# Supplementary material for: Comparative transcriptome analysis of hypothalamus-regulated feed intake induced by exogenous visfatin in chicks
Source: BMC Genomics. 2018 Apr 11;19:249. doi: 10.1186/s12864-018-4644-7 (PMC5896085; doi:10.1186/s12864-018-4644-7)
Supplement: Supplementary file 2 — Table S2. DEGs in the three comparisons. (XLSX 102 kb) [file 12864_2018_4644_MOESM2_ESM.xlsx]

## Sheet: LTvsC.DEG
Table S2 DEGs in the three comparisons
Gene_id	readcount_LT	readcount_C	log2FoldChange	pval	padj	Associated Gene Name	Interpro Description
ENSGALG00000000244	574.754	409.671	0.48848	5.08e-05	0.0071928	CAMK4	Protein kinase-like domain||Tyrosine-protein kinase, catalytic domain||Serine-threonine/tyrosine-protein kinase catalytic domain||Protein kinase domain||Serine/threonine/dual specificity protein kinase, catalytic domain
ENSGALG00000000277	21.5275	4.30357	2.3226	0.00057603	0.048553	GNRH-I	Gonadoliberin I precursor
ENSGALG00000000329	7769.72	5577.51	0.47824	7.65e-08	3.07e-05	AHCYL1	Adenosylhomocysteinase||S-adenosyl-L-homocysteine hydrolase, NAD binding domain||Acetohydroxy acid isomeroreductase, catalytic||D-isomer specific 2-hydroxyacid dehydrogenase, NAD-binding domain
ENSGALG00000000363	734.46	962.618	-0.39028	0.00027508	0.027093	SMARCD2	SWIB domain||SWIB/MDM2 domain
ENSGALG00000000733	1141.29	1539.32	-0.43163	1.55e-05	0.0027864	MYO7A	P-loop containing nucleoside triphosphate hydrolase||IQ motif, EF-hand binding site||FERM domain||Myosin head, motor domain||Ubiquitin-related domain||FERM, N-terminal||MyTH4 domain||Band 4.1 domain||SH3 domain||FERM central domain||PTB/PI domain
ENSGALG00000001055	18949.6	15420.1	0.29736	0.00059733	0.049725	NSF	CDC48 domain 2-like||Aspartate decarboxylase-like domain||CDC48, N-terminal subdomain||ATPase, AAA-type, core||CDC48, domain 2||AAA+ ATPase domain||P-loop containing nucleoside triphosphate hydrolase
ENSGALG00000001165	1814.5	2472.8	-0.44658	0.00036471	0.033241	PANK4	Type II pantothenate kinase||Domain of unknown function DUF89||Pantothenate kinase, acetyl-CoA regulated, two-domain type
ENSGALG00000001896	929.619	1218.57	-0.39048	0.00017173	0.018945	NTNG1	EGF-like, laminin||EGF-like domain, extracellular||Laminin, N-terminal||Epidermal growth factor-like domain
ENSGALG00000001900	1981.37	1497.65	0.4038	2.82e-05	0.0045967	KIAA1045	EF-hand domain||Zinc finger, FYVE/PHD-type
ENSGALG00000001946	77.6583	128.342	-0.72478	0.0004043	0.036236	RSPO1	Thrombospondin, type 1 repeat||Insulin-like growth factor binding protein, N-terminal||Furin-like repeat
ENSGALG00000002098	816.814	581.198	0.49098	1.05e-05	0.0019703	GRIK3	NMDA receptor||Periplasmic binding protein-like I||Glutamate receptor, L-glutamate/glycine-binding||Extracellular solute-binding protein, family 3||Extracellular ligand-binding receptor||Ionotropic glutamate receptor
ENSGALG00000002223	77.605	23.9202	1.6979	5.83e-09	2.9e-06	LHX9	Homeodomain-like||Homeobox domain||Zinc finger, LIM-type
ENSGALG00000002312	779.732	554.728	0.4912	1.19e-05	0.0022181	TMEM132E	-
ENSGALG00000002484	7203.16	11839.9	-0.71696	0.00023759	0.024107	CRYM	Ornithine cyclodeaminase/mu-crystallin
ENSGALG00000002546	1229.11	1797.37	-0.54827	0.00045693	0.040019	COL5A1	Fibrillar collagen, C-terminal||Concanavalin A-like lectin/glucanases superfamily||Fibrinogen, alpha/beta/gamma chain, C-terminal globular domain||Laminin G domain||Collagen triple helix repeat
ENSGALG00000002712	1152.92	1479.45	-0.35976	0.00035465	0.032546	LIPG	Lipase||Lipase/lipooxygenase, PLAT/LH2||PLAT/LH2 domain||Lipase, N-terminal||Alpha/Beta hydrolase fold||Lipoprotein lipase
ENSGALG00000002763	291.699	425.815	-0.54574	2.95e-05	0.0047251	FRZB	Frizzled domain||Netrin module, non-TIMP type||Tissue inhibitor of metalloproteinases-like, OB-fold||Netrin domain
ENSGALG00000002771	237.009	469.456	-0.98605	3.46e-07	0.0001082	-	Zinc finger, LIM-type
ENSGALG00000003014	371.601	567.013	-0.60963	5.59e-07	0.00016692	CHRNA3	Neurotransmitter-gated ion-channel||Neurotransmitter-gated ion-channel ligand-binding||Neurotransmitter-gated ion-channel transmembrane domain||Nicotinic acetylcholine receptor
ENSGALG00000003106	1003.41	1319.19	-0.39475	0.00019585	0.020982	TOX2	High mobility group box domain
ENSGALG00000003424	47.6659	98.2276	-1.0432	1.37e-05	0.0024894	LMX1A	Homeobox domain||Homeodomain-like||Zinc finger, LIM-type
ENSGALG00000003432	60.0828	106.011	-0.81919	0.00027499	0.027093	AGXT2	Pyridoxal phosphate-dependent transferase||Aminotransferase class-III
ENSGALG00000003541	3903.82	2261.28	0.78775	2.1e-17	2.57e-14	SLC32A1	Amino acid transporter, transmembrane
ENSGALG00000003842	431.568	946.789	-1.1335	3.63e-06	0.00087178	GHRH	Glucagon/GIP/secretin/VIP
ENSGALG00000004087	185.112	282.559	-0.61015	4.71e-05	0.0068848	THSD4	PLAC||ADAM-TS Spacer 1||Thrombospondin, type 1 repeat
ENSGALG00000004118	124.783	228.367	-0.87193	6.86e-07	0.00019835	STOX1	Storkhead-box protein, winged-helix domain
ENSGALG00000004320	56.7002	101.581	-0.8412	0.00025308	0.025521	FAT2	Laminin G domain||Epidermal growth factor-like domain||Cadherin-like||Cadherin||EGF-like calcium-binding domain||Concanavalin A-like lectin/glucanases superfamily
ENSGALG00000004487	184.666	75.5558	1.2893	1.66e-11	1.12e-08	PAPPA2	Myxococcus cysteine-rich repeat||Fibronectin, type III||Concanavalin A-like lectin/glucanases superfamily||Notch domain||Peptidase M43, pregnancy-associated plasma-A||Sushi/SCR/CCP||LamG-like jellyroll fold
ENSGALG00000004510	789.645	1053.8	-0.41632	8.38e-05	0.010527	ZNF536	Zinc finger, C2H2||Zinc finger, C2H2-like
ENSGALG00000004572	167.824	289.971	-0.78896	7.19e-07	0.00020555	CNP3	Natriuretic peptide||Natriuretic peptide, C type||Natriuretic peptide, brain type||Natriuretic peptide, atrial type
ENSGALG00000004631	576.948	360.495	0.67846	3.1e-08	1.37e-05	DRAXIN	-
ENSGALG00000004695	304.769	631.427	-1.0509	1.05e-05	0.0019703	ECM2	Leucine-rich repeat, typical subtype||Leucine-rich repeat||von Willebrand factor, type C
ENSGALG00000004840	1997.59	1492.69	0.42035	1.32e-05	0.002429	RPH3A	Synaptotagmin||C2 domain||Zinc finger, FYVE-related||Zinc finger, FYVE/PHD-type||Zinc finger, FYVE-type
ENSGALG00000005077	49.0017	110.658	-1.1752	2.16e-05	0.0036417	F8	Multicopper oxidase, type 2||Cupredoxin||Multicopper oxidase, type 3||Coagulation factor 5/8 C-terminal type domain||Multicopper oxidase, type 1||Galactose-binding domain-like
ENSGALG00000005209	589.85	1019.46	-0.78938	6.83e-05	0.008962	AQP1	Aquaporin-like||Aquaporin 1||Major intrinsic protein
ENSGALG00000005323	285.72	188.053	0.60346	4.93e-05	0.0070607	DIRAS2	P-loop containing nucleoside triphosphate hydrolase||Small GTPase superfamily, Ras type||Small GTPase superfamily, ARF/SAR type||Small GTP-binding protein domain||Small GTPase superfamily, Rab type||Small GTPase superfamily, Rho type||Mitochondrial Rho-like||Small GTPase superfamily
ENSGALG00000005410	128.077	194.519	-0.6029	0.00043488	0.038434	WNT5A	Wnt
ENSGALG00000005435	11.6876	38.0709	-1.7037	3.27e-05	0.0051413	-	Egg jelly receptor, REJ-like||Polycystic kidney disease type 1 protein||Ion transport domain||GPS motif||PKD/REJ-like protein||C-type lectin||PKD domain||Polycystic kidney disease type 2 protein||D-galactoside/L-rhamnose binding SUEL lectin domain||C-type lectin fold||Polycystin cation channel, PKD1/PKD2||Lipase/lipooxygenase, PLAT/LH2||PLAT/LH2 domain
ENSGALG00000005462	17.7273	44.0359	-1.3127	0.00027613	0.027097	ZP4	Zona pellucida domain||P-type trefoil
ENSGALG00000005519	448.206	924.339	-1.0443	5.05e-14	4.52e-11	TLL2	CUB domain||Peptidase M12A, astacin||Bone morphogenetic protein 1/tolloid-like protein||Epidermal growth factor-like domain||EGF-like calcium-binding domain||Peptidase, metallopeptidase
ENSGALG00000005613	28.5006	62.78	-1.1393	0.00015042	0.016782	PITX3	Homeodomain-like||Homeobox protein Pitx/unc30||Homeobox domain||OAR domain
ENSGALG00000005733	173.432	371.709	-1.0998	2.36e-14	2.35e-11	WNT8B	Wnt-8 protein||Wnt
ENSGALG00000005752	284.243	396.048	-0.47855	0.00031262	0.029807	ABCA4	AAA+ ATPase domain||Rim ABC transporter||P-loop containing nucleoside triphosphate hydrolase||ABC transporter-like
ENSGALG00000005801	1026.89	793.649	0.37171	0.00046249	0.040244	CHRNA4	Neurotransmitter-gated ion-channel||Neurotransmitter-gated ion-channel ligand-binding||Neurotransmitter-gated ion-channel transmembrane domain||Nicotinic acetylcholine receptor
ENSGALG00000005985	154.986	93.4314	0.73016	0.0001301	0.015013	GDF10	Transforming growth factor-beta, N-terminal||Transforming growth factor-beta, C-terminal||Bone morphogenetic protein 3/growth differentiation factor 10||Inhibin, alpha subunit||Cystine-knot cytokine
ENSGALG00000006087	561.932	396.034	0.50477	0.00018244	0.01978	GPC3	Glypican
ENSGALG00000006104	459.42	653.411	-0.50818	3.24e-05	0.0051248	ADAMTSL3	Immunoglobulin-like domain||Immunoglobulin||Immunoglobulin subtype 2||Thrombospondin, type 1 repeat||Immunoglobulin I-set||Immunoglobulin subtype||Peptidase M12B, ADAM-TS||PLAC
ENSGALG00000006379	515.086	722.447	-0.48808	1.9e-05	0.0032814	SHH	Hint domain C-terminal||Hedgehog signalling/DD-peptidase zinc-binding domain||Hint domain N-terminal||Intein splice site||Hedgehog protein, Hint domain||Hedgehog, N-terminal signalling domain||Hedgehog/Intein (Hint) domain||Hedgehog protein
ENSGALG00000006497	84.6173	10.5653	3.0016	2.64e-19	3.73e-16	ZIC3	Zinc finger, C2H2||Zinc finger, C2H2-like
ENSGALG00000006515	138.58	218.138	-0.65452	7.48e-05	0.0095354	BSX	Homeobox domain||Homeodomain-like||Homeodomain, metazoa
ENSGALG00000006551	415.813	979.358	-1.2359	2.38e-08	1.1e-05	TH	Tyrosine 3-monooxygenase-like||Aromatic amino acid hydroxylase, C-terminal||Tyrosine 3-monooxygenase||Tyrosine hydroxylase, conserved site
ENSGALG00000006560	179.599	320.038	-0.83347	1.77e-08	8.33e-06	SEMA3A	Sema domain||Immunoglobulin-like domain||Immunoglobulin subtype||Plexin-like fold||Plexin
ENSGALG00000006702	1035.36	1337.32	-0.36922	0.00029062	0.027958	MFGE8	Galactose-binding domain-like||EGF-like calcium-binding domain||Epidermal growth factor-like domain||EGF-like domain, extracellular||Coagulation factor 5/8 C-terminal type domain
ENSGALG00000006797	1035.86	779.742	0.40975	0.00011674	0.013767	ADARB2	Adenosine deaminase/editase||Double-stranded RNA-binding domain
ENSGALG00000006808	487.605	648.348	-0.41105	0.000397	0.035701	TSPAN6	Tetraspanin/Peripherin||Tetraspanin, EC2 domain||Tetraspanin
ENSGALG00000006811	668.836	317.126	1.0766	2.66e-09	1.4e-06	ZIC1	Zinc finger, C2H2-like||Zinc finger, C2H2
ENSGALG00000006821	23.6247	58.0011	-1.2958	4.5e-05	0.0067189	TNMD	Chitin-binding, type 1||BRICHOS domain
ENSGALG00000006998	610.202	814.615	-0.41683	0.00020847	0.021811	LRP5	Low-density lipoprotein (LDL) receptor class A repeat||Epidermal growth factor-like domain||Low density lipoprotein receptor-related protein, 5/6||LDLR class B repeat
ENSGALG00000007039	1092.12	1415.98	-0.37467	0.00053683	0.045678	IGF1R	Serine/threonine/dual specificity protein kinase, catalytic domain||Furin-like cysteine-rich domain||Protein kinase-like domain||EGF receptor, L domain||Fibronectin, type III||Protein kinase domain||Serine-threonine/tyrosine-protein kinase catalytic domain||Tyrosine-protein kinase, catalytic domain||Tyrosine-protein kinase, insulin-like receptor||Insulin-like growth factor binding protein, N-term…
ENSGALG00000007334	12478.1	9722.63	0.35998	6.57e-05	0.0086958	ABAT	Aminotransferase class-III||4-aminobutyrate aminotransferase, eukaryotic||Pyridoxal phosphate-dependent transferase
ENSGALG00000007361	3472.97	2614.34	0.40972	8.43e-06	0.0017033	SST	Somatostatin||Somatostatin/Cortistatin, C-terminal
ENSGALG00000007468	5909.05	3242.17	0.86597	0.00033913	0.031883	HBAA	Haemoglobin, alpha||Globin-like||Globin||Haemoglobin, pi
ENSGALG00000007588	13955.8	9319.34	0.58256	8.56e-07	0.00023735	GAD2	Pyridoxal phosphate-dependent decarboxylase||Pyridoxal phosphate-dependent transferase
ENSGALG00000007668	385.741	626.58	-0.69987	0.00013471	0.015348	BMP7	Transforming growth factor-beta, N-terminal||Transforming growth factor-beta, C-terminal||Cystine-knot cytokine||Inhibin, alpha subunit
ENSGALG00000007748	3588.93	4573.76	-0.34983	0.00027826	0.027172	SLC16A2	Major facilitator superfamily||Major facilitator superfamily domain, general substrate transporter
ENSGALG00000007871	9779.11	7305.57	0.42071	2.93e-05	0.0047152	SLC1A2	Sodium:dicarboxylate symporter
ENSGALG00000007875	641.832	436.11	0.5575	2.41e-06	0.0005934	ECEL1	Peptidase M13, C-terminal domain||Peptidase M13, N-terminal domain
ENSGALG00000007886	78.7727	205.276	-1.3818	6.76e-14	5.86e-11	PAMR1	EGF-like calcium-binding domain||Sushi/SCR/CCP||Epidermal growth factor-like domain||CUB domain||Peptidase S1||Trypsin-like cysteine/serine peptidase domain
ENSGALG00000007908	2143.35	3716.21	-0.79397	0.00029115	0.027958	EFEMP1	Epidermal growth factor-like domain||Cadherin-like||EGF-like calcium-binding domain
ENSGALG00000008080	1167.86	893.847	0.38577	0.00019864	0.021194	C1QTNF4	Tumour necrosis factor-like domain||Complement C1q protein
ENSGALG00000008135	150.992	88.397	0.7724	5.75e-05	0.0078698	SATB2	Homeobox domain||Homeodomain-like||Lambda repressor-like, DNA-binding domain||CUT domain
ENSGALG00000008141	356.309	582.799	-0.70987	4.42e-05	0.0066401	COL4A5	C-type lectin fold||Collagen triple helix repeat||Collagen IV, non-collagenous
ENSGALG00000008177	689.758	1148.66	-0.73578	7.28e-07	0.00020596	NOS1	Nitric oxide synthase, N-terminal||Flavodoxin/nitric oxide synthase||Riboflavin synthase-like beta-barrel||Oxidoreductase FAD/NAD(P)-binding||PDZ domain||Flavodoxin||Flavoprotein pyridine nucleotide cytochrome reductase||Flavoprotein-like||FAD-binding, type 1||Nitric-oxide synthase, eukaryote
ENSGALG00000008250	283.378	774.976	-1.4514	1.93e-27	6.47e-24	TBX3	Transcription factor, T-box, region of unknown function||Transcription factor, T-box||Transcription factor, Brachyury||p53-like transcription factor, DNA-binding
ENSGALG00000008423	6305.19	4909.71	0.3609	5.44e-05	0.0075806	SLC4A8	Bicarbonate transporter, C-terminal||Bicarbonate transporter, eukaryotic||Band 3 cytoplasmic domain||Phosphotransferase/anion transporter||Sodium bicarbonate cotransporter
ENSGALG00000008490	1011.57	78.5115	3.6875	1.28e-23	3.13e-20	TRH	Thyrotropin-releasing hormone
ENSGALG00000008599	853.804	574.64	0.57125	6.61e-06	0.0014003	-	Sulfotransferase
ENSGALG00000008883	343.214	472.751	-0.46197	0.00025563	0.025647	TCF7L2	CTNNB1 binding, N-teminal||High mobility group box domain
ENSGALG00000008901	281.781	135.442	1.0569	2.17e-05	0.0036417	PTGFR	GPCR, rhodopsin-like, 7TM||Prostanoid receptor||Prostaglandin F receptor||G protein-coupled receptor, rhodopsin-like||Thromboxane receptor||7TM GPCR, serpentine receptor class xa (Srxa)
ENSGALG00000008908	27.1104	63.4798	-1.2274	0.00014921	0.016716	NEUROD1	Transcription factor, basic helix-loop-helix, NeuroD||Myc-type, basic helix-loop-helix (bHLH) domain||Neurogenic differentiation factor, domain of unknown function
ENSGALG00000008926	1695.63	1292.47	0.39169	7.04e-05	0.0091472	CADPS2	C2 domain||Calcium-dependent secretion activator||Pleckstrin homology domain
ENSGALG00000009005	1736.98	1253.01	0.47119	1.78e-06	0.000475	AK5	Dimerization-anchoring domain of cAMP-dependent protein kinase, regulatory subunit||Dpy-30 motif||P-loop containing nucleoside triphosphate hydrolase||Adenylate kinase/UMP-CMP kinase
ENSGALG00000009155	10080.8	12671.2	-0.32993	0.00035966	0.032893	CHGB	Chromogranin A/B||Chromogranin/secretogranin
ENSGALG00000009248	3178.05	2457.64	0.37087	6.05e-05	0.0081416	HSPA12A	-
ENSGALG00000009261	296.433	104.799	1.5001	3.64e-20	5.76e-17	VAX1	Helix-turn-helix motif||Homeodomain, metazoa||Homeobox domain||Homeodomain-like
ENSGALG00000009265	90.7543	33.9122	1.4202	2.15e-07	7.44e-05	KCNK18	Two pore domain potassium channel||Two pore domain potassium channel domain
ENSGALG00000009289	1188.21	1990.63	-0.74443	4.21e-14	3.9e-11	SLC18A2	Major facilitator superfamily domain, general substrate transporter||Major facilitator superfamily||General substrate transporter||Major facilitator superfamily domain||Multidrug resistance protein
ENSGALG00000009302	44.4657	114.679	-1.3668	5.25e-09	2.66e-06	EMX2	Helix-turn-helix motif||Homeodomain, metazoa||Homeobox domain||Homeodomain-like
ENSGALG00000009415	2447.86	1820.76	0.42698	4.94e-05	0.0070607	SMOC1	Thyroglobulin type-1||SPARC/Testican, calcium-binding domain||Kazal domain
ENSGALG00000009458	650.364	455.293	0.51445	2.75e-05	0.0045041	-	EGF-like calcium-binding domain||EMI domain||Epidermal growth factor-like domain||EGF-like, laminin||Insulin-like growth factor binding protein, N-terminal||EGF-like domain, extracellular
ENSGALG00000009589	6679.56	4939.34	0.43543	5.08e-05	0.0071928	GAD67	Pyridoxal phosphate-dependent decarboxylase||Pyridoxal phosphate-dependent transferase||Aromatic amino acid beta-eliminating lyase/threonine aldolase
ENSGALG00000009737	2036.25	1460.27	0.47968	1.36e-05	0.0024894	TAC1	Tachykinin||Protachykinin
ENSGALG00000009791	639.638	908.987	-0.507	3.78e-06	0.0008905	PROX1	Homeodomain-like||Homeo-prospero domain
ENSGALG00000009799	518.124	256.576	1.0139	2.51e-08	1.14e-05	MEIS2	Homeobox domain||Homeobox KN domain||Homeodomain-like
ENSGALG00000009853	107.179	4.69142	4.5139	1.31e-29	5.03e-26	FOXG1	Transcription factor, fork head
ENSGALG00000009920	49.0397	90.2613	-0.88016	0.00032062	0.030346	COCH	LCCL domain||von Willebrand factor, type A
ENSGALG00000010071	37.0806	3.97634	3.2212	3.36e-10	2.06e-07	MAB21L2	Ricin B lectin domain||Mab-21 domain
ENSGALG00000010078	272.185	405.94	-0.57668	1.62e-05	0.0028714	GLP-1R	GPCR, family 2, gastric inhibitory polypeptide receptor||GPCR, family 2, glucagon-like peptide-1 receptor||GPCR, family 2, extracellular hormone receptor domain||GPCR, family 2, glucagon-like peptide-1/glucagon receptor||GPCR, family 2, secretin-like||GPCR, family 2-like
ENSGALG00000010319	10197.9	7467.16	0.44964	3.13e-07	9.91e-05	SYT1	C2 domain||Synaptotagmin
ENSGALG00000010379	2609.67	1840.5	0.50377	4.21e-05	0.0063661	SNCA	Alpha-synuclein||Gamma-synuclein||Synuclein
ENSGALG00000010461	117.866	201.516	-0.77374	7.19e-06	0.0014755	EBF3	IPT domain||Immunoglobulin E-set
ENSGALG00000010572	61.5678	107.803	-0.80815	0.00032138	0.030346	TSHR	Lutropin-choriogonadotropic hormone receptor||Thyrotropin receptor||GPCR, rhodopsin-like, 7TM||Glycoprotein hormone receptor family||Follicle stimulating hormone receptor||G protein-coupled receptor, rhodopsin-like
ENSGALG00000010625	110.42	175.593	-0.66923	0.00020583	0.021704	SRD5A2	3-oxo-5-alpha-steroid 4-dehydrogenase, C-terminal||Protein of unknown function DUF1295||3-oxo-5-alpha-steroid 4-dehydrogenase
ENSGALG00000010683	141.894	234.698	-0.72599	1.4e-05	0.0025274	S1PR3	G protein-coupled receptor, rhodopsin-like||7TM GPCR, olfactory receptor/chemoreceptor Srsx||Sphingosine 1-phosphate receptor||EDG-1 sphingosine 1-phosphate receptor||GPCR, rhodopsin-like, 7TM||Cannabinoid receptor family||EDG-3 sphingosine 1-phosphate receptor
ENSGALG00000010793	517.286	321.269	0.68718	1.91e-07	6.85e-05	SLC24A4	Sodium/potassium/calcium exchanger||Sodium/calcium exchanger membrane region
ENSGALG00000010858	762.21	1227.97	-0.68801	9.39e-08	3.71e-05	LRP2	Insulin-like growth factor binding protein, N-terminal||Low-density lipoprotein (LDL) receptor class A repeat||EGF-like calcium-binding domain||LDLR class B repeat||Epidermal growth factor-like domain
ENSGALG00000010974	18.6889	1.97448	3.2426	9.22e-06	0.0018454	GSC	Homeobox domain||Homeodomain-like
ENSGALG00000011022	3800.19	438.423	3.1157	3.01e-19	4.05e-16	GNIH	-
ENSGALG00000011214	1740.44	2374.59	-0.44823	0.0002072	0.021763	SERPINH1	Serpin domain
ENSGALG00000011264	910.663	611.156	0.57538	1.66e-07	6.1e-05	SULF1	Alkaline-phosphatase-like, core domain||Extracellular sulfatase||Type I phosphodiesterase/nucleotide pyrophosphatase/phosphate transferase||Extracellular sulfatase, C-terminal||Sulfatase
ENSGALG00000011369	108.056	23.8823	2.1778	2.04e-13	1.72e-10	LHX8	Homeobox domain||Homeodomain-like||Zinc finger, LIM-type
ENSGALG00000011476	1606.04	2089.82	-0.37987	8.84e-05	0.010899	2017-09-11	Septin||P-loop containing nucleoside triphosphate hydrolase||Cell division protein GTP binding
ENSGALG00000011485	1105.1	152.505	2.8572	3.97e-14	3.81e-11	HCRT	Prepro-orexin
ENSGALG00000011616	85.1852	45.3691	0.90889	0.00030256	0.028951	NPFFR2	Neuropeptide FF receptor family||Neuropeptide Y receptor family||GPCR, rhodopsin-like, 7TM||7TM GPCR, serpentine receptor class w (Srw)||7TM GPCR, olfactory receptor/chemoreceptor Srsx||Neuropeptide FF receptor, type 2||G protein-coupled receptor, rhodopsin-like
ENSGALG00000011926	873.101	507.337	0.7832	7.22e-09	3.47e-06	-	Alpha-2-macroglobulin, thiol-ester bond-forming||Alpha-2-macroglobulin, N-terminal||Terpenoid cyclases/protein prenyltransferase alpha-alpha toroid||Alpha-2-macroglobulin||Alpha-macroglobulin complement component||Alpha-2-macroglobulin, N-terminal 2
ENSGALG00000011940	899.491	1680.71	-0.90189	7.37e-16	8.26e-13	CCK	Gastrin/cholecystokinin peptide hormone
ENSGALG00000011942	111.632	194.181	-0.79864	5.63e-06	0.001231	-//-
ENSGALG00000012200	357.02	553.607	-0.63286	2.88e-07	9.27e-05	GCH1	GTP cyclohydrolase I||GTP cyclohydrolase I domain
ENSGALG00000012251	123.604	209.411	-0.76061	0.0004374	0.038434	KDELR3	ER lumen protein retaining receptor
ENSGALG00000012464	2666.97	1639.9	0.70159	6.53e-08	2.7e-05	SOUL	Regulatory factor, effector binding domain||SOUL haem-binding protein
ENSGALG00000012538	311.531	485.86	-0.64116	5.23e-05	0.0073643	NR4A2	Zinc finger, nuclear hormone receptor-type||Orphan nuclear receptor||Nuclear hormone receptor, ligand-binding||Retinoic acid receptor||Nuclear hormone receptor, ligand-binding, core||Orphan nuclear receptor, NURR type||Steroid hormone receptor
ENSGALG00000012616	59.9235	144.939	-1.2743	6.93e-06	0.0014528	COL15A1	Collagenase NC10/endostatin||C-type lectin fold||Concanavalin A-like lectin/glucanases superfamily||Collagen triple helix repeat||Laminin G domain
ENSGALG00000012647	657.084	492.314	0.4165	0.00034322	0.032043	RFX4	DNA-binding RFX-type winged-helix domain
ENSGALG00000012710	1239.4	933.739	0.40855	7.08e-05	0.0091472	NCS1	EF-hand domain
ENSGALG00000012757	420.497	621.504	-0.56367	2.22e-06	0.00055812	PMCH	Pre-pro melanin-concentrating hormone
ENSGALG00000012801	70.5886	129.996	-0.88096	0.00041482	0.036811	LY86	Immunoglobulin E-set||MD-2-related lipid-recognition domain
ENSGALG00000012973	193.6	309.875	-0.67861	3.69e-06	0.00087753	ESR1	Steroid hormone receptor||Nuclear hormone receptor, ligand-binding, core||Oestrogen receptor||Zinc finger, nuclear hormone receptor-type||Nuclear hormone receptor, ligand-binding
ENSGALG00000013094	2148.86	4023.33	-0.90482	2.56e-22	5.29e-19	DDC	Aromatic-L-amino-acid decarboxylase||Pyridoxal phosphate-dependent transferase||Pyridoxal phosphate-dependent decarboxylase
ENSGALG00000013101	24.2892	53.7354	-1.1456	0.00038964	0.035156	-	Immunoglobulin-like domain||Immunoglobulin subtype||Immunoglobulin I-set||Immunoglobulin subtype 2||Immunoglobulin V-set domain||Immunoglobulin V-set, subgroup
ENSGALG00000013154	148.354	329.844	-1.1527	6.3e-09	3.08e-06	SLCO1C1	Kazal domain||Major facilitator superfamily||Major facilitator superfamily domain||Major facilitator superfamily domain, general substrate transporter||Organic anion transporter polypeptide OATP
ENSGALG00000013212	1894.41	1415.79	0.42015	1.61e-05	0.0028633	-	Kazal domain||Epidermal growth factor-like domain
ENSGALG00000013357	2166.38	2856.4	-0.39891	7.21e-05	0.0092785	MTCL1	Protein SOGA
ENSGALG00000013469	1741.5	1323.17	0.39633	5.96e-05	0.0080945	-	Cytochrome c oxidase, subunit 8
ENSGALG00000013604	1464.87	991.936	0.56245	3.36e-08	1.46e-05	VIP	Glucagon/GIP/secretin/VIP
ENSGALG00000014117	22172.9	207.611	6.7388	4.11e-87	1.11e-82	AVP	Neurohypophysial hormone
ENSGALG00000014225	422.652	294.771	0.51988	7.25e-05	0.0092888	KCTD8	BTB/POZ fold||Potassium channel tetramerisation-type BTB domain||BTB/POZ-like
ENSGALG00000014300	49.6772	94.2529	-0.92395	0.00012006	0.014036	KLB	Glycoside hydrolase, family 1||Glycoside hydrolase, superfamily
ENSGALG00000014453	114.283	224.276	-0.97267	2.08e-06	0.00053804	FAM46C	Domain of unknown function DUF1693
ENSGALG00000014657	1800.22	2618.86	-0.54077	4.12e-06	0.0009547	GPR98	GPS motif||Concanavalin A-like lectin/glucanases superfamily||Na-Ca exchanger/integrin-beta4||GPCR, family 2-like||WD40-repeat-containing domain||EAR||GPCR, family 2, secretin-like
ENSGALG00000014845	982.537	744.94	0.39939	0.00017904	0.019489	PLCXD3	PLC-like phosphodiesterase, TIM beta/alpha-barrel domain||Phospholipase C, phosphatidylinositol-specific , X domain
ENSGALG00000014855	1286.12	1708.1	-0.40937	3.34e-05	0.005216	GHR	Fibronectin, type III||Thioredoxin-like fold||Growth hormone/erythropoietin receptor, ligand binding
ENSGALG00000014903	1261.61	1607.28	-0.34935	0.00051511	0.044317	ITGA2	Integrin alpha beta-propellor||von Willebrand factor, type A||Integrin alpha chain||Integrin alpha-2||FG-GAP repeat
ENSGALG00000014908	312.894	578.207	-0.88591	2.58e-08	1.16e-05	FST	Kazal domain||Follistatin-like, N-terminal||Follistatin/Osteonectin EGF domain||TB domain
ENSGALG00000014923	1009.31	1330.79	-0.39891	8.75e-05	0.010843	ARHGEF28	Pleckstrin homology domain||Ankyrin repeat-containing domain||Dbl homology (DH) domain||Protein kinase C-like, phorbol ester/diacylglycerol-binding domain
ENSGALG00000014967	1981.78	1532.93	0.3705	0.00013107	0.015061	SV2C	Synaptic vesicle protein SV2||Major facilitator superfamily||Major facilitator superfamily domain||General substrate transporter||Major facilitator superfamily domain, general substrate transporter
ENSGALG00000014971	529.701	314.501	0.75211	2.33e-09	1.28e-06	SLC2A9	Major facilitator superfamily domain||Major facilitator superfamily||General substrate transporter||Sugar/inositol transporter||Major facilitator superfamily domain, general substrate transporter
ENSGALG00000015023	1145.51	823.513	0.47613	5.61e-06	0.001231	STK32B	Protein kinase domain||Serine/threonine/dual specificity protein kinase, catalytic domain||Tyrosine-protein kinase, catalytic domain||Protein kinase-like domain||Serine-threonine/tyrosine-protein kinase catalytic domain
ENSGALG00000015055	356.141	256.603	0.47291	0.00058142	0.048854	SLC22A16	Major facilitator superfamily domain, general substrate transporter||General substrate transporter||Major facilitator superfamily||Major facilitator superfamily domain
ENSGALG00000015147	1787.79	3681.91	-1.0423	6.9e-21	1.24e-17	ALDH1A1	Aldehyde dehydrogenase domain||Aldehyde/histidinol dehydrogenase
ENSGALG00000015254	467.174	644.123	-0.46338	0.00012249	0.014258	ST18	Myelin transcription factor 1||Zinc finger, C2HC-type
ENSGALG00000015256	5105.82	4020.22	0.34487	0.00012847	0.01489	PAM	Peptidyl-glycine alpha-amidating monooxygenase||PHM/PNGase F domain||NHL repeat, subgroup||NHL repeat||Copper type II, ascorbate-dependent monooxygenase, N-terminal
ENSGALG00000015261	298.225	132.265	1.173	2.49e-12	1.81e-09	NPBWR1	7TM GPCR, serpentine receptor class x (Srx)||GPCR, rhodopsin-like, 7TM||Opioid receptor||7TM GPCR, serpentine receptor class v (Srv)||Neuropeptide B/W receptor family||Somatostatin receptor family||G protein-coupled receptor, rhodopsin-like||7TM GPCR, olfactory receptor/chemoreceptor Srsx
ENSGALG00000015293	71.1137	121.007	-0.76689	0.00028798	0.027854	TMEM45A	Protein of unknown function DUF716 (TMEM45)
ENSGALG00000015305	613.949	898.495	-0.54939	5.96e-07	0.00017432	NR2E1	Nuclear hormone receptor, ligand-binding||Zinc finger, nuclear hormone receptor-type||Nuclear hormone receptor, ligand-binding, core||Steroid hormone receptor
ENSGALG00000015332	1291.22	617.53	1.0641	8.6e-21	1.45e-17	CPLX1	Synaphin
ENSGALG00000015419	5414.15	3640.22	0.57271	2.22e-07	7.47e-05	PENK	Opioid neuropeptide precursor||Proenkephalin A
ENSGALG00000015433	1778.03	2813.46	-0.66206	5.12e-06	0.0011558	ABCA1	AAA+ ATPase domain||P-loop containing nucleoside triphosphate hydrolase||ABC transporter-like
ENSGALG00000015497	65.1316	141.423	-1.1186	6.67e-08	2.72e-05	VGLL3	Vestigial/tondu||TDU repeat
ENSGALG00000015624	2399.2	3133.21	-0.38509	3.54e-05	0.0054711	VCAN	C-type lectin||EGF-like calcium-binding domain||C-type lectin fold||Epidermal growth factor-like domain
ENSGALG00000015632	249.48	143.879	0.79407	0.00011837	0.013899	TRPA1	Ankyrin repeat-containing domain||Ion transport domain||Ankyrin repeat
ENSGALG00000015634	176.92	315.829	-0.83605	0.00023679	0.024107	SBSPON	Thrombospondin, type 1 repeat||Somatomedin B domain
ENSGALG00000015659	64.0748	159.652	-1.3171	8.03e-07	0.00022494	PI15	CAP domain||Cysteine-rich secretory protein, allergen V5/Tpx-1-related
ENSGALG00000015677	689.435	937.432	-0.4433	0.00043696	0.038434	SUSD1	EGF-like calcium-binding domain||Epidermal growth factor-like domain||Sushi/SCR/CCP
ENSGALG00000015704	8600.87	10853.1	-0.33555	0.0002168	0.022507	TXN	Thioredoxin domain||Thioredoxin-like fold
ENSGALG00000015753	136.318	207.217	-0.60416	0.00034561	0.032155	-	Serine/threonine/dual specificity protein kinase, catalytic domain||Protein kinase-like domain||Nucleotide cyclase||Protein kinase domain||Tyrosine-protein kinase, catalytic domain||Serine-threonine/tyrosine-protein kinase catalytic domain||Adenylyl cyclase class-3/4/guanylyl cyclase||Haem NO binding associated
ENSGALG00000015789	2237.71	1781.44	0.32898	0.00051919	0.044317	CNR1	7TM GPCR, olfactory receptor/chemoreceptor Srsx||G protein-coupled receptor, rhodopsin-like||Cannabinoid receptor family||Cannabinoid receptor type 1||7TM GPCR, serpentine receptor class x (Srx)||GPCR, rhodopsin-like, 7TM
ENSGALG00000016044	131.966	41.6167	1.6649	3.49e-13	2.85e-10	SIM2	Single-minded, C-terminal||PAS fold||PAS fold-3||Myc-type, basic helix-loop-helix (bHLH) domain||PAC motif||PAS domain
ENSGALG00000016426	86.8446	33.5476	1.3722	2.19e-07	7.44e-05	MAP3K15	Serine/threonine/dual specificity protein kinase, catalytic domain||Protein kinase domain||Serine-threonine/tyrosine-protein kinase catalytic domain||Sterile alpha motif/pointed domain||Tyrosine-protein kinase, catalytic domain||Protein kinase-like domain
ENSGALG00000016600	2064.73	4178.4	-1.017	9.82e-06	0.0018961	POMC	Opiodes neuropeptide||Pro-opiomelanocortin N-terminal||Pro-opiomelanocortin/corticotropin, ACTH, central region||Pro-opiomelanocortin/corticotropin, ACTH
ENSGALG00000016635	166.878	274.385	-0.7174	3.11e-06	0.00075948	MXRA5	Immunoglobulin-like domain||Leucine-rich repeat-containing N-terminal||Leucine-rich repeat, typical subtype||Immunoglobulin||Immunoglobulin subtype 2||Immunoglobulin I-set||Immunoglobulin subtype||Cysteine-rich flanking region, C-terminal||Immunoglobulin V-set domain
ENSGALG00000016681	1618.56	1279.3	0.33935	0.00059402	0.049603	DHRSX	Short-chain dehydrogenase/reductase SDR||Glucose/ribitol dehydrogenase
ENSGALG00000016804	481.056	197.62	1.2835	3.92e-21	7.52e-18	SLC5A7	Sodium/solute symporter
ENSGALG00000016810	716.034	546.058	0.39097	0.00059988	0.049782	SH3RF3	Variant SH3 domain||SH3 domain
ENSGALG00000016867	303.137	566.176	-0.90128	5.92e-13	4.55e-10	ITGBL1	Epidermal growth factor-like domain||EGF-like domain, extracellular
ENSGALG00000017038	726.338	1019.51	-0.48916	5.89e-06	0.0012761	PROSER1	-
ENSGALG00000017041	272.961	629.825	-1.2063	6.97e-06	0.0014528	FREM2	Cadherin-like||Na-Ca exchanger/integrin-beta4
ENSGALG00000017188	371.313	519.991	-0.48585	8.49e-05	0.010621	YAP1	WW domain
ENSGALG00000017229	2755.81	4002.32	-0.53836	0.00025343	0.025521	FAT3	Laminin G domain||Cadherin||Epidermal growth factor-like domain||Cadherin-like||Concanavalin A-like lectin/glucanases superfamily||EGF-like calcium-binding domain
ENSGALG00000017378	613.569	146.882	2.0626	2.57e-37	1.73e-33	CRTAC1	ASPIC/UnbV||EGF-like calcium-binding domain||FG-GAP repeat
ENSGALG00000017411	1332.21	469.348	1.5051	4.42e-32	2.37e-28	RXFP3	GPCR, rhodopsin-like, 7TM||G protein-coupled receptor, rhodopsin-like
ENSGALG00000018372	10253.4	14306.7	-0.48059	1.71e-05	0.0029971	-//-
ENSGALG00000018733	3.69322	18.2097	-2.3018	0.00037376	0.033951	-//-
ENSGALG00000018942	811.944	573.274	0.50215	6.28e-06	0.0013506	-	IQ motif, EF-hand binding site
ENSGALG00000019026	3958.75	71.8188	5.7845	7.66e-18	9.81e-15	MST	Neurohypophysial hormone
ENSGALG00000019077	993.772	1464.05	-0.55897	4.59e-05	0.0067572	-	Variant SH3 domain||Pleckstrin homology domain||SH3 domain||Dbl homology (DH) domain
ENSGALG00000019647	56.5819	24.9177	1.1832	0.00016836	0.018706	-//-
ENSGALG00000020423	281.34	421.514	-0.58327	1.04e-05	0.0019703	-	Homeodomain-like||Homeobox domain
ENSGALG00000020836	55.6053	113.026	-1.0234	5.46e-06	0.001224	-//-
ENSGALG00000022875	220.618	101.396	1.1216	3.92e-05	0.0060247	-	Immunoglobulin subtype||Immunoglobulin-like domain||Immunoglobulin I-set||Immunoglobulin V-set domain||Immunoglobulin V-set, subgroup
ENSGALG00000022964	245.707	130.597	0.91182	2.48e-07	8.24e-05	-	Terpenoid cyclases/protein prenyltransferase alpha-alpha toroid||Alpha-2-macroglobulin||Invasin/intimin cell-adhesion||Alpha-2-macroglobulin, N-terminal||Alpha-2-macroglobulin, thiol-ester bond-forming||Alpha-macroglobulin, receptor-binding||Alpha-macroglobulin complement component||Alpha-2-macroglobulin, N-terminal 2
ENSGALG00000023099	1156.9	885.48	0.38574	0.00020455	0.021653	ZDHHC22	Zinc finger, DHHC-type, palmitoyltransferase
ENSGALG00000023195	360.121	201.44	0.83813	3.39e-09	1.75e-06	DLX6	Homeobox domain||Homeodomain-like||Helix-turn-helix motif||Homeodomain, metazoa
ENSGALG00000023359	578.15	430.235	0.42632	0.00037892	0.034304	BTBD17	BTB/POZ fold||BTB/Kelch-associated||BTB/POZ||BTB/POZ-like
ENSGALG00000023436	416.716	986.836	-1.2437	9.99e-10	5.6e-07	HDC	Pyridoxal phosphate-dependent transferase||Aromatic-L-amino-acid decarboxylase||Pyridoxal phosphate-dependent decarboxylase
ENSGALG00000023577	127.739	257.27	-1.0101	7.73e-05	0.0097995	TBX2	p53-like transcription factor, DNA-binding||Transcription factor, Brachyury||Transcription factor, T-box, region of unknown function||Transcription factor, T-box
ENSGALG00000023626	317.57	484.041	-0.60805	3.39e-05	0.0052635	NTN1	Netrin module, non-TIMP type||EGF-like, laminin||Netrin domain||Tissue inhibitor of metalloproteinases-like, OB-fold||Laminin, N-terminal||Galactose-binding domain-like
ENSGALG00000023859	79.5612	41.701	0.93198	0.00034931	0.032285	RPP25	DNA/RNA-binding protein Alba-like
ENSGALG00000025772	196.692	108.245	0.86164	1.11e-06	0.00030575	ELOVL3	GNS1/SUR4 membrane protein
ENSGALG00000025817	50.4498	98.537	-0.96582	4.75e-05	0.0069001	NHLH1	Myc-type, basic helix-loop-helix (bHLH) domain
ENSGALG00000025954	92.8121	178.596	-0.94431	2.84e-07	9.27e-05	RAX1	Homeodomain-like||Homeobox domain||OAR domain
ENSGALG00000025982	286.488	760.094	-1.4077	3.65e-07	0.00011279	-//-
ENSGALG00000026020	59.3639	25.5843	1.2143	8.75e-05	0.010843	H1F0	Histone H5||Linker histone H1/H5, domain H15
ENSGALG00000026263	3418.57	2610.5	0.38907	2.33e-05	0.0038666	RGS8	Regulator of G protein signalling superfamily||Regulator of G protein signalling domain
ENSGALG00000026628	410.891	296.751	0.4695	0.00035462	0.032546	-	Voltage-dependent calcium channel, gamma-7 subunit||PMP-22/EMP/MP20/Claudin superfamily||Voltage-dependent calcium channel, gamma-5 subunit||Voltage-dependent calcium channel, gamma subunit
ENSGALG00000026652	654.061	883.691	-0.43412	6.92e-05	0.0090346	CYBRD1	Cytochrome b561, eukaryote||Cytochrome b561/ferric reductase transmembrane
ENSGALG00000026862	287.703	720.364	-1.3241	9.38e-06	0.0018504	CLDN1	Claudin||PMP-22/EMP/MP20/Claudin superfamily||Claudin-1
ENSGALG00000026881	366.236	733.613	-1.0022	3.01e-17	3.51e-14	PITX2	Homeobox protein Pitx/unc30||Homeobox domain||OAR domain||Homeodomain-like
ENSGALG00000026903	6554.58	8613.69	-0.39413	9.6e-06	0.0018696	CALB2	EF-hand domain
ENSGALG00000027109	95.8045	154.507	-0.68951	0.00027225	0.027012	SPON2	Thrombospondin, type 1 repeat||Spondin, N-terminal
ENSGALG00000027198	4524.71	3596.64	0.33117	0.00026527	0.026417	TMEM47	PMP-22/EMP/MP20/Claudin superfamily
ENSGALG00000027247	41.6538	3.96317	3.3937	1.34e-07	5.02e-05	EOMES	Transcription factor, T-box||p53-like transcription factor, DNA-binding
ENSGALG00000027311	508.588	716.603	-0.49468	1.74e-05	0.0030367	NGFR	Death domain||Death-like domain||TNFR/NGFR cysteine-rich region||Tumour necrosis factor receptor 16
ENSGALG00000027397	1123.88	852.824	0.39816	0.00014245	0.016161	DUSP22	Dual specificity phosphatase, subgroup, catalytic domain||Dual specificity phosphatase, catalytic domain||Protein-tyrosine phosphatase-like||Atypical dual specificity phosphatase||Protein-tyrosine/Dual specificity phosphatase
ENSGALG00000027450	6091.6	4784.69	0.3484	0.00010744	0.012783	SPOCK2	Thyroglobulin type-1||SPARC/Testican, calcium-binding domain
ENSGALG00000027720	28.3837	75.706	-1.4153	5.88e-07	0.00017388	OTX2	Transcription factor Otx, C-terminal||Transcription factor Otx||Homeodomain-like||Homeobox domain||Transcription factor Otx2
ENSGALG00000027785	940.624	680.745	0.4665	9.41e-05	0.011385	CCBE1	Epidermal growth factor-like domain||EGF-like calcium-binding domain||Collagen triple helix repeat
ENSGALG00000027920	2643.21	1963.11	0.42915	5.58e-06	0.001231	CPLX2	Synaphin
ENSGALG00000028075	1304.63	952.129	0.45441	9.43e-06	0.0018504	VSTM2A	Immunoglobulin V-set domain||Immunoglobulin subtype||Immunoglobulin-like domain||Immunoglobulin I-set
ENSGALG00000028081	81.4855	43.9695	0.89004	0.00051877	0.044317	ONECUT3	CUT domain||Homeobox domain||Homeodomain-like||Lambda repressor-like, DNA-binding domain
ENSGALG00000028346	176.926	7.73295	4.516	1.58e-43	1.42e-39	PTH-L	Parathyroid hormone/parathyroid hormone-related protein
ENSGALG00000028819	53.0486	20.7754	1.3524	5.52e-05	0.0076536	FOXB2	Transcription factor, fork head
Novel00117	318.005	458.732	-0.5286	0.00017192	0.018945	-//-
Novel00314	470.813	787.686	-0.74247	8.42e-11	5.52e-08	-//-
Novel00315	405.631	676.273	-0.73744	2.59e-09	1.39e-06	-//-
Novel00366	157.204	234.589	-0.5775	0.0004848	0.042049	-//-
Novel00796	349.671	73.1044	2.258	2.94e-12	2.08e-09	-//-
Novel00804	142.974	215.248	-0.59024	0.00034175	0.032017	-//-
Novel00886	927.574	715.8	0.3739	0.00051103	0.044182	-//-
Novel00961	154.77	252.612	-0.7068	0.00019587	0.020982	-//-
Novel00981	142.177	230.641	-0.69796	1.92e-05	0.0032899	-//-
Novel01106	49.4768	110.409	-1.158	2.61e-05	0.0043088	-//-
Novel01107	36.9872	80.9565	-1.1301	1.93e-05	0.0032899	-//-
Novel01112	13.0316	34.6488	-1.4108	0.00059072	0.04948	-//-
Novel01115	899.654	1234.32	-0.45627	9.87e-06	0.0018961	-//-
Novel01167	844.956	560.221	0.59288	1.21e-07	4.59e-05	-//-
Novel01185	21.3988	3.99215	2.4223	6.68e-05	0.0087984	-//-
Novel01546	300.08	108.589	1.4665	1.53e-19	2.29e-16	-//-
Novel01603	68.887	121.962	-0.82413	0.00010424	0.012457	-//-
Novel01959	1.33471	14.5311	-3.4446	5.71e-05	0.0078668	-//-
Novel02028	120.216	219.52	-0.86872	2.9e-07	9.27e-05	-//-
Novel02207	202.077	381.931	-0.91841	0.00017547	0.019258	-//-
Novel02288	347.529	237.49	0.54926	9.22e-05	0.01127	-//-
Novel02546	74.5034	132.151	-0.82681	6.17e-05	0.0082499	-//-
Novel02548	18.9575	47.0727	-1.3121	0.00019255	0.020792	-//-
Novel02550	49.0045	131.099	-1.4197	1.88e-10	1.17e-07	-//-
Novel02668	60.8664	0.99488	5.935	2.88e-25	7.74e-22	-//-
Novel02675	52.0312	97.3344	-0.90357	0.0001329	0.015206	-//-
Novel02676	37.6883	99.7215	-1.4038	4.17e-07	0.00012726	-//-
Novel02919	8.69695	30.7479	-1.8219	8.23e-05	0.010389	-//-
Novel03137	322.577	484.742	-0.58757	5.29e-05	0.0074093	-//-
Novel03140	190.596	280.951	-0.5598	0.00040947	0.036577	-//-
Novel03237	45.9713	88.4011	-0.94333	0.00014789	0.016638	-//-
Novel03239	79.2425	37.6182	1.0748	5.77e-05	0.0078698	-//-
Novel03298	138.052	66.046	1.0637	2.03e-06	0.00052865	-//-
Novel03323	20.3736	57.7808	-1.5039	4.23e-06	0.00097191	-//-
Novel03463	147.189	262.736	-0.83595	9.17e-05	0.011259	-//-
Novel03502	46.1923	2.65687	4.1199	1.61e-15	1.73e-12	-//-
Novel03503	33.2368	1.66252	4.3213	5.17e-12	3.57e-09	-//-
Novel03781	27.2039	8.69832	1.645	0.00056059	0.0474	-//-
Novel04049	110.491	186.025	-0.75157	2.29e-05	0.0038312	-//-
Novel04289	15.641	0.994349	3.9754	7.16e-06	0.0014755	-//-
Novel04348	85.814	161.205	-0.90961	2.17e-06	0.00055259	-//-
Novel04372	126.402	213.523	-0.75637	6.55e-06	0.0013968	-//-
Novel04489	297.94	428.02	-0.52266	6.48e-05	0.0086203	-//-
Novel04674	83.6645	144.631	-0.78969	6.06e-05	0.0081416	-//-
Novel05049	129.662	199.711	-0.62315	0.00026379	0.026367	-//-
Novel05091	865.605	1162.24	-0.42512	4.6e-05	0.0067572	-//-
Novel05273	76.4334	37.0565	1.0445	0.00011376	0.013474	-//-
Novel05283	18.4081	45.7011	-1.3119	0.00021369	0.02227	-//-
Novel05434	76.1391	16.2495	2.2282	1.77e-12	1.32e-09	-//-
Novel05627	40.4394	81.6589	-1.0138	0.00054748	0.046437	-//-
Novel05628	35.8792	81.9609	-1.1918	0.00027891	0.027172	-//-
Novel05708	69.6988	1.97394	5.142	2.57e-26	7.69e-23	-//-
Novel05811	161.773	251.448	-0.63629	4.83e-05	0.0069768	-//-
Novel05903	57.1152	102.883	-0.84906	0.00019948	0.0212	-//-
Novel06145	237.834	141.027	0.75398	3.52e-06	0.00085181	-//-
Novel06160	237.957	17.6032	3.7568	1.25e-58	1.69e-54	-//-
Novel06161	12.6016	0.326709	5.2695	9.27e-06	0.0018454	-//-
Novel06162	13.9608	1.30577	3.4184	9.28e-05	0.011292	-//-
Novel06163	18.3619	0.99488	4.2061	5.56e-07	0.00016692	-//-
Novel06164	32.6916	2.30065	3.8288	1.1e-10	7.04e-08	-//-
Novel06165	24.3582	2.34598	3.3761	1.71e-07	6.21e-05	-//-
Novel06166	38.9683	1.33528	4.8671	4.54e-13	3.59e-10	-//-
Novel06167	15.0308	1.00963	3.896	1.31e-05	0.002429	-//-
Novel06181	75.3794	29.8927	1.3344	2.18e-06	0.00055259	-//-
Novel06350	20.0534	48.155	-1.2638	0.00022519	0.023121	-//-
Novel06417	170.41	83.0326	1.0373	5.45e-08	2.32e-05	-//-
Novel06428	370.829	178.432	1.0554	8.27e-10	4.73e-07	-//-
Novel06432	16.9526	0.341462	5.6336	1.01e-07	3.95e-05	-//-
Novel06434	21.2236	2.96776	2.8382	1.75e-05	0.0030367	-//-
Novel06453	72.2584	149.355	-1.0475	2.16e-07	7.44e-05	-//-
Novel06454	36.0419	83.8974	-1.2189	3.97e-06	0.00092812	-//-
Novel06589	218.139	136.299	0.67848	4.21e-05	0.0063661	-//-
Novel06657	255.17	361.88	-0.50405	0.00023421	0.023945	-//-
Novel06729	149.056	85.6463	0.7994	4.16e-05	0.0063541	-//-
Novel06769	306.331	185.357	0.72478	1.29e-06	0.00035133	-//-
Novel06776	64.019	139.844	-1.1273	1.04e-07	3.99e-05	-//-
Novel06806	130.363	219.741	-0.75327	0.00032166	0.030346	-//-
Novel06820	426.485	129.338	1.7214	2.29e-31	1.03e-27	-//-
Novel06994	302.288	740.372	-1.2923	2.07e-07	7.33e-05	-//-
Novel07003	121.545	240.071	-0.98197	4.54e-05	0.0067377	-//-
Novel07020	414.487	148.317	1.4826	1.86e-22	4.18e-19	-//-
Novel07067	215.435	306.471	-0.5085	0.00041278	0.036751	-//-
Novel07183	826.221	1180.21	-0.51444	8.41e-06	0.0017033	-//-
Novel07318	35.0029	73.5408	-1.0711	9.79e-05	0.011754	-//-
Novel08114	10666.7	13390.3	-0.32808	0.00017755	0.019407	-//-
Novel08254	2311.65	1809.41	0.35341	0.00022529	0.023121	-//-
Novel08831	29.3239	63.8823	-1.1233	0.00014307	0.016163	-//-
Novel08886	262.572	156.672	0.74497	1.83e-06	0.00048231	-//-
Novel08888	25.9925	7.92635	1.7134	0.00060193	0.049799	-//-
Novel09098	185.725	99.0382	0.90711	2.92e-05	0.0047152	-//-
Novel09211	121.578	214.421	-0.81856	1.32e-06	0.00035533	-//-
Novel09228	64.4704	31.3149	1.0418	0.00046006	0.040163	-//-
Novel09279	491.273	352.157	0.4803	0.00028239	0.027411	-//-
Novel09390	145.307	228.179	-0.65106	0.00034941	0.032285	-//-
Novel09591	275.191	424.875	-0.6266	2.37e-06	0.00058908	-//-
Novel09998	31.2869	96.993	-1.6323	4.53e-10	2.71e-07	-//-
Novel10054	62.2789	25.9448	1.2633	3.22e-05	0.0051214	-//-
Novel10146	70.2926	164.196	-1.224	4.57e-06	0.0010414	-//-
Novel10158	19.0496	44.7109	-1.2309	0.00051751	0.044317	-//-
Novel10244	481.316	275.641	0.80419	6.79e-10	3.97e-07	-//-
Novel10261	231.613	145.67	0.66902	9.44e-05	0.011385	-//-
Novel10365	59.2619	26.4174	1.1656	0.00021803	0.022548	-//-
Novel10634	62.1887	18.2239	1.7708	6.01e-08	2.53e-05	-//-
Novel10740	557.691	283.694	0.97513	1.61e-14	1.67e-11	-//-

## Sheet: HTvsC.DEG
Table S2 DEGs in three comparisons
Gene_id	readcount_HT	readcount_C	log2FoldChange	pval	padj	Associated Gene Name	Interpro Description
ENSGALG00000000678	897.15	533.241	0.75056	1.49e-06	0.0013845	CITED3	CITED
ENSGALG00000000742	736.1	515.881	0.51286	0.00010353	0.036209	PIM1	Serine-threonine/tyrosine-protein kinase catalytic domain||Lipopolysaccharide kinase||Protein kinase-like domain||Tyrosine-protein kinase, catalytic domain||Serine/threonine/dual specificity protein kinase, catalytic domain||Protein kinase domain
ENSGALG00000000951	691.381	162.959	2.085	3.02e-06	0.0026193	CCL4	Chemokine interleukin-8-like domain
ENSGALG00000002021	1058.46	583.715	0.85863	7.95e-06	0.0054881	ZC3H12A	Ribonuclease Zc3h12a-like
ENSGALG00000002326	445.735	232.816	0.93699	8e-05	0.029916	-	Cation-transporting P-type ATPase||P-type ATPase, A domain||HAD-like domain||Cation-transporting P-type ATPase, subfamily IV||P-type ATPase, cytoplasmic domain N
ENSGALG00000002672	2922.1	1959.81	0.57629	3.14e-07	0.00038395	SBNO2	Helicase/UvrB domain||P-loop containing nucleoside triphosphate hydrolase
ENSGALG00000002866	656.638	460.733	0.51117	0.00014839	0.047575	KANSL1L	-
ENSGALG00000002955	1500.08	1013.41	0.56582	6.22e-05	0.024982	ADAMTSL2	Peptidase M12B, ADAM-TS||PLAC||ADAM-TS Spacer 1||Thrombospondin, type 1 repeat
ENSGALG00000002982	212.442	127.437	0.73729	4.28e-05	0.01888	SLC2A6	Major facilitator superfamily domain||Major facilitator superfamily||General substrate transporter||Major facilitator superfamily domain, general substrate transporter||Sugar/inositol transporter
ENSGALG00000003689	867.964	581.786	0.57715	3.35e-05	0.01529	PAPSS2	PUA-like domain||Adenylylsulphate kinase||Sulphate adenylyltransferase||P-loop containing nucleoside triphosphate hydrolase||Sulphate adenylyltransferase catalytic domain
ENSGALG00000003706	600.411	269.183	1.1574	1.76e-05	0.0098763	DUSP1	Protein-tyrosine phosphatase-like||Dual specificity phosphatase, catalytic domain||Dual specificity phosphatase, subgroup, catalytic domain||Protein-tyrosine phosphatase, catalytic||Atypical dual specificity phosphatase||Rhodanese-like domain||Protein-tyrosine phosphatase, receptor/non-receptor type||Protein-tyrosine/Dual specificity phosphatase||Mitogen-activated protein (MAP) kinase phosphatase
ENSGALG00000003842	1345.86	950.179	0.50226	3.15e-05	0.0149	GHRH	Glucagon/GIP/secretin/VIP
ENSGALG00000003932	960.178	606.321	0.66322	1.72e-07	0.00024043	SDC4	Syndecan/Neurexin domain||Neurexin/syndecan/glycophorin C
ENSGALG00000005460	522.503	336.238	0.63596	5.86e-06	0.0042632	SLCO4A1	Kazal domain||Organic anion transporter polypeptide OATP||Major facilitator superfamily domain, general substrate transporter||Major facilitator superfamily||Major facilitator superfamily domain
ENSGALG00000005547	269.317	126.401	1.0913	0.00014588	0.047458	PIK3AP1	Toll/interleukin-1 receptor homology (TIR) domain||Ankyrin repeat-containing domain
ENSGALG00000005653	1179.11	814.129	0.53437	1.38e-05	0.0083462	NFKB2	Ankyrin repeat-containing domain||Death domain||Rel homology domain||NF-kappa-B/Rel/Dorsal||Immunoglobulin E-set||p53-like transcription factor, DNA-binding||Ankyrin repeat||IPT domain||Death-like domain
ENSGALG00000005727	1250.8	894.394	0.48386	5.42e-05	0.022815	SLC7A3	Amino acid permease/ SLC12A domain||Cationic amino acid transport permease||Amino acid/polyamine transporter I
ENSGALG00000005909	191.176	108.772	0.81359	2.2e-05	0.010982	GATA2	Zinc finger, GATA-type||Transcription factor, GATA-1/2/3
ENSGALG00000006352	405.593	263.303	0.62331	3.29e-05	0.015269	CH25H	Fatty acid hydroxylase
ENSGALG00000006551	453.524	982.891	-1.1159	7.22e-10	2.43e-06	TH	Tyrosine 3-monooxygenase-like||Aromatic amino acid hydroxylase, C-terminal||Tyrosine 3-monooxygenase||Tyrosine hydroxylase, conserved site
ENSGALG00000007011	1207.69	686.618	0.81467	2.02e-08	3.62e-05	ZBTB16	BTB/POZ||Zinc finger, C2H2||BTB/POZ-like||BTB/POZ fold||Zinc finger, C2H2-like
ENSGALG00000007174	120.922	54.5996	1.1471	5.53e-05	0.022913	CHTL1A	Tumour necrosis factor domain||Tumour necrosis factor||Tumour necrosis factor-like domain
ENSGALG00000008014	931.132	565.28	0.72002	2.02e-06	0.001809	CEBPB	Basic-leucine zipper domain||CCAAT/enhancer-binding
ENSGALG00000008166	500.66	223.06	1.1664	7.21e-07	0.00077656	TLR15	Toll/interleukin-1 receptor homology (TIR) domain||Leucine-rich repeat||Leucine-rich repeat, typical subtype
ENSGALG00000008661	168.654	92.5589	0.86562	1.86e-05	0.010015	CYR61	von Willebrand factor, type C||IGFBP-related, CNN||Glycoprotein hormone subunit beta, cystine knot||Thrombospondin, type 1 repeat||Cystine knot, C-terminal
ENSGALG00000008827	391.637	245.036	0.67652	5.49e-06	0.0041043	FERMT1	Ubiquitin-related domain||Band 4.1 domain||FERM central domain||Pleckstrin homology domain
ENSGALG00000009700	888.661	314.548	1.4984	5.49e-10	2.11e-06	PDK4	Signal transduction histidine kinase, core||Histidine kinase-like ATPase, C-terminal domain||Branched-chain alpha-ketoacid dehydrogenase kinase/Pyruvate dehydrogenase kinase, N-terminal
ENSGALG00000010203	1334.53	967.828	0.46351	0.00010727	0.036569	-	HECT
ENSGALG00000010256	733.625	393.928	0.89711	3.12e-11	2.1e-07	TIPARP	Poly(ADP-ribose) polymerase, catalytic domain||WWE domain, subgroup||Zinc finger, CCCH-type||WWE domain
ENSGALG00000010259	292.109	153.342	0.92976	5.41e-06	0.0041043	COL28A1	Collagen triple helix repeat||von Willebrand factor, type A||Proteinase inhibitor I2, Kunitz metazoa
ENSGALG00000010806	482.55	326.75	0.56249	8.07e-05	0.029916	RIN3	Vacuolar sorting protein 9, subgroup||Ras-association||Vacuolar sorting protein 9||SH2 domain
ENSGALG00000010982	995.762	678.771	0.55288	1.11e-05	0.0069405	NID1	Green fluorescent protein||EGF-like calcium-binding domain||LDLR class B repeat||G2 nidogen/fibulin G2F||Thyroglobulin type-1||Epidermal growth factor-like domain||Nidogen, extracellular domain
ENSGALG00000011306	151.476	78.769	0.94339	8.69e-06	0.0057113	DES	Intermediate filament head, DNA-binding domain||Intermediate filament protein||Prefoldin
ENSGALG00000011449	111.152	54.2676	1.0344	1.58e-05	0.0090716	-//-
ENSGALG00000011668	81.4808	9.3881	3.1176	4.72e-10	2.11e-06	K60	Chemokine interleukin-8-like domain||CXC chemokine
ENSGALG00000012304	1624.06	1000.42	0.699	3.5e-09	8.56e-06	NFKB1	Ankyrin repeat-containing domain||Rel homology domain||Death domain||p53-like transcription factor, DNA-binding||Immunoglobulin E-set||NF-kappa-B/Rel/Dorsal||Death-like domain||IPT domain||Ankyrin repeat
ENSGALG00000015026	585.1	390.667	0.58275	3.45e-05	0.015473	TRAF3IP2	SEFIR
ENSGALG00000015346	1844.62	802.043	1.2016	9.01e-05	0.032365	NFKBIZ	Ankyrin repeat||Ankyrin repeat-containing domain
ENSGALG00000015521	62.0174	128.703	-1.0533	9.16e-06	0.0058704	CRH	Urocortin/corticotropin-releasing factor||Corticotropin-releasing factor, CRF
ENSGALG00000016200	1062.18	723.074	0.55481	2.08e-05	0.010767	SIK1	Ubiquitin-associated/translation elongation factor EF1B, N-terminal, eukaryote||Serine/threonine-protein kinase, SIK1/2||Tyrosine-protein kinase, catalytic domain||Protein kinase-like domain||Serine-threonine/tyrosine-protein kinase catalytic domain||Protein kinase domain||Serine/threonine/dual specificity protein kinase, catalytic domain
ENSGALG00000016782	457.39	227.22	1.0093	7.96e-05	0.029916	IL1R2	Immunoglobulin-like domain||Interleukin-1 receptor type I/II||Immunoglobulin subtype||Interleukin-1 receptor type II
ENSGALG00000016919	968.816	330.886	1.5499	1.91e-08	3.62e-05	IRG1	MmgE/PrpD
ENSGALG00000016969	41.4309	11.2754	1.8775	6.88e-06	0.0048731	LACC1	Cytotoxic necrotizing factor-like, catalytic||Multi-copper polyphenol oxidoreductase, laccase
ENSGALG00000018879	754.795	519.593	0.5387	0.00010571	0.036499	-//-
ENSGALG00000020002	156.686	86.996	0.84885	2.7e-05	0.012971	SLC22A3	General substrate transporter||Major facilitator superfamily domain||Major facilitator superfamily||Organic cation transport protein||Major facilitator superfamily domain, general substrate transporter
ENSGALG00000021025	67.5533	22.2065	1.605	6.38e-07	0.00071639	-	Bactericidal permeability-increasing protein, alpha/beta domain||Lipid-binding serum glycoprotein, C-terminal||Lipid-binding serum glycoprotein, N-terminal
ENSGALG00000021355	190.778	83.3715	1.1943	8.17e-07	0.00081513	-	Protein-tyrosine/Dual specificity phosphatase||Protein-tyrosine phosphatase, receptor/non-receptor type||Protein-tyrosine phosphatase-like||Dual specificity phosphatase, catalytic domain||Protein-tyrosine phosphatase, catalytic
ENSGALG00000021573	783.67	435.982	0.84598	1.81e-05	0.009959	PIK3R5	Phosphoinositide 3-kinase regulatory subunit 5/6
ENSGALG00000022324	114.106	59.7552	0.93324	6.73e-05	0.026638	-	G protein-coupled receptor, rhodopsin-like||GPCR, rhodopsin-like, 7TM
ENSGALG00000024075	166.712	75.669	1.1396	8.43e-06	0.0056724	IL10R1	Interferon alpha/beta receptor, beta chain||Fibronectin, type III
ENSGALG00000024083	589.8	389.446	0.5988	1.92e-05	0.01012	C8orf4	-
ENSGALG00000025915	1663.06	1162.06	0.51716	1.47e-05	0.0086171	ARRDC3	Immunoglobulin E-set||Arrestin C-terminal-like domain||Arrestin-like, N-terminal
ENSGALG00000026098	243.37	30.4537	2.9985	1.02e-21	1.37e-17	IL8	CXC chemokine||Chemokine interleukin-8-like domain
ENSGALG00000026499	104.958	42.8852	1.2913	5e-05	0.0217	TNFRSF25	TNFR/NGFR cysteine-rich region||Death-like domain||Death domain
ENSGALG00000026858	5052.24	2502.54	1.0135	3.65e-08	6.14e-05	BTG2	Anti-proliferative protein
ENSGALG00000027133	440.424	220.23	0.99988	8.62e-05	0.031356	CD83	Immunoglobulin V-set, subgroup||Immunoglobulin V-set domain||Immunoglobulin-like domain||Immunoglobulin subtype
ENSGALG00000027419	708.734	399.799	0.82597	2.2e-05	0.010982	-	Immunoglobulin-like domain||Immunoglobulin subtype||CD80-like, immunoglobulin C2-set||Immunoglobulin||Immunoglobulin V-set domain
ENSGALG00000027786	1811.62	1176.58	0.62268	1.79e-07	0.00024043	SOCS3	SH2 domain||SOCS protein, C-terminal
ENSGALG00000027864	1329.98	676.238	0.9758	4.93e-07	0.00057692	NFKBIA	Ankyrin repeat-containing domain||Ankyrin repeat
ENSGALG00000027944	44.864	16.2838	1.4621	0.00010975	0.036945	-	MHC class I alpha chain||MHC classes I/II-like antigen recognition protein||MHC class I alpha chain, alpha1 alpha2 domains
ENSGALG00000029093	89.8464	19.7378	2.1865	4.46e-06	0.0035294	-	MHC class I alpha chain, alpha1 alpha2 domains||Immunoglobulin-like domain||MHC classes I/II-like antigen recognition protein||MHC class II, beta chain, N-terminal||Immunoglobulin C1-set||MHC class I alpha chain
Novel00018	671.357	364.761	0.88013	2.31e-10	1.24e-06	-//-
Novel01008	34.9841	1.34134	4.705	0.00015586	0.049382	-//-
Novel01009	35.8938	1.31047	4.7756	7.63e-07	0.0007899	-//-
Novel01379	51.0535	199.268	-1.9646	6.36e-09	1.43e-05	-//-
Novel01382	10.3315	47.621	-2.2045	5.1e-08	8.09e-05	-//-
Novel01383	7.66072	35.2073	-2.2003	4.03e-06	0.0032911	-//-
Novel02109	122.205	37.9186	1.6883	0.00014344	0.047458	-//-
Novel02276	496.756	339.887	0.54748	0.00010288	0.036209	-//-
Novel03006	35.5668	8.98216	1.9854	8.11e-05	0.029916	-//-
Novel03280	45.7979	11.3223	2.0161	6.9e-05	0.026919	-//-
Novel03299	1663.92	709.955	1.2288	1.49e-12	1.34e-08	-//-
Novel03300	5106.59	2230.53	1.195	1.99e-26	5.37e-22	-//-
Novel03301	848.886	371.772	1.1912	1.83e-09	4.93e-06	-//-
Novel03430	1449.79	528.558	1.4557	1.12e-08	2.33e-05	-//-
Novel05081	80.138	32.0767	1.321	3.87e-06	0.0032598	-//-
Novel05654	44.4337	16.5596	1.424	0.00014626	0.047458	-//-
Novel06244	342.076	152.13	1.169	1.54e-07	0.00023067	-//-
Novel07753	27.3776	5.67449	2.2704	2.6e-05	0.012743	-//-
Novel08958	161.819	84.3023	0.94073	5.91e-05	0.024105	-//-
Novel09279	1049.08	353.456	1.5695	1.39e-05	0.0083462	-//-
Novel10261	563.427	146.204	1.9463	1.46e-09	4.37e-06	-//-
Novel10262	305.889	170.705	0.84151	2.44e-07	0.00031322	-//-
Novel10265	49.2064	11.8361	2.0556	1.22e-06	0.0011768	-//-
Novel10550	335.639	159.591	1.0725	5.33e-05	0.022793	-//-

## Sheet: HTvsLT.DEG
Table S2 DEGs in three comparisons
Gene_id	readcount_HT	readcount_LT	log2FoldChange	pval	padj	Associated Gene Name	Interpro Description
ENSGALG00000000154	415.886	277.726	0.58253	0.00014381	0.013344	DENND2D	dDENN domain||DENN domain||uDENN domain
ENSGALG00000000186	640.529	892.128	-0.47799	0.00027735	0.020685	MTCH1	Mitochondrial carrier domain||Mitochondrial substrate/solute carrier
ENSGALG00000000244	345.354	576.685	-0.73971	3.4396e-07	0.00010171	CAMK4	Protein kinase-like domain||Tyrosine-protein kinase, catalytic domain||Serine-threonine/tyrosine-protein kinase catalytic domain||Protein kinase domain||Serine/threonine/dual specificity protein kinase, catalytic domain
ENSGALG00000000327	546.305	235.298	1.2152	1.0855e-05	0.0018142	FBN3	Fibrillin/Microneme protein4||TB domain||EGF-like calcium-binding domain||Epidermal growth factor-like domain
ENSGALG00000000329	4882.22	7795.66	-0.67513	0.00022252	0.017716	AHCYL1	Adenosylhomocysteinase||S-adenosyl-L-homocysteine hydrolase, NAD binding domain||Acetohydroxy acid isomeroreductase, catalytic||D-isomer specific 2-hydroxyacid dehydrogenase, NAD-binding domain
ENSGALG00000000951	686.88	253.517	1.438	0.00061733	0.036034	CCL4	Chemokine interleukin-8-like domain
ENSGALG00000000984	47.3932	18.0282	1.3944	0.00013853	0.01299	-	Phospholipid/glycerol acyltransferase||1-acyl-sn-glycerol-3-phosphate acyltransferase
ENSGALG00000001169	1006.98	717.061	0.48986	0.00017808	0.015508	CRB2	EGF-like domain, extracellular||Laminin G domain||Epidermal growth factor-like domain||Concanavalin A-like lectin/glucanases superfamily||EGF-like calcium-binding domain
ENSGALG00000001264	1424.94	1949.67	-0.45233	0.00023097	0.018037	PLXNA2	Immunoglobulin E-set||Plexin-like fold||Plexin, cytoplasmic RasGAP domain||Sema domain||IPT domain||Plexin||Rho GTPase activation protein
ENSGALG00000001273	240.333	366.738	-0.60972	0.00031242	0.022241	C2CD4C	C2 domain
ENSGALG00000001405	159.493	85.0629	0.90689	1.7325e-05	0.0027022	IRF6	SMAD/FHA domain||Interferon regulatory factor DNA-binding domain||Interferon regulatory factor-3
ENSGALG00000001442	894.866	1215.2	-0.44144	0.00076091	0.041786	OPCML	Immunoglobulin I-set||Immunoglobulin subtype||Immunoglobulin-like domain||Immunoglobulin subtype 2||Immunoglobulin||Immunoglobulin V-set domain
ENSGALG00000001690	1258.91	1758.82	-0.48243	9.5471e-05	0.0098855	GABARB	Gamma-aminobutyric-acid A receptor, alpha subunit||Gamma-aminobutyric-acid A receptor, gamma subunit||Gamma-aminobutyric-acid A receptor, beta subunit||Gamma-aminobutyric acid A receptor/Glycine receptor alpha||Neurotransmitter-gated ion-channel||Neurotransmitter-gated ion-channel ligand-binding||Neurotransmitter-gated ion-channel transmembrane domain
ENSGALG00000001717	1760.01	1177.58	0.57976	0.00049066	0.031511	SLC16A1	Major facilitator superfamily domain||Major facilitator superfamily||Monocarboxylate transporter||Major facilitator superfamily domain, general substrate transporter
ENSGALG00000002021	1050.69	616.078	0.77016	0.00078059	0.042263	ZC3H12A	Ribonuclease Zc3h12a-like
ENSGALG00000002098	562.753	819.447	-0.54215	5.3663e-05	0.0064465	GRIK3	NMDA receptor||Periplasmic binding protein-like I||Glutamate receptor, L-glutamate/glycine-binding||Extracellular solute-binding protein, family 3||Extracellular ligand-binding receptor||Ionotropic glutamate receptor
ENSGALG00000002132	830.273	1189.81	-0.51908	8.9279e-05	0.0094957	KCNIP1	EF-hand domain||SPARC/Testican, calcium-binding domain
ENSGALG00000002242	561.695	810.615	-0.52923	7.2033e-05	0.0082042	GALNT9	Ricin B lectin domain||Glycosyltransferase 2-like||Nucleotide-diphospho-sugar transferases
ENSGALG00000002262	3962.57	2966.21	0.41781	0.00045653	0.029602	ETF1	eRF1 domain 3||eRF1 domain 1/Pelota-like||Peptide chain release factor eRF1/aRF1||eRF1 domain 2||50S ribosomal protein L30e-like||Peptide Chain Release Factor eRF1/aRF1, N-terminal
ENSGALG00000002266	2242.28	3060.09	-0.44861	0.00017036	0.01503	OGDHL	Thiamin diphosphate-binding fold||Dehydrogenase, E1 component||2-oxoglutarate dehydrogenase E1 component||Transketolase-like, pyrimidine-binding domain
ENSGALG00000002312	465.745	782.287	-0.74816	0.00055003	0.033791	TMEM132E	-
ENSGALG00000002326	442.393	252.266	0.81038	0.00018693	0.015875	-	Cation-transporting P-type ATPase||P-type ATPase, A domain||HAD-like domain||Cation-transporting P-type ATPase, subfamily IV||P-type ATPase, cytoplasmic domain N
ENSGALG00000002475	150.368	92.4267	0.70212	0.00077478	0.042153	-	Peptidase C14, caspase domain
ENSGALG00000002484	12743.3	7226.27	0.81842	2.0806e-12	1.9995e-09	CRYM	Ornithine cyclodeaminase/mu-crystallin
ENSGALG00000002540	915.637	620.089	0.5623	0.00039826	0.026906	RGS2	Regulator of G protein signalling domain||Regulator of G protein signalling superfamily
ENSGALG00000002546	2043.33	1232.88	0.72889	0.00041095	0.027304	COL5A1	Fibrillar collagen, C-terminal||Concanavalin A-like lectin/glucanases superfamily||Fibrinogen, alpha/beta/gamma chain, C-terminal globular domain||Laminin G domain||Collagen triple helix repeat
ENSGALG00000002550	288.595	61.0395	2.2412	1.3755e-19	2.6438e-16	TSHB	Gonadotropin, beta subunit||Cystine-knot cytokine||Glycoprotein hormone subunit beta, cystine knot
ENSGALG00000002672	2900.81	1795.92	0.69173	3.3235e-06	0.00069868	SBNO2	Helicase/UvrB domain||P-loop containing nucleoside triphosphate hydrolase
ENSGALG00000002712	1562.35	1156.5	0.43395	0.00074627	0.041577	LIPG	Lipase||Lipase/lipooxygenase, PLAT/LH2||PLAT/LH2 domain||Lipase, N-terminal||Alpha/Beta hydrolase fold||Lipoprotein lipase
ENSGALG00000002746	1361.35	1928.01	-0.50208	5.1063e-05	0.0062174	HMG20A	High mobility group box domain
ENSGALG00000002766	317.29	158.147	1.0045	0.00032735	0.022999	MLKL	Serine/threonine/dual specificity protein kinase, catalytic domain||Protein kinase domain||Serine-threonine/tyrosine-protein kinase catalytic domain||Protein kinase-like domain||Tyrosine-protein kinase, catalytic domain
ENSGALG00000002859	847.143	1174.41	-0.47126	0.0002183	0.017535	RAC3	P-loop containing nucleoside triphosphate hydrolase||Small GTPase superfamily, Ras type||Small GTPase superfamily, Rab type||Small GTP-binding protein domain||Small GTPase superfamily, ARF/SAR type||Small GTPase superfamily, Rho type||Mitochondrial Rho-like||Small GTPase superfamily
ENSGALG00000002866	651.91	445.594	0.54894	0.00013996	0.013032	KANSL1L	-
ENSGALG00000002982	210.86	125.472	0.74892	6.0509e-05	0.0071102	SLC2A6	Major facilitator superfamily domain||Major facilitator superfamily||General substrate transporter||Major facilitator superfamily domain, general substrate transporter||Sugar/inositol transporter
ENSGALG00000003014	549.441	372.787	0.55961	0.00012738	0.012419	CHRNA3	Neurotransmitter-gated ion-channel||Neurotransmitter-gated ion-channel ligand-binding||Neurotransmitter-gated ion-channel transmembrane domain||Nicotinic acetylcholine receptor
ENSGALG00000003106	1525.86	1006.56	0.60019	2.0248e-05	0.0030269	TOX2	High mobility group box domain
ENSGALG00000003160	2130.95	3213.64	-0.59271	6.6773e-07	0.0001779	CERS1	TRAM/LAG1/CLN8 homology domain||Longevity assurance, LAG1/LAC1
ENSGALG00000003161	2680.34	3711.36	-0.46953	0.00034337	0.023937	CVG1	Transforming growth factor-beta, N-terminal||Transforming growth factor-beta, C-terminal||Cystine-knot cytokine
ENSGALG00000003316	102.43	56.5434	0.85721	0.00043034	0.028383	FMO3	Flavin monooxygenase (FMO) 2||Flavin monooxygenase (FMO) 1||Dimethylaniline monooxygenase, N-oxide-forming||Flavin monooxygenase (FMO) 3||Pyridine nucleotide-disulphide oxidoreductase, FAD/NAD(P)-binding domain||Flavin monooxygenase-like||Flavin monooxygenase FMO
ENSGALG00000003374	50.0037	13.7983	1.8575	0.00035804	0.024774	ESRP2	Ribonuclease H-like domain||RNA recognition motif domain
ENSGALG00000003424	90.0873	47.803	0.91422	0.00051948	0.032814	LMX1A	Homeobox domain||Homeodomain-like||Zinc finger, LIM-type
ENSGALG00000003432	122.408	60.2708	1.0222	0.00043212	0.02843	AGXT2	Pyridoxal phosphate-dependent transferase||Aminotransferase class-III
ENSGALG00000003541	2080.75	3916.67	-0.91252	1.252e-09	8.8661e-07	SLC32A1	Amino acid transporter, transmembrane
ENSGALG00000003554	339.458	213.945	0.66599	0.0001649	0.014644	OPTC	Leucine-rich repeat||Leucine-rich repeat-containing N-terminal||Leucine-rich repeat, typical subtype
ENSGALG00000003657	463.275	691.902	-0.5787	0.00014798	0.013498	UNC119	Immunoglobulin E-set||GMP phosphodiesterase, delta subunit
ENSGALG00000003770	3696.29	2333.21	0.66376	0.00013854	0.01299	ANXA2	Annexin, type II||Annexin, type V||Annexin||Annexin repeat
ENSGALG00000003777	3599.81	4757.4	-0.40225	0.00061455	0.03595	NELL1	Laminin G domain||Epidermal growth factor-like domain||von Willebrand factor, type C||Concanavalin A-like lectin/glucanases superfamily||EGF-like calcium-binding domain
ENSGALG00000003842	1336.11	432.731	1.6265	1.3755e-18	2.4676e-15	GHRH	Glucagon/GIP/secretin/VIP
ENSGALG00000003928	224.356	58.7296	1.9336	1.6895e-06	0.00037885	LHX3	Zinc finger, LIM-type||Homeodomain-like||Homeobox domain
ENSGALG00000003930	2789.38	4030.83	-0.53113	0.00019125	0.015982	APBA2	PTB/PI domain||PDZ domain
ENSGALG00000004146	367.081	539.582	-0.55574	0.0005822	0.034584	RIMS4	C2 domain
ENSGALG00000004239	112.167	53.4784	1.0686	0.00050017	0.031898	IFITM5	CD225/Dispanin family
ENSGALG00000004298	90.6538	43.9279	1.0452	8.2365e-05	0.0090096	R3HDML	Cysteine-rich secretory protein, allergen V5/Tpx-1-related||CAP domain
ENSGALG00000004448	557.031	816.143	-0.55106	4.5198e-05	0.0056528	BRINP2	Membrane attack complex component/perforin (MACPF) domain
ENSGALG00000004487	91.7464	185.255	-1.0138	6.5386e-07	0.00017595	PAPPA2	Myxococcus cysteine-rich repeat||Fibronectin, type III||Concanavalin A-like lectin/glucanases superfamily||Notch domain||Peptidase M43, pregnancy-associated plasma-A||Sushi/SCR/CCP||LamG-like jellyroll fold
ENSGALG00000004527	892.507	1312.55	-0.55644	1.1104e-05	0.0018332	UNC13C	Mammalian uncoordinated homology 13, subgroup, domain 2||C2 domain||Calcium-dependent secretion activator||Protein kinase C-like, phorbol ester/diacylglycerol-binding domain
ENSGALG00000004543	46.8486	18.4064	1.3478	0.000227	0.017913	-	Leucine-rich repeat||GPCR, rhodopsin-like, 7TM||Glycoprotein hormone receptor family||G protein-coupled receptor, rhodopsin-like||Relaxin receptor||Leucine-rich repeat, typical subtype||Low-density lipoprotein (LDL) receptor class A repeat
ENSGALG00000004572	261.529	168.382	0.63523	0.0003257	0.022943	CNP3	Natriuretic peptide||Natriuretic peptide, C type||Natriuretic peptide, brain type||Natriuretic peptide, atrial type
ENSGALG00000004631	364.365	578.917	-0.66797	1.9445e-05	0.0029562	DRAXIN	-
ENSGALG00000004638	2729.14	1872.36	0.54359	0.00073851	0.041229	HEPH	Multicopper oxidase, type 3||Cupredoxin||Multicopper oxidase, type 2
ENSGALG00000004751	80.5162	42.079	0.93618	0.00085246	0.045066	-	Somatomedin B domain||Thrombospondin, type 1 repeat
ENSGALG00000004840	1268.4	2004.03	-0.6599	0.00034715	0.024138	RPH3A	Synaptotagmin||C2 domain||Zinc finger, FYVE-related||Zinc finger, FYVE/PHD-type||Zinc finger, FYVE-type
ENSGALG00000004860	4018.08	2164.75	0.89231	3.6535e-05	0.0047039	RASD1	Small GTP-binding protein domain||Small GTPase superfamily, Rab type||Small GTPase superfamily, ARF/SAR type||Small GTPase superfamily||Small GTPase superfamily, Rho type||Mitochondrial Rho-like||Elongation factor, GTP-binding domain||Small GTPase superfamily, Ras type||P-loop containing nucleoside triphosphate hydrolase||Ran GTPase
ENSGALG00000004946	148.686	75.4409	0.97885	1.7449e-05	0.0027022	COL4A4	C-type lectin fold||Collagen triple helix repeat||Collagen IV, non-collagenous
ENSGALG00000005076	1170.8	1616.87	-0.46571	0.00018687	0.015875	-	Nucleotide cyclase||Haem NO binding associated||NO signalling/Golgi transport ligand-binding domain||Heme-NO binding||Adenylyl cyclase class-3/4/guanylyl cyclase
ENSGALG00000005077	147.187	49.1502	1.5824	9.9253e-12	8.3462e-09	F8	Multicopper oxidase, type 2||Cupredoxin||Multicopper oxidase, type 3||Coagulation factor 5/8 C-terminal type domain||Multicopper oxidase, type 1||Galactose-binding domain-like
ENSGALG00000005114	314.846	217.489	0.5337	0.00096285	0.049922	-	Alpha/beta hydrolase fold-3||Alpha/Beta hydrolase fold||Carboxylesterase, type B
ENSGALG00000005159	1251.28	1743.86	-0.47889	0.00077343	0.042153	CEND1	-
ENSGALG00000005321	1649.33	983.134	0.74642	3.6296e-06	0.00073992	LAMA5	Insulin-like growth factor binding protein, N-terminal||Laminin, N-terminal||Laminin B, subgroup||Laminin G domain||Laminin domain II||Laminin B type IV||Laminin I||EGF-like, laminin||Epidermal growth factor-like domain||Concanavalin A-like lectin/glucanases superfamily
ENSGALG00000005323	188.873	286.647	-0.60186	0.00025888	0.019897	DIRAS2	P-loop containing nucleoside triphosphate hydrolase||Small GTPase superfamily, Ras type||Small GTPase superfamily, ARF/SAR type||Small GTP-binding protein domain||Small GTPase superfamily, Rab type||Small GTPase superfamily, Rho type||Mitochondrial Rho-like||Small GTPase superfamily
ENSGALG00000005408	192.035	95.5724	1.0067	0.00025642	0.019771	BCMO1	Carotenoid oxygenase
ENSGALG00000005435	48.3327	11.7195	2.0441	2.3657e-07	8.0579e-05	-	Egg jelly receptor, REJ-like||Polycystic kidney disease type 1 protein||Ion transport domain||GPS motif||PKD/REJ-like protein||C-type lectin||PKD domain||Polycystic kidney disease type 2 protein||D-galactoside/L-rhamnose binding SUEL lectin domain||C-type lectin fold||Polycystin cation channel, PKD1/PKD2||Lipase/lipooxygenase, PLAT/LH2||PLAT/LH2 domain
ENSGALG00000005460	518.722	312.495	0.73113	9.4305e-07	0.00023281	SLCO4A1	Kazal domain||Organic anion transporter polypeptide OATP||Major facilitator superfamily domain, general substrate transporter||Major facilitator superfamily||Major facilitator superfamily domain
ENSGALG00000005462	44.6965	17.7817	1.3298	0.00032441	0.022912	ZP4	Zona pellucida domain||P-type trefoil
ENSGALG00000005483	2278.4	3213.05	-0.49592	3.2896e-05	0.0043392	CDH13	Cadherin||Cadherin-like||Cadherin prodomain
ENSGALG00000005519	997.379	449.624	1.1494	2.8352e-08	1.3624e-05	TLL2	CUB domain||Peptidase M12A, astacin||Bone morphogenetic protein 1/tolloid-like protein||Epidermal growth factor-like domain||EGF-like calcium-binding domain||Peptidase, metallopeptidase
ENSGALG00000005543	14.6558	1.33682	3.4546	7.5533e-05	0.0084688	-	GPCR, rhodopsin-like, 7TM||G protein-coupled receptor, rhodopsin-like
ENSGALG00000005547	267.247	124.362	1.1036	0.00017661	0.015429	PIK3AP1	Toll/interleukin-1 receptor homology (TIR) domain||Ankyrin repeat-containing domain
ENSGALG00000005589	7317.87	10575.7	-0.53125	0.00010704	0.010706	SYNGR3	Marvel domain||Synaptogyrin
ENSGALG00000005613	82.479	28.5877	1.5286	1.644e-07	5.8984e-05	PITX3	Homeodomain-like||Homeobox protein Pitx/unc30||Homeobox domain||OAR domain
ENSGALG00000005653	1170.64	751.693	0.63909	0.00012817	0.012451	NFKB2	Ankyrin repeat-containing domain||Death domain||Rel homology domain||NF-kappa-B/Rel/Dorsal||Immunoglobulin E-set||p53-like transcription factor, DNA-binding||Ankyrin repeat||IPT domain||Death-like domain
ENSGALG00000005727	1241.58	912.948	0.44358	0.00050024	0.031898	SLC7A3	Amino acid permease/ SLC12A domain||Cationic amino acid transport permease||Amino acid/polyamine transporter I
ENSGALG00000005737	2252.78	3013.69	-0.41982	0.00040573	0.027091	SGSM2	Rab-GTPase-TBC domain||RUN
ENSGALG00000005757	1373.85	999.143	0.45946	0.00029251	0.021389	IRF8	SMAD/FHA domain||Interferon regulatory factor DNA-binding domain||Interferon regulatory factor-3
ENSGALG00000005909	189.827	111.216	0.77132	8.0856e-05	0.008917	GATA2	Zinc finger, GATA-type||Transcription factor, GATA-1/2/3
ENSGALG00000005971	713	1035.72	-0.53866	3.1127e-05	0.0041466	RIC3	DNA binding domain, putative
ENSGALG00000005985	91.7329	155.496	-0.76136	0.00033919	0.023707	GDF10	Transforming growth factor-beta, N-terminal||Transforming growth factor-beta, C-terminal||Bone morphogenetic protein 3/growth differentiation factor 10||Inhibin, alpha subunit||Cystine-knot cytokine
ENSGALG00000006003	640.652	968.23	-0.59581	0.00025425	0.01966	-//-
ENSGALG00000006032	229.278	136.099	0.75243	6.4634e-05	0.0075292	IL13RA1	Interleukin-6 receptor alpha, binding||Growth hormone/erythropoietin receptor, ligand binding||Fibronectin, type III
ENSGALG00000006046	1303.21	1788.78	-0.45691	0.00019098	0.015982	DNAJC5	DnaJ domain
ENSGALG00000006087	354.277	563.76	-0.6702	3.2869e-06	0.00069643	GPC3	Glypican
ENSGALG00000006106	128.388	60.8525	1.0771	4.1144e-06	0.00082033	-	TNFR/NGFR cysteine-rich region
ENSGALG00000006313	672.163	462.63	0.53895	0.00036311	0.02499	IL4RA	Fibronectin, type III||Interleukin-4 receptor alpha, N-terminal
ENSGALG00000006319	520.872	318.569	0.70932	9.3697e-06	0.0016266	TGFBI	EMI domain||FAS1 domain||TGF beta-induced protein bIGH3/osteoblast-specific factor 2
ENSGALG00000006365	32.17	8.40678	1.9361	0.00020413	0.016595	PITX1	Homeobox domain||Homeobox protein Pitx/unc30||OAR domain||Homeodomain-like
ENSGALG00000006407	183.538	95.8794	0.93678	1.2861e-05	0.0020723	-	Fas receptor||TNFR/NGFR cysteine-rich region
ENSGALG00000006448	163.686	89.378	0.87294	0.00071772	0.040659	IRF10	Interferon regulatory factor-3||Interferon regulatory factor DNA-binding domain||SMAD/FHA domain
ENSGALG00000006490	2323.8	3055.61	-0.39497	0.00094008	0.049025	SCN3B	Immunoglobulin-like domain||Immunoglobulin subtype||Immunoglobulin V-set domain
ENSGALG00000006497	17.6621	84.8944	-2.265	7.315e-13	7.8736e-10	ZIC3	Zinc finger, C2H2||Zinc finger, C2H2-like
ENSGALG00000006511	285.999	183.979	0.63647	0.0001689	0.014951	BCL2A1	Blc2 family||Bcl2-like||Bcl-2-related protein A1
ENSGALG00000006515	216.474	138.999	0.63912	0.00052705	0.032906	BSX	Homeobox domain||Homeodomain-like||Homeodomain, metazoa
ENSGALG00000006560	295.021	180.173	0.71143	3.1028e-05	0.0041466	SEMA3A	Sema domain||Immunoglobulin-like domain||Immunoglobulin subtype||Plexin-like fold||Plexin
ENSGALG00000006567	758.043	1086.18	-0.51891	0.00052352	0.032888	UBASH3B	SH3 domain||UBA-like||Histidine phosphatase superfamily, clade-1||Histidine phosphatase superfamily||RNA ligase/cyclic nucleotide phosphodiesterase
ENSGALG00000006576	1656.21	2749.03	-0.73104	0.00011494	0.011371	GRM3	Extracellular ligand-binding receptor||Periplasmic binding protein-like I||GPCR, family 3, metabotropic glutamate receptor||GPCR, family 3, nine cysteines domain||GPCR, family 3||GPCR, family 3, metabotropic glutamate receptor 3||GPCR, family 3, C-terminal||GPCR, family 3, metabotropic glutamate receptor 2
ENSGALG00000006726	53.9571	24.053	1.1656	0.00059871	0.035176	GATA3	Zinc finger, GATA-type||Transcription factor, GATA-1/2/3
ENSGALG00000006797	681.34	1039.25	-0.60909	4.5375e-05	0.0056528	ADARB2	Adenosine deaminase/editase||Double-stranded RNA-binding domain
ENSGALG00000006805	6497.39	4006.89	0.69738	5.7626e-07	0.00016323	-	Tubby C-terminal-like domain||Scramblase
ENSGALG00000006808	688.077	489.153	0.49228	0.00036221	0.02499	TSPAN6	Tetraspanin/Peripherin||Tetraspanin, EC2 domain||Tetraspanin
ENSGALG00000006810	7.97696	26.0307	-1.7063	0.00077456	0.042153	ZIC4	Zinc finger, C2H2-like||Zinc finger, C2H2
ENSGALG00000006821	74.6678	23.695	1.6559	0.00013228	0.012713	TNMD	Chitin-binding, type 1||BRICHOS domain
ENSGALG00000006851	835.615	1148.98	-0.45945	0.00029742	0.021548	-	Cadherin-like||Protocadherin||Cadherin
ENSGALG00000006904	2882.32	2126.38	0.43883	0.00027888	0.020685	RNH1	Leucine-rich repeat||Leucine-rich repeat, ribonuclease inhibitor subtype||Leucine-rich repeat, cysteine-containing subtype
ENSGALG00000007000	2287.03	3063.13	-0.42154	0.00039895	0.026906	NR2F2	Transcription factor COUP||Steroid hormone receptor||Zinc finger, nuclear hormone receptor-type||Retinoid X receptor/HNF4||Nuclear hormone receptor, ligand-binding||Nuclear hormone receptor, ligand-binding, core
ENSGALG00000007011	1198.72	772.272	0.63432	8.3226e-06	0.0014734	ZBTB16	BTB/POZ||Zinc finger, C2H2||BTB/POZ-like||BTB/POZ fold||Zinc finger, C2H2-like
ENSGALG00000007039	1539.86	1095.58	0.49111	9.2321e-05	0.0097206	IGF1R	Serine/threonine/dual specificity protein kinase, catalytic domain||Furin-like cysteine-rich domain||Protein kinase-like domain||EGF receptor, L domain||Fibronectin, type III||Protein kinase domain||Serine-threonine/tyrosine-protein kinase catalytic domain||Tyrosine-protein kinase, catalytic domain||Tyrosine-protein kinase, insulin-like receptor||Insulin-like growth factor binding protein, N-term…
ENSGALG00000007104	341.75	148.686	1.2007	2.9168e-12	2.7065e-09	LRRC15	Leucine-rich repeat||Leucine-rich repeat, typical subtype
ENSGALG00000007113	2770.61	1766.49	0.64931	1.1476e-06	0.00027329	TNC	Epidermal growth factor-like domain||Fibrinogen, alpha/beta/gamma chain, C-terminal globular domain||Fibronectin, type III||EGF-like domain, extracellular
ENSGALG00000007129	1946.92	591.31	1.7192	6.5853e-08	2.5682e-05	ALDH6	Aldehyde/histidinol dehydrogenase||Aldehyde dehydrogenase domain
ENSGALG00000007158	443.797	220.605	1.0084	0.0004453	0.029013	SOCS1	SH2 domain||SOCS protein, C-terminal
ENSGALG00000007174	120.079	65.0705	0.88391	0.00084423	0.044719	CHTL1A	Tumour necrosis factor domain||Tumour necrosis factor||Tumour necrosis factor-like domain
ENSGALG00000007334	8886.69	12520.3	-0.49455	2.5419e-05	0.0036191	ABAT	Aminotransferase class-III||4-aminobutyrate aminotransferase, eukaryotic||Pyridoxal phosphate-dependent transferase
ENSGALG00000007354	4456.2	5976.02	-0.42337	0.00028789	0.021109	CIT	Pleckstrin homology domain||Citron-like||Protein kinase, C-terminal||Protein kinase domain||Protein kinase C-like, phorbol ester/diacylglycerol-binding domain||Tyrosine-protein kinase, catalytic domain||Serine-threonine/tyrosine-protein kinase catalytic domain||HR1 rho-binding repeat||Serine/threonine/dual specificity protein kinase, catalytic domain||AGC-kinase, C-terminal||Protein kinase-like d…
ENSGALG00000007356	177.775	96.5372	0.88089	1.1e-05	0.0018272	MAP3K8	Tyrosine-protein kinase, catalytic domain||Protein kinase-like domain||Serine-threonine/tyrosine-protein kinase catalytic domain||Protein kinase domain||Serine/threonine/dual specificity protein kinase, catalytic domain
ENSGALG00000007392	2110.53	1374.31	0.61889	5.8869e-06	0.0011235	ADAMTS9	Peptidase M12B, ADAM-TS||ADAM-TS Spacer 1||Peptidase M12B, ADAM/reprolysin||Thrombospondin, type 1 repeat||Fibrinogen, alpha/beta/gamma chain, C-terminal globular domain||Peptidase M12B, GON-ADAMTSs||Peptidase M12B, propeptide
ENSGALG00000007412	77.1777	30.9489	1.3183	0.00015589	0.014171	MPZL2	Immunoglobulin subtype||Immunoglobulin-like domain||Immunoglobulin V-set domain||Myelin P0 protein like||Immunoglobulin V-set, subgroup
ENSGALG00000007483	1193.79	1596.44	-0.41931	0.00095833	0.049783	LRIG1	Immunoglobulin I-set||Immunoglobulin subtype||Cysteine-rich flanking region, C-terminal||Leucine-rich repeat||Immunoglobulin-like domain||Leucine-rich repeat, typical subtype||Immunoglobulin||Immunoglobulin subtype 2
ENSGALG00000007498	270.36	407.981	-0.59362	0.00010723	0.010706	-	G protein-coupled receptor, rhodopsin-like||GPCR, rhodopsin-like, 7TM||Angiotensin II receptor family
ENSGALG00000007570	35.4451	9.38077	1.9178	2.1111e-05	0.0031107	-	Zinc finger, C2H2-like||Zinc finger, C2H2
ENSGALG00000007588	7868.16	14002.1	-0.83154	2.4632e-10	1.8938e-07	GAD2	Pyridoxal phosphate-dependent decarboxylase||Pyridoxal phosphate-dependent transferase
ENSGALG00000007668	693.988	386.953	0.84275	0.00054686	0.033723	BMP7	Transforming growth factor-beta, N-terminal||Transforming growth factor-beta, C-terminal||Cystine-knot cytokine||Inhibin, alpha subunit
ENSGALG00000007849	1994.3	1052.58	0.92195	0.00020028	0.016431	CD44	CD44 antigen||C-type lectin fold||Link
ENSGALG00000007855	29.9798	62.0687	-1.0499	0.00070297	0.040077	-//-
ENSGALG00000007870	590.594	422.051	0.48475	0.00072583	0.040775	SMAD3	Interferon regulatory factor-3||MAD homology, MH1||SMAD/FHA domain||MAD homology 1, Dwarfin-type||SMAD domain, Dwarfin-type
ENSGALG00000007871	5478.4	9812.14	-0.84081	0.00019972	0.016431	SLC1A2	Sodium:dicarboxylate symporter
ENSGALG00000007875	447.719	643.928	-0.52431	0.00015685	0.014185	ECEL1	Peptidase M13, C-terminal domain||Peptidase M13, N-terminal domain
ENSGALG00000008006	226.023	70.1915	1.6871	0.00063862	0.036964	CAPN6	Peptidase C2, calpain, catalytic domain||Peptidase C2, calpain, domain III||C2 domain||Peptidase C2, calpain, large subunit, domain III||Peptidase C2, calpain family
ENSGALG00000008014	924.294	479.091	0.94805	1.7058e-09	1.1426e-06	CEBPB	Basic-leucine zipper domain||CCAAT/enhancer-binding
ENSGALG00000008032	77.7992	141.373	-0.86168	0.00018373	0.015795	GPR22	GPCR, rhodopsin-like, 7TM||G protein-coupled receptor, rhodopsin-like
ENSGALG00000008055	599.199	991.442	-0.72649	1.6185e-06	0.00036909	SYT13	C2 domain
ENSGALG00000008135	90.4195	151.502	-0.74463	0.00047975	0.030884	SATB2	Homeobox domain||Homeodomain-like||Lambda repressor-like, DNA-binding domain||CUT domain
ENSGALG00000008141	872.872	357.371	1.2883	2.4093e-05	0.0034855	COL4A5	C-type lectin fold||Collagen triple helix repeat||Collagen IV, non-collagenous
ENSGALG00000008166	496.927	220.501	1.1722	2.8388e-05	0.0039376	TLR15	Toll/interleukin-1 receptor homology (TIR) domain||Leucine-rich repeat||Leucine-rich repeat, typical subtype
ENSGALG00000008250	864.178	284.233	1.6043	8.073e-09	4.7225e-06	TBX3	Transcription factor, T-box, region of unknown function||Transcription factor, T-box||Transcription factor, Brachyury||p53-like transcription factor, DNA-binding
ENSGALG00000008266	971.529	433.95	1.1627	8.7502e-05	0.0094184	COL4A6	Collagen IV, non-collagenous||Collagen triple helix repeat||C-type lectin fold
ENSGALG00000008323	134.919	74.9949	0.84723	0.00012088	0.011871	COL17A1	Collagen triple helix repeat
ENSGALG00000008407	1565.19	1152.38	0.44172	0.00038953	0.026469	IRAK2	Protein kinase domain||Serine/threonine/dual specificity protein kinase, catalytic domain||Tyrosine-protein kinase, catalytic domain||Protein kinase-like domain||Serine-threonine/tyrosine-protein kinase catalytic domain||Death domain||Death-like domain
ENSGALG00000008423	4192.63	6325.47	-0.59332	0.00014611	0.013373	SLC4A8	Bicarbonate transporter, C-terminal||Bicarbonate transporter, eukaryotic||Band 3 cytoplasmic domain||Phosphotransferase/anion transporter||Sodium bicarbonate cotransporter
ENSGALG00000008469	353.95	147.68	1.2611	1.3254e-05	0.0021229	SPINT1	Low-density lipoprotein (LDL) receptor class A repeat||Seven cysteines, N-terminal||Seven cysteines||PKD domain||Proteinase inhibitor I2, Kunitz metazoa
ENSGALG00000008490	65.3344	1015.09	-3.9576	8.6159e-27	3.8641e-23	TRH	Thyrotropin-releasing hormone
ENSGALG00000008599	493.847	856.662	-0.79466	2.5014e-07	8.2085e-05	-	Sulfotransferase
ENSGALG00000008604	1254.34	1770.51	-0.49724	5.2621e-05	0.0063497	TMEM255A	-
ENSGALG00000008661	167.472	100.693	0.73395	0.00037007	0.025339	CYR61	von Willebrand factor, type C||IGFBP-related, CNN||Glycoprotein hormone subunit beta, cystine knot||Thrombospondin, type 1 repeat||Cystine knot, C-terminal
ENSGALG00000008663	661.959	925.617	-0.48367	0.00026028	0.019897	DDAH1	Amidinotransferase
ENSGALG00000008811	1215.36	1903.1	-0.64696	2.4682e-07	8.1996e-05	SLC1A4	Sodium:dicarboxylate symporter
ENSGALG00000008827	388.753	212.4	0.87207	4.0003e-08	1.7677e-05	FERMT1	Ubiquitin-related domain||Band 4.1 domain||FERM central domain||Pleckstrin homology domain
ENSGALG00000008875	2120.33	2949.23	-0.47605	6.9982e-05	0.0080476	PLCB1	PLC-beta, C-terminal||Phosphoinositide phospholipase C family||C2 domain||Phospholipase C, phosphatidylinositol-specific, Y domain||Phosphatidylinositol-4, 5-bisphosphate phosphodiesterase beta||Phospholipase C, phosphatidylinositol-specific , X domain||Phospholipase C, phosphoinositol-specific, EF-hand-like||PLC-like phosphodiesterase, TIM beta/alpha-barrel domain
ENSGALG00000008888	768.818	1118.44	-0.54077	2.7032e-05	0.0037885	IL1RAPL2	Toll/interleukin-1 receptor homology (TIR) domain||Immunoglobulin subtype||Immunoglobulin-like domain||Immunoglobulin I-set||Immunoglobulin subtype 2
ENSGALG00000008893	4430.55	6720.84	-0.60116	3.5707e-06	0.00073346	SYT4	C2 domain||Synaptotagmin
ENSGALG00000008901	119.123	282.766	-1.2472	5.0973e-08	2.1102e-05	PTGFR	GPCR, rhodopsin-like, 7TM||Prostanoid receptor||Prostaglandin F receptor||G protein-coupled receptor, rhodopsin-like||Thromboxane receptor||7TM GPCR, serpentine receptor class xa (Srxa)
ENSGALG00000008926	1194.88	1701.32	-0.50979	4.3631e-05	0.005512	CADPS2	C2 domain||Calcium-dependent secretion activator||Pleckstrin homology domain
ENSGALG00000009019	52.8586	15.1658	1.8013	8.2535e-07	0.00021152	-	Alpha-1-microglobulin||Prostaglandin D synthase||Lipocalin/cytosolic fatty-acid binding domain||Calycin-like||Lipocalin
ENSGALG00000009062	1351.5	1838.79	-0.44419	0.00074973	0.041683	CDK14	Tyrosine-protein kinase, catalytic domain||Protein kinase-like domain||Serine-threonine/tyrosine-protein kinase catalytic domain||Protein kinase domain||Serine/threonine/dual specificity protein kinase, catalytic domain
ENSGALG00000009068	1382.26	1001.08	0.46547	0.00027772	0.020685	ITPKB	Inositol polyphosphate kinase
ENSGALG00000009173	346.328	529.908	-0.6136	2.1155e-05	0.0031107	GFRA1	Glial cell line-derived neurotrophic factor receptor||GDNF/GAS1||Glial cell line-derived neurotrophic factor receptor, alpha 1||Glial cell line-derived neurotrophic factor receptor, alpha 1/2
ENSGALG00000009248	2139.64	3188.51	-0.57552	8.8828e-05	0.0094852	HSPA12A	-
ENSGALG00000009261	116.353	297.392	-1.3539	4.0651e-14	4.7559e-11	VAX1	Helix-turn-helix motif||Homeodomain, metazoa||Homeobox domain||Homeodomain-like
ENSGALG00000009265	28.9388	91.0622	-1.6538	2.0343e-08	1.0527e-05	KCNK18	Two pore domain potassium channel||Two pore domain potassium channel domain
ENSGALG00000009302	83.2105	44.6157	0.89921	0.00081654	0.043613	EMX2	Helix-turn-helix motif||Homeodomain, metazoa||Homeobox domain||Homeodomain-like
ENSGALG00000009395	1911.73	2651.18	-0.47175	0.00016001	0.014352	GLRB	Neurotransmitter-gated ion-channel||Gamma-aminobutyric acid A receptor/Glycine receptor alpha||Neurotransmitter-gated ion-channel ligand-binding||Glycine receptor beta||Neurotransmitter-gated ion-channel transmembrane domain
ENSGALG00000009415	1568.37	2456.13	-0.64713	0.00075596	0.041786	SMOC1	Thyroglobulin type-1||SPARC/Testican, calcium-binding domain||Kazal domain
ENSGALG00000009429	524.744	815.922	-0.63682	0.00043976	0.028792	RXFP1	GPCR, rhodopsin-like, 7TM||Low-density lipoprotein (LDL) receptor class A repeat||G protein-coupled receptor, rhodopsin-like||Leucine-rich repeat||Leucine-rich repeat, typical subtype||Glycoprotein hormone receptor family||Relaxin receptor||Leucine-rich repeat-containing N-terminal
ENSGALG00000009437	207.629	134.743	0.6238	0.00070453	0.040081	MECOM	SET domain||Zinc finger, C2H2-like||Zinc finger, BED-type||Zinc finger, C2H2
ENSGALG00000009458	458.673	652.4	-0.50829	0.00026696	0.020179	-	EGF-like calcium-binding domain||EMI domain||Epidermal growth factor-like domain||EGF-like, laminin||Insulin-like growth factor binding protein, N-terminal||EGF-like domain, extracellular
ENSGALG00000009470	4315.23	5926.62	-0.45777	0.0007601	0.041786	SERPINI1	Serpin domain
ENSGALG00000009489	2052.7	2902.85	-0.49994	0.00014561	0.013373	FSTL5	EF-hand domain||Immunoglobulin V-set domain||Immunoglobulin I-set||Immunoglobulin subtype||Kazal domain||Immunoglobulin subtype 2||Immunoglobulin||Immunoglobulin-like domain
ENSGALG00000009589	4262.5	6701.91	-0.65287	0.00024886	0.019299	GAD67	Pyridoxal phosphate-dependent decarboxylase||Pyridoxal phosphate-dependent transferase||Aromatic amino acid beta-eliminating lyase/threonine aldolase
ENSGALG00000009612	994.43	636.564	0.64357	1.5573e-06	0.00035816	TGFB2	Transforming growth factor beta 3||Cystine-knot cytokine||Transforming growth factor-beta, C-terminal||Transforming growth factor-beta||Transforming growth factor, beta 2||Transforming growth factor-beta, N-terminal
ENSGALG00000009667	243.466	360.117	-0.56475	0.00058742	0.034673	MFAP3L	Immunoglobulin I-set||Immunoglobulin-like domain||Immunoglobulin subtype||Immunoglobulin subtype 2||Immunoglobulin V-set domain||Immunoglobulin
ENSGALG00000009737	1478.86	2043	-0.46621	0.0001373	0.01299	TAC1	Tachykinin||Protachykinin
ENSGALG00000009799	303.316	519.875	-0.77734	2.651e-07	8.5947e-05	MEIS2	Homeobox domain||Homeobox KN domain||Homeodomain-like
ENSGALG00000009808	62.9133	127.443	-1.0184	7.9625e-06	0.0014284	VT4	Domain of unknown function DUF1856||7TM GPCR, olfactory receptor/chemoreceptor Srsx||G protein-coupled receptor, rhodopsin-like||GPCR, rhodopsin-like, 7TM||7TM GPCR, serpentine receptor class v (Srv)||Vasopressin V1B receptor||Vasopressin V1A receptor||Vasopressin receptor
ENSGALG00000009853	11.4906	107.555	-3.2265	3.6967e-21	7.6518e-18	FOXG1	Transcription factor, fork head
ENSGALG00000009867	2708.23	1463.16	0.88826	0.00027186	0.020472	WIF1	EGF-like domain, extracellular||Wnt inhibitory factor (WIF)-1||WIF domain||Epidermal growth factor-like domain
ENSGALG00000009904	43.5498	6.69086	2.7024	0.00031488	0.022298	IL22	Four-helical cytokine-like, core||Interleukin-22
ENSGALG00000009995	1676.53	2281.23	-0.44434	0.00022903	0.017968	AKAP6	Spectrin/alpha-actinin
ENSGALG00000010071	8.53168	37.2005	-2.1244	1.8048e-05	0.0027751	MAB21L2	Ricin B lectin domain||Mab-21 domain
ENSGALG00000010169	543.82	806.932	-0.56932	0.00057789	0.03449	-//-
ENSGALG00000010200	199.559	312.093	-0.64516	7.6783e-05	0.0085732	TRHDE	Peptidase M1, membrane alanine aminopeptidase, N-terminal
ENSGALG00000010256	728.398	400.843	0.86169	1.475e-09	1.0177e-06	TIPARP	Poly(ADP-ribose) polymerase, catalytic domain||WWE domain, subgroup||Zinc finger, CCCH-type||WWE domain
ENSGALG00000010294	1934.04	2570.25	-0.41029	0.00055739	0.034088	RPS6KL1	Protein kinase domain||Serine/threonine/dual specificity protein kinase, catalytic domain||Protein kinase-like domain||Serine-threonine/tyrosine-protein kinase catalytic domain||MIT
ENSGALG00000010319	6675.29	10231.2	-0.61608	1.0906e-07	4.0759e-05	SYT1	C2 domain||Synaptotagmin
ENSGALG00000010379	1647.7	2618.36	-0.66821	7.5346e-06	0.001396	SNCA	Alpha-synuclein||Gamma-synuclein||Synuclein
ENSGALG00000010518	1312.8	1951.5	-0.57194	3.2343e-06	0.00069073	NRXN3	Laminin G domain||Epidermal growth factor-like domain||Concanavalin A-like lectin/glucanases superfamily
ENSGALG00000010533	3460.91	4764.25	-0.4611	7.7288e-05	0.008594	ELAVL4	Splicing factor ELAV/HuD||RNA recognition motif domain||Paraneoplastic encephalomyelitis antigen
ENSGALG00000010540	270.126	397.858	-0.55862	0.00026368	0.020044	TTC39A	Outer membrane protein, IML2, mitochondrial/Tetratricopeptide repeat protein 39||Tetratricopeptide repeat-containing domain
ENSGALG00000010596	92.954	161.863	-0.80019	0.00010264	0.010383	TACR3	G protein-coupled receptor, rhodopsin-like||Neurokinin NK1 receptor||7TM GPCR, olfactory receptor/chemoreceptor Srsx||Neurokinin NK3 receptor||Neuropeptide Y receptor family||Neurokinin receptor||GPCR, rhodopsin-like, 7TM
ENSGALG00000010598	137.101	208.876	-0.60741	0.00087802	0.046236	KCNK10	Two pore domain potassium channel domain||Ion transport domain||Two pore domain potassium channel, TASK family||Two pore domain potassium channel, TRAAK||Two pore domain potassium channel, TREK||Two pore domain potassium channel
ENSGALG00000010683	268.396	142.341	0.91501	2.333e-07	8.0486e-05	S1PR3	G protein-coupled receptor, rhodopsin-like||7TM GPCR, olfactory receptor/chemoreceptor Srsx||Sphingosine 1-phosphate receptor||EDG-1 sphingosine 1-phosphate receptor||GPCR, rhodopsin-like, 7TM||Cannabinoid receptor family||EDG-3 sphingosine 1-phosphate receptor
ENSGALG00000010786	918.946	1281.41	-0.47968	0.00018702	0.015875	DGKB	Diacylglycerol kinase, accessory domain||SPARC/Testican, calcium-binding domain||Protein kinase C-like, phorbol ester/diacylglycerol-binding domain||Diacylglycerol kinase, catalytic domain||EF-hand domain
ENSGALG00000010793	288.826	519.041	-0.84565	1.4641e-08	7.8793e-06	SLC24A4	Sodium/potassium/calcium exchanger||Sodium/calcium exchanger membrane region
ENSGALG00000010820	26311.2	10613.3	1.3098	1.0635e-08	5.9622e-06	CHGA	Chromogranin A/B||Chromogranin/secretogranin
ENSGALG00000010974	2.32553	18.749	-3.0112	2.9254e-05	0.003996	GSC	Homeobox domain||Homeodomain-like
ENSGALG00000010982	988.64	655.286	0.59332	0.00018366	0.015795	NID1	Green fluorescent protein||EGF-like calcium-binding domain||LDLR class B repeat||G2 nidogen/fibulin G2F||Thyroglobulin type-1||Epidermal growth factor-like domain||Nidogen, extracellular domain
ENSGALG00000010983	4090.09	2053.03	0.99438	4.2372e-05	0.0053889	NPY	Pancreatic hormone-like
ENSGALG00000010988	948.403	1466.74	-0.62904	1.8494e-05	0.0028276	MPP6	PDZ domain||Guanylate kinase/L-type calcium channel beta subunit||L27, C-terminal||L27||P-loop containing nucleoside triphosphate hydrolase||Variant SH3 domain||SH3 domain||Guanylate kinase-like
ENSGALG00000011009	3328.78	4605.59	-0.46839	6.3822e-05	0.0074669	-	Polycystin cation channel, PKD1/PKD2||IQ motif, EF-hand binding site||Sodium ion transport-associated||Ion transport domain||Voltage gated sodium channel, alpha subunit||Polycystic kidney disease type 2 protein||Domain of unknown function DUF3451
ENSGALG00000011022	426.64	3813.46	-3.16	6.1429e-17	9.7234e-14	GNIH	-
ENSGALG00000011041	1825.32	2480.34	-0.44239	0.00022504	0.017863	DNAJC6	Protein-tyrosine phosphatase-like||DnaJ domain||C2 domain||Protein-tyrosine/Dual specificity phosphatase||Tensin phosphatase, lipid phosphatase domain||Tensin phosphatase, C2 domain
ENSGALG00000011110	83.8566	28.3983	1.5621	6.5139e-06	0.0012257	DPP4	Peptidase S9, prolyl oligopeptidase, catalytic domain||Peptidase S9B, dipeptidylpeptidase IV N-terminal||Alpha/Beta hydrolase fold
ENSGALG00000011120	5174.24	7111.61	-0.45883	9.2563e-05	0.0097206	SLC4A10	Bicarbonate transporter, C-terminal||Bicarbonate transporter, eukaryotic||Band 3 cytoplasmic domain||Phosphotransferase/anion transporter||Sodium bicarbonate cotransporter
ENSGALG00000011178	1536.57	2049.02	-0.41522	0.00069811	0.039884	ENOPH1	HAD-like domain||HAD hydrolase, subfamily IA||Enolase-phosphatase E1
ENSGALG00000011264	542.108	913.684	-0.75311	1.1899e-06	0.00028087	SULF1	Alkaline-phosphatase-like, core domain||Extracellular sulfatase||Type I phosphodiesterase/nucleotide pyrophosphatase/phosphate transferase||Extracellular sulfatase, C-terminal||Sulfatase
ENSGALG00000011341	320.579	537.164	-0.74468	1.2835e-05	0.0020723	UNC93A	Major facilitator superfamily domain, general substrate transporter||Ion channel regulatory protein, UNC-93
ENSGALG00000011369	25.0936	108.425	-2.1113	1.6445e-13	1.8438e-10	LHX8	Homeobox domain||Homeodomain-like||Zinc finger, LIM-type
ENSGALG00000011446	1554.16	1103.89	0.49353	0.00011066	0.010988	TNFAIP2	Exocyst complex component Sec6
ENSGALG00000011449	110.344	56.2368	0.97242	5.6489e-05	0.0067259	-//-
ENSGALG00000011577	946.713	1277.58	-0.43241	0.00058756	0.034673	CNTNAP5	Coagulation factor 5/8 C-terminal type domain||Laminin G domain||Fibrinogen, alpha/beta/gamma chain, C-terminal globular domain||Epidermal growth factor-like domain||Concanavalin A-like lectin/glucanases superfamily||Galactose-binding domain-like
ENSGALG00000011590	446.331	671.236	-0.58871	2.2645e-05	0.0032938	TMEM179	-
ENSGALG00000011613	669.5	915.889	-0.45209	0.00073002	0.040925	CPNE4	C2 domain||Copine||von Willebrand factor, type A
ENSGALG00000011616	43.8178	85.4822	-0.96411	0.00035814	0.024774	NPFFR2	Neuropeptide FF receptor family||Neuropeptide Y receptor family||GPCR, rhodopsin-like, 7TM||7TM GPCR, serpentine receptor class w (Srw)||7TM GPCR, olfactory receptor/chemoreceptor Srsx||Neuropeptide FF receptor, type 2||G protein-coupled receptor, rhodopsin-like
ENSGALG00000011668	80.8884	11.3404	2.8345	5.4638e-09	3.2673e-06	K60	Chemokine interleukin-8-like domain||CXC chemokine
ENSGALG00000011706	63.3462	30.4154	1.0585	0.0006641	0.038266	ACKR4	Angiotensin II receptor family||GPCR, rhodopsin-like, 7TM||Chemokine receptor family||7TM GPCR, olfactory receptor/chemoreceptor Srsx||CC chemokine receptor like 1||G protein-coupled receptor, rhodopsin-like
ENSGALG00000011809	900.883	1256.69	-0.48022	0.00063876	0.036964	GRIN2B	Ionotropic glutamate receptor||Periplasmic binding protein-like I||Extracellular solute-binding protein, family 3||Extracellular ligand-binding receptor||Glutamate [NMDA] receptor, epsilon subunit, C-terminal||Glutamate receptor, L-glutamate/glycine-binding||NMDA receptor
ENSGALG00000011911	26.8509	8.3635	1.6828	0.00072414	0.040765	-//-
ENSGALG00000011926	498.783	876.069	-0.81263	3.9792e-09	2.5495e-06	-	Alpha-2-macroglobulin, thiol-ester bond-forming||Alpha-2-macroglobulin, N-terminal||Terpenoid cyclases/protein prenyltransferase alpha-alpha toroid||Alpha-2-macroglobulin||Alpha-macroglobulin complement component||Alpha-2-macroglobulin, N-terminal 2
ENSGALG00000011942	177.896	112.003	0.6675	0.00072389	0.040765	-//-
ENSGALG00000012248	432.677	605.181	-0.48408	0.00052432	0.032888	MAP3K9	Protein kinase-like domain||Mitogen-activated protein (MAP) kinase kinase kinase, 9/10/11||Serine/threonine/dual specificity protein kinase, catalytic domain||Regulator of G protein signalling superfamily||Serine-threonine/tyrosine-protein kinase catalytic domain||SH3 domain||Tyrosine-protein kinase, catalytic domain||Protein kinase domain||Variant SH3 domain
ENSGALG00000012304	1612.35	1132.37	0.50982	0.00030985	0.022195	NFKB1	Ankyrin repeat-containing domain||Rel homology domain||Death domain||p53-like transcription factor, DNA-binding||Immunoglobulin E-set||NF-kappa-B/Rel/Dorsal||Death-like domain||IPT domain||Ankyrin repeat
ENSGALG00000012336	1385.78	1917.29	-0.46838	0.00012348	0.012083	STXBP5	Lethal giant larvae homologue 2||Lethal giant larvae (Lgl)-like, C-terminal domain||Lethal(2) giant larvae protein||WD40-repeat-containing domain||Synaptobrevin||WD40 repeat
ENSGALG00000012351	958.746	1393.13	-0.53911	0.00018688	0.015875	STK17A	Serine-threonine/tyrosine-protein kinase catalytic domain||Tyrosine-protein kinase, catalytic domain||Protein kinase-like domain||Serine/threonine/dual specificity protein kinase, catalytic domain||Protein kinase domain
ENSGALG00000012360	1321.03	1764.84	-0.41788	0.00059521	0.035047	LANCL2	Lanthionine synthetase C-like||LanC-like protein, eukaryotic||Six-hairpin glycosidase-like
ENSGALG00000012566	864.899	1315.65	-0.60517	0.00038613	0.026304	SYN3	Synapsin, pre-ATP-grasp domain||Synapsin, ATP-binding domain||Synapsin||Pre-ATP-grasp domain||ATP-grasp fold, RimK-type||Synapsin, phosphorylation site
ENSGALG00000012593	56.6065	15.6646	1.8535	3.0531e-07	9.3376e-05	SLC28A3	Concentrative nucleoside transporter C-terminal domain||Concentrative nucleoside transporter, metazoan/bacterial||Concentrative nucleoside transporter N-terminal domain||Nucleoside recognition Gate
ENSGALG00000012917	278.523	412.595	-0.56693	0.00021217	0.017094	CDH6	Cadherin, cytoplasmic domain||Cadherin-like||Cadherin
ENSGALG00000012946	169.017	101.696	0.7329	0.00028585	0.021016	FAM60A	-
ENSGALG00000012975	783.314	1088.6	-0.47481	0.00022248	0.017716	IQSEC3	Pleckstrin homology domain||Sec7 domain||IQ motif, EF-hand binding site
ENSGALG00000013049	643.555	956.352	-0.57148	1.7473e-05	0.0027022	SMARCD3	SWIB/MDM2 domain||SWIB domain
ENSGALG00000013069	6419.65	3999.68	0.68261	0.0008247	0.043944	BPGM	Histidine phosphatase superfamily||Phosphoglycerate mutase 1||Histidine phosphatase superfamily, clade-1
ENSGALG00000013072	901.268	340.521	1.4042	0.00010332	0.010413	AKR	NADP-dependent oxidoreductase domain||Aldo/keto reductase subgroup
ENSGALG00000013094	3371.8	2155.51	0.64549	1.0833e-07	4.0759e-05	DDC	Aromatic-L-amino-acid decarboxylase||Pyridoxal phosphate-dependent transferase||Pyridoxal phosphate-dependent decarboxylase
ENSGALG00000013100	839.863	590.459	0.50832	0.00018814	0.015921	GRB10	SH2 domain||Ubiquitin-related domain||BPS (Between PH and SH2) domain||Pleckstrin homology domain||Ras-association
ENSGALG00000013154	412.497	148.805	1.471	0.00010057	0.010212	SLCO1C1	Kazal domain||Major facilitator superfamily||Major facilitator superfamily domain||Major facilitator superfamily domain, general substrate transporter||Organic anion transporter polypeptide OATP
ENSGALG00000013200	1384.44	1905.35	-0.46075	0.00017562	0.015394	GABBR2	GPCR, family 3, gamma-aminobutyric acid receptor, type B1||GPCR, family 3, gamma-aminobutyric acid receptor, type B2||Periplasmic binding protein-like I||GPCR, family 3, C-terminal||Extracellular ligand-binding receptor||GPCR, family 3
ENSGALG00000013212	1281.39	1900.69	-0.56881	4.5086e-06	0.00087914	-	Kazal domain||Epidermal growth factor-like domain
ENSGALG00000013225	5688.19	7604.88	-0.41896	0.00031483	0.022298	VAT1L	Alcohol dehydrogenase, C-terminal||GroES (chaperonin 10)-like||Polyketide synthase, enoylreductase||Alcohol dehydrogenase GroES-like
ENSGALG00000013357	2943.97	2173.2	0.43794	0.00026015	0.019897	MTCL1	Protein SOGA
ENSGALG00000013363	793.24	1158.68	-0.54666	1.9848e-05	0.0029885	NCALD	EF-hand domain||SPARC/Testican, calcium-binding domain
ENSGALG00000013598	799.893	474.811	0.75246	5.035e-08	2.1102e-05	SCGN	EF-hand domain
ENSGALG00000013604	875.626	1469.64	-0.74707	4.3912e-09	2.748e-06	VIP	Glucagon/GIP/secretin/VIP
ENSGALG00000013742	5004.54	2812.78	0.83124	0.00028239	0.020876	EZR	FERM, C-terminal PH-like domain||FERM central domain||Ezrin/radixin/moesin, C-terminal||Ezrin/radixin/moesin||Band 4.1 domain||Ubiquitin-related domain||FERM, N-terminal||Band 4.1 family||Ezrin/radixin/moesin like||FERM domain||Moesin tail domain
ENSGALG00000013813	30.2994	69.845	-1.2049	5.1824e-05	0.0062817	NMBR	G protein-coupled receptor, rhodopsin-like||7TM GPCR, olfactory receptor/chemoreceptor Srsx||Bombesin receptor||Neuropeptide Y receptor family||GPCR, rhodopsin-like, 7TM||Neuromedin B receptor||7TM GPCR, serpentine receptor class v (Srv)
ENSGALG00000013929	2717.96	3699.49	-0.4448	0.0001894	0.015956	PDGFRA	Immunoglobulin subtype 2||Immunoglobulin-like domain||Tyrosine-protein kinase, CSF-1/PDGF receptor||Protein kinase-like domain||Serine/threonine/dual specificity protein kinase, catalytic domain||Serine-threonine/tyrosine-protein kinase catalytic domain||Tyrosine-protein kinase, catalytic domain||Immunoglobulin subtype||Protein kinase domain||Immunoglobulin I-set
ENSGALG00000014014	676.641	460.819	0.55419	7.1017e-05	0.0081319	LAMA2	Laminin B, subgroup||Laminin, N-terminal||Epidermal growth factor-like domain||Galactose-binding domain-like||Concanavalin A-like lectin/glucanases superfamily||Laminin B type IV||Laminin domain II||Laminin I||EGF-like, laminin||Laminin G domain
ENSGALG00000014117	239.82	22248.7	-6.5356	3.9551e-82	1.0643e-77	AVP	Neurohypophysial hormone
ENSGALG00000014206	1042.59	1434.42	-0.4603	0.0004347	0.02853	GABRA2	Gamma-aminobutyric-acid A receptor, alpha 2 subunit||Gamma-aminobutyric-acid A receptor, gamma subunit||Gamma-aminobutyric-acid A receptor, alpha subunit||Gamma-aminobutyric acid A receptor/Glycine receptor alpha||Neurotransmitter-gated ion-channel||Neurotransmitter-gated ion-channel ligand-binding||Neurotransmitter-gated ion-channel transmembrane domain
ENSGALG00000014225	254.183	424.051	-0.73837	1.6688e-06	0.00037737	KCTD8	BTB/POZ fold||Potassium channel tetramerisation-type BTB domain||BTB/POZ-like
ENSGALG00000014300	92.2994	49.8249	0.88945	0.00056525	0.034149	KLB	Glycoside hydrolase, family 1||Glycoside hydrolase, superfamily
ENSGALG00000014320	1137.26	792.733	0.52065	0.00042897	0.028361	UGDH	UDP-glucose/GDP-mannose dehydrogenase||6-phosphogluconate dehydrogenase, C-terminal-like||UDP-glucose/GDP-mannose dehydrogenase, C-terminal||UDP-glucose/GDP-mannose dehydrogenase, dimerisation||UDP-glucose/GDP-mannose dehydrogenase, N-terminal
ENSGALG00000014453	266.001	114.651	1.2142	6.5894e-05	0.0076428	FAM46C	Domain of unknown function DUF1693
ENSGALG00000014800	5308.29	6968.3	-0.39256	0.00067869	0.03894	ATP6V1A	ATPase, F1/V1/A1 complex, alpha/beta subunit, C-terminal||ATPase, F1 complex alpha/beta subunit, N-terminal domain||P-loop containing nucleoside triphosphate hydrolase||ATPase, V1 complex, subunit A||ATPase, F1/V1/A1 complex, alpha/beta subunit, nucleotide-binding domain
ENSGALG00000014845	625.053	985.776	-0.65728	5.6421e-07	0.00016151	PLCXD3	PLC-like phosphodiesterase, TIM beta/alpha-barrel domain||Phospholipase C, phosphatidylinositol-specific , X domain
ENSGALG00000014855	1734.77	1290.2	0.42714	0.00055953	0.034138	GHR	Fibronectin, type III||Thioredoxin-like fold||Growth hormone/erythropoietin receptor, ligand binding
ENSGALG00000014884	1227.15	831.329	0.56182	0.00018975	0.015956	ISL1	Zinc finger, LIM-type||Homeodomain-like||Homeobox domain
ENSGALG00000014908	654.622	313.877	1.0605	1.5026e-12	1.4975e-09	FST	Kazal domain||Follistatin-like, N-terminal||Follistatin/Osteonectin EGF domain||TB domain
ENSGALG00000014918	174.377	44.295	1.977	3.182e-06	0.000685	RFX6	DNA-binding RFX-type winged-helix domain
ENSGALG00000014923	1542.12	1012.53	0.60695	1.9879e-05	0.0029885	ARHGEF28	Pleckstrin homology domain||Ankyrin repeat-containing domain||Dbl homology (DH) domain||Protein kinase C-like, phorbol ester/diacylglycerol-binding domain
ENSGALG00000014967	1218.55	1988.37	-0.70642	1.2231e-08	6.7169e-06	SV2C	Synaptic vesicle protein SV2||Major facilitator superfamily||Major facilitator superfamily domain||General substrate transporter||Major facilitator superfamily domain, general substrate transporter
ENSGALG00000014971	313.635	531.461	-0.76088	3.9205e-07	0.00011467	SLC2A9	Major facilitator superfamily domain||Major facilitator superfamily||General substrate transporter||Sugar/inositol transporter||Major facilitator superfamily domain, general substrate transporter
ENSGALG00000015001	1245.96	799.551	0.63999	8.16e-07	0.00021113	LAMA4	Laminin domain II||Laminin I||EGF-like, laminin||Laminin G domain||Concanavalin A-like lectin/glucanases superfamily||Epidermal growth factor-like domain
ENSGALG00000015023	694.524	1149.38	-0.72676	3.7741e-08	1.7213e-05	STK32B	Protein kinase domain||Serine/threonine/dual specificity protein kinase, catalytic domain||Tyrosine-protein kinase, catalytic domain||Protein kinase-like domain||Serine-threonine/tyrosine-protein kinase catalytic domain
ENSGALG00000015026	580.917	369.529	0.65265	7.5742e-06	0.001396	TRAF3IP2	SEFIR
ENSGALG00000015075	953.706	1289.41	-0.43509	0.00052131	0.032852	-	Nucleotide-diphospho-sugar transferases||Glycosyl transferase, family 43
ENSGALG00000015112	945.977	1309.34	-0.46897	0.00026294	0.020044	ZNF521	Zinc finger, C2H2-like||Zinc finger, C2H2
ENSGALG00000015128	4091.37	5889.74	-0.52562	3.8472e-05	0.0049298	AQP4	Aquaporin-like||Major intrinsic protein
ENSGALG00000015141	6773.17	4918.48	0.46162	8.5047e-05	0.0092317	GDA	Amidohydrolase 1||Guanine deaminase
ENSGALG00000015147	4519.83	1793.11	1.3338	5.8719e-07	0.00016459	ALDH1A1	Aldehyde dehydrogenase domain||Aldehyde/histidinol dehydrogenase
ENSGALG00000015248	433.469	653.131	-0.59144	2.4704e-05	0.0035359	SNTG1	PDZ domain||Pleckstrin homology domain
ENSGALG00000015261	127.409	299.242	-1.2318	4.0982e-12	3.676e-09	NPBWR1	7TM GPCR, serpentine receptor class x (Srx)||GPCR, rhodopsin-like, 7TM||Opioid receptor||7TM GPCR, serpentine receptor class v (Srv)||Neuropeptide B/W receptor family||Somatostatin receptor family||G protein-coupled receptor, rhodopsin-like||7TM GPCR, olfactory receptor/chemoreceptor Srsx
ENSGALG00000015305	971.381	615.961	0.6572	7.7258e-07	0.00020184	NR2E1	Nuclear hormone receptor, ligand-binding||Zinc finger, nuclear hormone receptor-type||Nuclear hormone receptor, ligand-binding, core||Steroid hormone receptor
ENSGALG00000015332	475.172	1295.54	-1.447	4.9342e-12	4.2831e-09	CPLX1	Synaphin
ENSGALG00000015346	1831.96	876.643	1.0633	0.00023125	0.018037	NFKBIZ	Ankyrin repeat||Ankyrin repeat-containing domain
ENSGALG00000015419	3580.79	5432.55	-0.60135	7.6896e-07	0.00020184	PENK	Opioid neuropeptide precursor||Proenkephalin A
ENSGALG00000015424	599.379	820.138	-0.4524	0.00065581	0.03787	FAM110B	-
ENSGALG00000015433	2880.04	1783.57	0.69132	3.4623e-05	0.0045119	ABCA1	AAA+ ATPase domain||P-loop containing nucleoside triphosphate hydrolase||ABC transporter-like
ENSGALG00000015466	105.245	231.901	-1.1398	1.7409e-09	1.1426e-06	SIM1	Myc-type, basic helix-loop-helix (bHLH) domain||PAS fold-3||PAS fold||Single-minded, C-terminal||PAS domain||PAC motif
ENSGALG00000015497	135.126	65.3124	1.0489	3.5418e-06	0.00073313	VGLL3	Vestigial/tondu||TDU repeat
ENSGALG00000015521	61.6237	147.428	-1.2584	3.3547e-07	0.0001003	CRH	Urocortin/corticotropin-releasing factor||Corticotropin-releasing factor, CRF
ENSGALG00000015564	664.322	952.149	-0.5193	9.8486e-05	0.010038	PREX2	PDZ domain||Pleckstrin homology domain||Dbl homology (DH) domain||DEP domain
ENSGALG00000015578	73.3029	33.9691	1.1096	0.00015709	0.014185	ANKRD34B	Ankyrin repeat||Ankyrin repeat-containing domain
ENSGALG00000015597	240.355	143.583	0.74328	3.4203e-05	0.0044896	CPZ	Carboxypeptidase-like, regulatory domain||Frizzled domain||Peptidase M14, carboxypeptidase A
ENSGALG00000015632	125.6	250.32	-0.99494	1.0299e-05	0.001743	TRPA1	Ankyrin repeat-containing domain||Ion transport domain||Ankyrin repeat
ENSGALG00000015634	334.886	177.431	0.91641	3.6528e-05	0.0047039	SBSPON	Thrombospondin, type 1 repeat||Somatomedin B domain
ENSGALG00000015677	1090.95	691.523	0.65773	1.0229e-05	0.0017421	SUSD1	EGF-like calcium-binding domain||Epidermal growth factor-like domain||Sushi/SCR/CCP
ENSGALG00000015704	13059.2	8629.3	0.59775	0.00013841	0.01299	TXN	Thioredoxin domain||Thioredoxin-like fold
ENSGALG00000015737	1232.58	1808.22	-0.55288	6.7352e-06	0.0012586	NCAM2	Immunoglobulin V-set domain||Immunoglobulin V-set, subgroup||Immunoglobulin subtype||Immunoglobulin I-set||Immunoglobulin subtype 2||Immunoglobulin||Fibronectin, type III||Immunoglobulin-like domain||Neural cell adhesion
ENSGALG00000015789	1544.13	2245	-0.53992	8.9574e-06	0.0015754	CNR1	7TM GPCR, olfactory receptor/chemoreceptor Srsx||G protein-coupled receptor, rhodopsin-like||Cannabinoid receptor family||Cannabinoid receptor type 1||7TM GPCR, serpentine receptor class x (Srx)||GPCR, rhodopsin-like, 7TM
ENSGALG00000015797	355.41	526.736	-0.5676	0.00017287	0.015202	RALYL	-
ENSGALG00000015824	3763.97	1159.24	1.6991	9.7947e-06	0.0016788	CGA	Cystine-knot cytokine||Glycoprotein hormone alpha chain
ENSGALG00000015835	2557.65	3382.91	-0.40345	0.00081656	0.043613	GRIK1	Glutamate receptor, L-glutamate/glycine-binding||Periplasmic binding protein-like I||Extracellular solute-binding protein, family 3||Extracellular ligand-binding receptor||NMDA receptor||Ionotropic glutamate receptor
ENSGALG00000015903	1340.08	872.118	0.61973	1.4038e-06	0.00032564	FILIP1	Cortactin-binding protein-2, N-terminal
ENSGALG00000016044	16.8917	132.413	-2.9707	4.3504e-25	1.6724e-21	SIM2	Single-minded, C-terminal||PAS fold||PAS fold-3||Myc-type, basic helix-loop-helix (bHLH) domain||PAC motif||PAS domain
ENSGALG00000016071	191.504	116.828	0.71299	0.00021895	0.017535	CTHRC1	Collagen triple helix repeat
ENSGALG00000016094	2509.53	3643.46	-0.53789	8.8174e-05	0.0094529	SFXN5	Tricarboxylate/iron carrier
ENSGALG00000016101	33.156	88.9497	-1.4237	3.0795e-07	9.3376e-05	TRHR	G protein-coupled receptor, rhodopsin-like||7TM GPCR, olfactory receptor/chemoreceptor Srsx||Thyrotropin-releasing hormone receptor||GPCR, rhodopsin-like, 7TM
ENSGALG00000016200	1054.51	736.374	0.51806	9.7434e-05	0.0099778	SIK1	Ubiquitin-associated/translation elongation factor EF1B, N-terminal, eukaryote||Serine/threonine-protein kinase, SIK1/2||Tyrosine-protein kinase, catalytic domain||Protein kinase-like domain||Serine-threonine/tyrosine-protein kinase catalytic domain||Protein kinase domain||Serine/threonine/dual specificity protein kinase, catalytic domain
ENSGALG00000016262	317.491	464.462	-0.54885	0.00024545	0.019089	XK	Transport protein XK
ENSGALG00000016265	228.709	379.62	-0.73104	4.176e-06	0.00082626	LANCL3	Lanthionine synthetase C-like||LanC-like protein, eukaryotic||Six-hairpin glycosidase-like
ENSGALG00000016308	468.948	314.859	0.57472	0.00075541	0.041786	MYC	Leucine zipper, Myc||Transcription regulator Myc, N-terminal||Adenylate cyclase-associated CAP, N-terminal||Myc-type, basic helix-loop-helix (bHLH) domain||Transcription regulator Myc
ENSGALG00000016361	49.0896	21.0809	1.2195	0.00057149	0.034381	FAM110C	-
ENSGALG00000016426	36.9546	87.1217	-1.2373	7.9369e-06	0.0014284	MAP3K15	Serine/threonine/dual specificity protein kinase, catalytic domain||Protein kinase domain||Serine-threonine/tyrosine-protein kinase catalytic domain||Sterile alpha motif/pointed domain||Tyrosine-protein kinase, catalytic domain||Protein kinase-like domain
ENSGALG00000016480	2446.9	921.632	1.4087	1.2461e-06	0.00029157	SDC1	Syndecan/Neurexin domain||Neurexin/syndecan/glycophorin C
ENSGALG00000016600	5677.02	2070.74	1.455	4.1081e-23	1.1055e-19	POMC	Opiodes neuropeptide||Pro-opiomelanocortin N-terminal||Pro-opiomelanocortin/corticotropin, ACTH, central region||Pro-opiomelanocortin/corticotropin, ACTH
ENSGALG00000016607	1496.52	2095.08	-0.4854	7.4139e-05	0.0083824	CLCN4	Chloride channel ClC-4||Chloride channel, voltage gated||Chloride channel, core||CBS domain
ENSGALG00000016681	1177.64	1623.96	-0.46361	0.00057837	0.03449	DHRSX	Short-chain dehydrogenase/reductase SDR||Glucose/ribitol dehydrogenase
ENSGALG00000016800	312.021	152.15	1.0361	6.1472e-07	0.00016879	C2orf40	-
ENSGALG00000016803	225.034	370.389	-0.7189	0.00040355	0.027013	ST6GAL2	Glycosyl transferase, family 29||Glycoside hydrolase/deacetylase, beta/alpha-barrel
ENSGALG00000016804	193.975	482.666	-1.3152	6.7182e-17	1.0043e-13	SLC5A7	Sodium/solute symporter
ENSGALG00000016810	502.421	718.355	-0.5158	0.00016271	0.014546	SH3RF3	Variant SH3 domain||SH3 domain
ENSGALG00000016866	268.029	399.82	-0.57696	0.00020475	0.016595	FGF14	IL-1 family/FGF family||Fibroblast growth factor family||Cytokine, IL-1-like
ENSGALG00000016902	539.379	771.669	-0.51668	0.00013942	0.013026	GPC5	Glypican
ENSGALG00000016919	961.489	369.068	1.3814	3.0884e-07	9.3376e-05	IRG1	MmgE/PrpD
ENSGALG00000016969	41.1355	12.4028	1.7297	2.8659e-05	0.0039548	LACC1	Cytotoxic necrotizing factor-like, catalytic||Multi-copper polyphenol oxidoreductase, laccase
ENSGALG00000016998	212	74.9151	1.5007	2.0667e-05	0.0030726	-//-
ENSGALG00000017021	565.471	778.125	-0.46055	0.00083115	0.0442	ATP7B	Heavy metal-associated domain, HMA||P-type ATPase, A domain||HAD-like domain||Cation-transporting P-type ATPase, subfamily IB||Cation-transporting P-type ATPase||Heavy metal-associated domain, copper ion-binding
ENSGALG00000017038	1023.17	728.633	0.48979	0.00020163	0.016492	PROSER1	-
ENSGALG00000017041	524.536	273.798	0.93793	5.4731e-06	0.0010595	FREM2	Cadherin-like||Na-Ca exchanger/integrin-beta4
ENSGALG00000017044	266.951	387.219	-0.53658	0.00056328	0.034138	TRPC4	Transient receptor potential channel||Ankyrin repeat||Transient receptor potential channel, canonical 4||Transient receptor ion channel domain||Ion transport domain||Transient receptor potential channel, canonical||Ankyrin repeat-containing domain
ENSGALG00000017099	707.059	312.141	1.1796	4.3721e-06	0.00085875	RASL11A	Small GTPase superfamily, Rab type||Small GTP-binding protein domain||Small GTPase superfamily, Rho type||Mitochondrial Rho-like||Small GTPase superfamily, Ras type||P-loop containing nucleoside triphosphate hydrolase||Small GTPase superfamily
ENSGALG00000017220	883.966	639.373	0.46733	0.00046182	0.029873	TAF1D	-
ENSGALG00000017238	1057.18	1644.46	-0.63739	7.5259e-05	0.0084688	GRM5	GPCR, family 3, C-terminal||GPCR, family 3, metabotropic glutamate receptor 5||Metabotropic glutamate receptor, Homer-binding domain||GPCR, family 3, metabotropic glutamate receptor 1||Periplasmic binding protein-like I||Extracellular ligand-binding receptor||GPCR, family 3, metabotropic glutamate receptor||GPCR, family 3, nine cysteines domain||GPCR, family 3
ENSGALG00000017304	4072.01	5486.47	-0.43013	0.00027904	0.020685	PGM2L1	Alpha-D-phosphohexomutase, C-terminal||Alpha-D-phosphohexomutase, alpha/beta/alpha domain I||Alpha-D-phosphohexomutase, alpha/beta/alpha I/II/III||Alpha-D-phosphohexomutase, alpha/beta/alpha domain II||Alpha-D-phosphohexomutase, alpha/beta/alpha domain III
ENSGALG00000017358	5448.03	7533.47	-0.46758	0.0007581	0.041786	YWHAG	14-3-3 domain||14-3-3 protein
ENSGALG00000017378	150.396	615.625	-2.0333	5.1139e-32	2.7522e-28	CRTAC1	ASPIC/UnbV||EGF-like calcium-binding domain||FG-GAP repeat
ENSGALG00000017411	346.798	1336.7	-1.9465	1.2506e-35	8.4129e-32	RXFP3	GPCR, rhodopsin-like, 7TM||G protein-coupled receptor, rhodopsin-like
ENSGALG00000018639	437.143	298.338	0.55116	0.0002774	0.020685	SMAD7A	MAD homology 1, Dwarfin-type||SMAD domain, Dwarfin-type||SMAD/FHA domain||MAD homology, MH1
ENSGALG00000018879	749.312	482.58	0.6348	0.00080957	0.043482	-//-
ENSGALG00000019025	43.976	89.2505	-1.0211	9.2838e-05	0.0097206	UNCX	Homeodomain-like||Homeobox domain
ENSGALG00000019026	100.228	3972.95	-5.3088	6.1265e-16	8.6767e-13	MST	Neurohypophysial hormone
ENSGALG00000019077	1400.4	997.006	0.49017	0.00013342	0.012777	-	Variant SH3 domain||Pleckstrin homology domain||SH3 domain||Dbl homology (DH) domain
ENSGALG00000019470	122.621	30.9894	1.9844	0.00057323	0.034381	MSC	Myc-type, basic helix-loop-helix (bHLH) domain
ENSGALG00000019647	18.2896	56.7724	-1.6342	1.7971e-06	0.00039965	-//-
ENSGALG00000020143	933.239	1362.09	-0.5455	0.00040963	0.027284	GABRG1	Neurotransmitter-gated ion-channel||Gamma-aminobutyric acid A receptor/Glycine receptor alpha||Gamma-aminobutyric-acid A receptor, gamma subunit||Gamma-aminobutyric-acid A receptor, alpha subunit||Neurotransmitter-gated ion-channel transmembrane domain||Neurotransmitter-gated ion-channel ligand-binding
ENSGALG00000020423	441.794	282.236	0.64647	2.1563e-05	0.0031535	-	Homeodomain-like||Homeobox domain
ENSGALG00000020836	136.06	55.7907	1.2861	2.7537e-08	1.3473e-05	-//-
ENSGALG00000021025	67.0824	26.1934	1.3567	1.7353e-05	0.0027022	-	Bactericidal permeability-increasing protein, alpha/beta domain||Lipid-binding serum glycoprotein, C-terminal||Lipid-binding serum glycoprotein, N-terminal
ENSGALG00000021355	189.35	91.0631	1.0561	3.7165e-06	0.00075193	-	Protein-tyrosine/Dual specificity phosphatase||Protein-tyrosine phosphatase, receptor/non-receptor type||Protein-tyrosine phosphatase-like||Dual specificity phosphatase, catalytic domain||Protein-tyrosine phosphatase, catalytic
ENSGALG00000021655	98.8565	54.9281	0.84779	0.00053449	0.033189	BCL2L15	-
ENSGALG00000022324	113.267	53.6033	1.0793	4.2456e-05	0.0053889	-	G protein-coupled receptor, rhodopsin-like||GPCR, rhodopsin-like, 7TM
ENSGALG00000022557	53.0819	19.8	1.4227	4.958e-05	0.0060869	CLDN3	Claudin||Claudin-3||PMP-22/EMP/MP20/Claudin superfamily
ENSGALG00000022964	145.27	246.528	-0.76302	2.452e-05	0.0035283	-	Terpenoid cyclases/protein prenyltransferase alpha-alpha toroid||Alpha-2-macroglobulin||Invasin/intimin cell-adhesion||Alpha-2-macroglobulin, N-terminal||Alpha-2-macroglobulin, thiol-ester bond-forming||Alpha-macroglobulin, receptor-binding||Alpha-macroglobulin complement component||Alpha-2-macroglobulin, N-terminal 2
ENSGALG00000022994	168	58.9939	1.5098	0.00049757	0.031879	SIX1	Homeobox domain||Homeodomain-like
ENSGALG00000023099	820.319	1160.64	-0.50066	9.3553e-05	0.0097574	ZDHHC22	Zinc finger, DHHC-type, palmitoyltransferase
ENSGALG00000023146	1092.61	1476.3	-0.43421	0.0005061	0.03212	CBX7	Chromo domain subgroup||Chromo domain-like||Chromo domain||Chromo domain/shadow
ENSGALG00000023195	193.202	361.318	-0.90316	3.248e-08	1.5069e-05	DLX6	Homeobox domain||Homeodomain-like||Helix-turn-helix motif||Homeodomain, metazoa
ENSGALG00000023436	982.155	417.954	1.2326	3.2852e-05	0.0043392	HDC	Pyridoxal phosphate-dependent transferase||Aromatic-L-amino-acid decarboxylase||Pyridoxal phosphate-dependent decarboxylase
ENSGALG00000023577	304.848	128.083	1.251	5.3462e-08	2.1774e-05	TBX2	p53-like transcription factor, DNA-binding||Transcription factor, Brachyury||Transcription factor, T-box, region of unknown function||Transcription factor, T-box
ENSGALG00000023818	590.862	304.942	0.95429	4.7521e-09	2.9062e-06	-//-
ENSGALG00000023859	37.2743	79.8093	-1.0984	7.2258e-05	0.0082042	RPP25	DNA/RNA-binding protein Alba-like
ENSGALG00000023919	91.7388	164.112	-0.83907	3.1116e-05	0.0041466	HS3ST2	Sulfotransferase domain||P-loop containing nucleoside triphosphate hydrolase
ENSGALG00000023933	663.529	228.067	1.5407	0.00019431	0.016187	G0S2	-
ENSGALG00000025729	529.461	754.149	-0.51032	0.00092848	0.048514	CDK5R2	Cyclin-like||Cyclin-dependent kinase 5 activator
ENSGALG00000025780	257.339	153.673	0.7438	2.7833e-05	0.0038806	ITPRIP	Mab-21 domain||Low-density lipoprotein (LDL) receptor class A repeat
ENSGALG00000025862	211.394	122.874	0.78275	2.9683e-05	0.004034	TMEM26	Transmembrane protein 26
ENSGALG00000025915	1650.94	1009.94	0.70902	7.0023e-08	2.6918e-05	ARRDC3	Immunoglobulin E-set||Arrestin C-terminal-like domain||Arrestin-like, N-terminal
ENSGALG00000025954	201.014	93.1143	1.1102	1.8818e-08	9.9288e-06	RAX1	Homeodomain-like||Homeobox domain||OAR domain
ENSGALG00000025982	729.447	287.41	1.3437	2.0274e-06	0.00044353	-//-
ENSGALG00000026006	198.233	300.914	-0.60215	0.00030048	0.021658	-//-
ENSGALG00000026011	326.599	467.376	-0.51706	0.00052639	0.032906	GALR	Galanin receptor 1||G protein-coupled receptor, rhodopsin-like||Galanin receptor family||7TM GPCR, serpentine receptor class w (Srw)||GPCR, rhodopsin-like, 7TM||7TM GPCR, serpentine receptor class v (Srv)||Neuropeptide Y receptor family
ENSGALG00000026085	1365.81	874.531	0.64318	6.1459e-07	0.00016879	DUSP7	Protein-tyrosine phosphatase-like||Dual specificity phosphatase, catalytic domain||Dual specificity phosphatase, subgroup, catalytic domain||Protein-tyrosine/Dual specificity phosphatase||Mitogen-activated protein (MAP) kinase phosphatase
ENSGALG00000026098	241.667	42.8068	2.4971	2.1261e-18	3.5756e-15	IL8	CXC chemokine||Chemokine interleukin-8-like domain
ENSGALG00000026163	96.5438	52.4126	0.88127	0.00055238	0.033859	TNFSF11	Tumour necrosis factor domain||Tumour necrosis factor-like domain
ENSGALG00000026291	459.335	283.301	0.69721	0.00018306	0.015795	CDH3	Cadherin||Cadherin-like||Cadherin, cytoplasmic domain
ENSGALG00000026370	184.364	275.233	-0.5781	0.0007797	0.042263	-	Zinc finger, FYVE-type||Zinc finger, FYVE/PHD-type
ENSGALG00000026473	504.149	699.563	-0.4726	0.00061936	0.036075	CHST11	Sulfotransferase
ENSGALG00000026499	104.152	47.3959	1.1359	0.00058427	0.03463	TNFRSF25	TNFR/NGFR cysteine-rich region||Death-like domain||Death domain
ENSGALG00000026628	275.789	412.279	-0.58006	0.0001461	0.013373	-	Voltage-dependent calcium channel, gamma-7 subunit||PMP-22/EMP/MP20/Claudin superfamily||Voltage-dependent calcium channel, gamma-5 subunit||Voltage-dependent calcium channel, gamma subunit
ENSGALG00000026742	27866.3	18815.7	0.56658	0.00022828	0.017962	-//-
ENSGALG00000026834	195.45	124.688	0.64847	0.00068032	0.038951	PPAP2C	Phosphatidic acid phosphatase type 2/haloperoxidase
ENSGALG00000026858	5015.91	2585.68	0.95597	4.1155e-06	0.00082033	BTG2	Anti-proliferative protein
ENSGALG00000026862	889.525	288.591	1.624	3.8131e-10	2.8502e-07	CLDN1	Claudin||PMP-22/EMP/MP20/Claudin superfamily||Claudin-1
ENSGALG00000027109	212.903	96.1029	1.1475	4.5904e-07	0.00013282	SPON2	Thrombospondin, type 1 repeat||Spondin, N-terminal
ENSGALG00000027211	2102.51	1533.58	0.45521	0.00029789	0.021548	PDYN	Opioid neuropeptide precursor||Proenkephalin B
ENSGALG00000027247	10.4885	41.8073	-1.9949	0.00014533	0.013373	EOMES	Transcription factor, T-box||p53-like transcription factor, DNA-binding
ENSGALG00000027255	481.739	709.258	-0.55806	0.00011578	0.011412	NRXN3	Concanavalin A-like lectin/glucanases superfamily||Laminin G domain
ENSGALG00000027335	247.034	158.202	0.64294	0.00057933	0.03449	ARID5A	ARID/BRIGHT DNA-binding domain
ENSGALG00000027430	193.063	70.2213	1.4591	5.7548e-05	0.0068219	AGRP	Agouti domain||Agouti
ENSGALG00000027665	1446.55	1916.06	-0.40552	0.0008056	0.043356	SYNGR1	Marvel domain||Synaptogyrin
ENSGALG00000027720	86.1372	28.4827	1.5965	4.7247e-08	2.0181e-05	OTX2	Transcription factor Otx, C-terminal||Transcription factor Otx||Homeodomain-like||Homeobox domain||Transcription factor Otx2
ENSGALG00000028015	226.501	134.959	0.74699	5.864e-05	0.0069208	HES4	Orange||Orange subgroup
ENSGALG00000028048	1576.21	2281.99	-0.53384	0.00051893	0.032814	PTN	Pleiotrophin/Midkine, C-terminal domain||Pleiotrophin/Midkine disulphide-rich domain||Pleiotrophin/Midkine, N-terminal domain||Midkine heparin-binding growth factor
ENSGALG00000028075	819.117	1308.97	-0.67629	9.752e-05	0.0099778	VSTM2A	Immunoglobulin V-set domain||Immunoglobulin subtype||Immunoglobulin-like domain||Immunoglobulin I-set
ENSGALG00000028081	41.5786	81.7551	-0.97547	0.00038599	0.026304	ONECUT3	CUT domain||Homeobox domain||Homeodomain-like||Lambda repressor-like, DNA-binding domain
ENSGALG00000028155	1054.36	639.678	0.72095	0.00071965	0.040683	DUSP16	Protein-tyrosine phosphatase, receptor/non-receptor type||Rhodanese-like domain||Protein-tyrosine/Dual specificity phosphatase||Mitogen-activated protein (MAP) kinase phosphatase||Dual specificity phosphatase, subgroup, catalytic domain||Dual specificity phosphatase, catalytic domain||Protein-tyrosine phosphatase-like
ENSGALG00000028238	1174.36	1615.85	-0.46041	0.00054766	0.033723	-	Intermediate filament protein
ENSGALG00000028346	5.91019	177.532	-4.9087	3.4051e-45	4.5814e-41	PTH-L	Parathyroid hormone/parathyroid hormone-related protein
ENSGALG00000028466	1155.39	846.221	0.44927	0.0004272	0.028314	IL34	Interleukin-34
ENSGALG00000029011	2441.53	3379.26	-0.46893	8.0796e-05	0.008917	SLC35F1	Magnesium transporter NIPA||Solute carrier family 35 member SLC35F1/F2/F6||Drug/metabolite transporter
ENSGALG00000029134	616.801	856.486	-0.47362	0.000368	0.025262	SNPH	-
Novel00017	216.567	140.513	0.62411	0.0007928	0.042838	-//-
Novel00018	666.449	384.271	0.79437	0.00073372	0.041047	-//-
Novel00183	62.8042	22.6557	1.471	0.00013814	0.01299	-//-
Novel00314	848.173	472.248	0.84482	7.4585e-10	5.4243e-07	-//-
Novel00315	821.212	406.863	1.0132	1.51e-07	5.4911e-05	-//-
Novel00387	1.40969	13.3863	-3.2473	0.00020632	0.016672	-//-
Novel00796	41.2522	350.865	-3.0884	3.7983e-15	5.1104e-12	-//-
Novel00835	17.8718	3.35019	2.4154	0.00045072	0.029296	-//-
Novel00836	32.1065	8.39327	1.9356	4.863e-05	0.0060027	-//-
Novel00845	195.533	305.602	-0.64424	0.00088965	0.046757	-//-
Novel00886	684.754	930.626	-0.44262	0.00081687	0.043613	-//-
Novel00889	104.04	59.5258	0.80554	0.00080458	0.043356	-//-
Novel00946	484.104	674.798	-0.47914	0.00056089	0.034138	-//-
Novel00973	471.475	334.902	0.49344	0.00091095	0.047783	-//-
Novel00975	73.0695	36.3818	1.0061	0.00040034	0.026932	-//-
Novel01107	82.1948	37.1044	1.1475	3.4708e-05	0.0045119	-//-
Novel01167	518.623	847.721	-0.7089	2.1575e-07	7.5397e-05	-//-
Novel01185	1.01392	21.4668	-4.4041	5.4215e-08	2.1774e-05	-//-
Novel01430	96.1437	47.2167	1.0259	6.716e-05	0.0077563	-//-
Novel01481	41.0712	98.1392	-1.2567	1.9669e-06	0.00043384	-//-
Novel01546	88.4238	301.048	-1.7675	1.8267e-21	4.0961e-18	-//-
Novel01661	29.6466	9.34332	1.6659	0.00047864	0.030884	-//-
Novel02027	135.785	64.0173	1.0848	0.0004449	0.029013	-//-
Novel02028	226.144	120.577	0.90728	8.2264e-05	0.0090096	-//-
Novel02109	121.308	52.3018	1.2137	0.00020451	0.016595	-//-
Novel02198	129.469	70.0292	0.88658	8.5082e-05	0.0092317	-//-
Novel02254	228.184	127.672	0.83775	6.3215e-06	0.0011979	-//-
Novel02338	44.2889	15.4227	1.5219	9.5515e-05	0.0098855	-//-
Novel02668	0.717105	61.0763	-6.4123	5.3165e-25	1.7883e-21	-//-
Novel02675	100.923	52.2112	0.95083	0.00012947	0.012532	-//-
Novel02676	97.0647	37.8107	1.3602	3.0665e-07	9.3376e-05	-//-
Novel02862	36.8193	9.62726	1.9353	1.7242e-05	0.0027022	-//-
Novel02919	33.6042	8.71774	1.9466	2.9e-05	0.0039814	-//-
Novel03140	307.927	191.188	0.6876	5.5085e-05	0.0065879	-//-
Novel03254	46.0444	91.9702	-0.99814	0.00013755	0.01299	-//-
Novel03262	33.0215	12.1072	1.4475	0.00083557	0.044348	-//-
Novel03280	45.4661	8.66494	2.3915	8.5792e-05	0.0092714	-//-
Novel03298	66.8921	138.538	-1.0504	0.00040175	0.026959	-//-
Novel03299	1652.25	832.314	0.98923	0.00056307	0.034138	-//-
Novel03300	5070.22	2262.99	1.1638	1.1033e-06	0.00026508	-//-
Novel03301	842.562	408.358	1.0449	1.0654e-05	0.0017918	-//-
Novel03323	65.3259	20.4323	1.6768	2.933e-07	9.3376e-05	-//-
Novel03324	90.2335	41.5038	1.1204	3.0569e-05	0.0041336	-//-
Novel03430	1438.82	679.226	1.0829	2.2188e-06	0.0004815	-//-
Novel03502	2.8439	46.3522	-4.0267	8.0801e-15	1.0354e-11	-//-
Novel03503	0.334031	33.3499	-6.6416	1.3897e-14	1.6998e-11	-//-
Novel03786	223.626	357.645	-0.67744	8.9655e-05	0.0094982	-//-
Novel04289	2.30015	15.6999	-2.771	0.00030102	0.021658	-//-
Novel04578	270.928	402.39	-0.57068	0.00019839	0.016376	-//-
Novel04595	72.0395	136.342	-0.92037	2.6901e-05	0.0037885	-//-
Novel04699	144.081	88.9865	0.69522	0.00095789	0.049783	-//-
Novel04920	168.773	48.8273	1.7893	0.00031035	0.022195	-//-
Novel04940	221.039	321.414	-0.54013	0.00076899	0.042144	-//-
Novel05207	967.094	694.879	0.47689	0.00029511	0.02152	-//-
Novel05208	696.399	494.414	0.4942	0.00031095	0.022195	-//-
Novel05273	36.136	76.6715	-1.0853	0.00010742	0.010706	-//-
Novel05282	221.133	50.7148	2.1244	4.6804e-05	0.005804	-//-
Novel05283	87.3584	18.465	2.2422	1.2277e-05	0.0020145	-//-
Novel05434	24.7749	76.3802	-1.6243	1.0418e-06	0.00025453	-//-
Novel05702	415.623	231.675	0.84318	0.00052894	0.032947	-//-
Novel05708	3.31493	69.9352	-4.399	3.6753e-22	8.9909e-19	-//-
Novel05734	4.92249	27.4428	-2.479	7.9368e-06	0.0014284	-//-
Novel05806	48.9746	106.38	-1.1191	9.6804e-06	0.0016698	-//-
Novel05910	30.6842	9.02469	1.7655	0.00027237	0.020472	-//-
Novel06018	29.3607	66.2109	-1.1732	0.00015802	0.014222	-//-
Novel06156	4.81001	20.1128	-2.064	0.00057368	0.034381	-//-
Novel06160	23.1411	238.742	-3.3669	1.0848e-44	9.7305e-41	-//-
Novel06161	0.334031	12.6453	-5.2425	1.277e-05	0.0020723	-//-
Novel06162	0.296819	14.0015	-5.5599	3.388e-06	0.00070674	-//-
Novel06163	0.964882	18.4227	-4.255	8.9149e-07	0.00022212	-//-
Novel06164	3.9703	32.7956	-3.0462	2.507e-08	1.2493e-05	-//-
Novel06165	1.58304	24.4406	-3.9485	4.2779e-08	1.8567e-05	-//-
Novel06166	2.7086	39.1097	-3.8519	3.959e-11	3.2282e-08	-//-
Novel06167	1.38517	15.0792	-3.4444	4.9765e-05	0.0060869	-//-
Novel06181	24.3021	75.6196	-1.6377	1.1657e-07	4.2971e-05	-//-
Novel06244	339.703	170.888	0.99122	2.5635e-05	0.0036305	-//-
Novel06256	46.9476	19.3939	1.2754	0.00039228	0.026589	-//-
Novel06414	37.4502	14.1147	1.4078	0.00063871	0.036964	-//-
Novel06428	155.456	372.086	-1.2591	8.4965e-13	8.7935e-10	-//-
Novel06432	0.630851	17.0146	-4.7533	8.4521e-07	0.00021397	-//-
Novel06452	138.57	77.5098	0.83817	0.00091606	0.047958	-//-
Novel06453	156.476	72.4974	1.1099	2.4411e-07	8.1996e-05	-//-
Novel06507	53.1191	22.9356	1.2116	0.00053529	0.033189	-//-
Novel06589	104.103	218.869	-1.0721	6.2252e-07	0.0001692	-//-
Novel06729	68.339	149.543	-1.1298	1.9936e-07	7.0586e-05	-//-
Novel06776	150.811	64.2141	1.2318	2.3784e-08	1.2075e-05	-//-
Novel06820	132.884	427.92	-1.6872	1.2205e-23	3.6491e-20	-//-
Novel06875	1069.59	738.308	0.53476	0.00066621	0.038306	-//-
Novel06946	110.203	190.235	-0.78763	4.47e-05	0.0056207	-//-
Novel06948	101.289	54.169	0.90294	0.00029713	0.021548	-//-
Novel06971	219.745	111.911	0.97348	3.078e-07	9.3376e-05	-//-
Novel06981	58.0805	20.3814	1.5108	0.00076068	0.041786	-//-
Novel06982	124.15	41.4992	1.5809	5.5853e-08	2.2102e-05	-//-
Novel06994	881.277	303.16	1.5395	9.3639e-09	5.3612e-06	-//-
Novel07003	221.461	121.909	0.86125	9.0482e-06	0.001581	-//-
Novel07020	130.884	415.904	-1.668	4.0072e-08	1.7677e-05	-//-
Novel07506	318.401	173.828	0.87319	8.1493e-06	0.0014522	-//-
Novel07523	259.526	171.82	0.59499	0.00060956	0.035736	-//-
Novel07565	213.754	135.464	0.65804	0.00033862	0.023707	-//-
Novel07719	352.544	495.135	-0.49002	0.00086085	0.045421	-//-
Novel07753	27.195	7.01041	1.9558	0.00019707	0.016362	-//-
Novel08837	166.145	79.4222	1.0648	0.00077542	0.042153	-//-
Novel08886	140.81	263.458	-0.90383	0.00016479	0.014644	-//-
Novel09279	1040.96	492.837	1.0787	0.000566	0.034149	-//-
Novel09645	42.99	16.3709	1.3929	0.00028559	0.021016	-//-
Novel09649	144822	109681	0.40096	0.00050448	0.032092	-//-
Novel09650	35597.8	24759.3	0.52382	0.0002266	0.017913	-//-
Novel10145	411.417	133.525	1.6235	0.00018352	0.015795	-//-
Novel10244	287.995	482.883	-0.74563	8.5081e-07	0.00021397	-//-
Novel10261	559.118	232.315	1.2671	7.8339e-06	0.0014284	-//-
Novel10262	303.633	178.782	0.76413	0.00019761	0.016362	-//-
Novel10265	48.8291	10.3624	2.2364	2.9898e-08	1.4115e-05	-//-
Novel10346	20.3817	3.64088	2.4849	0.0001317	0.012702	-//-
Novel10509	109.936	60.2797	0.86692	0.00026607	0.020168	-//-
Novel10510	135.968	69.2912	0.97253	1.5364e-05	0.0024463	-//-
Novel10567	455.774	260.905	0.80479	9.6088e-05	0.0099066	-//-
Novel10634	19.8016	62.4082	-1.6561	1.0499e-06	0.00025453	-//-
Novel10740	283.8	559.529	-0.97934	9.9763e-11	7.8956e-08	-//-
Novel10780	129.073	62.9046	1.037	0.00070835	0.040213	-//-
Novel10863	169.02	89.0117	0.92512	5.6717e-06	0.0010901	-//-
Novel10923	22.6818	51.6946	-1.1885	0.00053722	0.033232	-//-
