# Supplementary material for: Comparative transcriptome analysis of hypothalamus-regulated feed intake induced by exogenous visfatin in chicks
Source: BMC Genomics. 2018 Apr 11;19:249. doi: 10.1186/s12864-018-4644-7 (PMC5896085; doi:10.1186/s12864-018-4644-7)
Supplement: Supplementary file 3 — Table S3. GO analyses of DEGs in the three comparisons. (XLSX 328 kb) [file 12864_2018_4644_MOESM3_ESM.xlsx]

## Sheet: LTvsC.DEG GO enrichment result
Table S3 GO analyses of DEGs in the three comparisons
GO_accession	Description	Term_type	Over_represented_pValue	Corrected_pValue	DEG_item	DEG_list	Bg_item	Bg_list	Up	Up_Gene_names	Down	Down_Gene_names
GO:0001071	nucleic acid binding transcription factor activity	molecular_function	7.79e-10	1.6e-06	39	254	830	15871	18	ENSGALG00000008135,ENSGALG00000028819,ENSGALG00000012710,ENSGALG00000009853,ENSGALG00000002223,Novel08886,Novel07020,ENSGALG00000023195,ENSGALG00000027247,ENSGALG00000011369,ENSGALG00000009261,ENSGALG00000028081,ENSGALG00000012464,ENSGALG00000008423,ENSGALG00000016044,ENSGALG00000010974,ENSGALG00000001055,ENSGALG00000009799	21	ENSGALG00000025954,ENSGALG00000026881,ENSGALG00000023626,ENSGALG00000006515,ENSGALG00000023577,ENSGALG00000020423,ENSGALG00000009289,ENSGALG00000015254,ENSGALG00000008908,Novel07067,ENSGALG00000003424,ENSGALG00000015305,ENSGALG00000018733,ENSGALG00000009302,Novel01106,ENSGALG00000012973,ENSGALG00000008250,ENSGALG00000013357,ENSGALG00000005613,ENSGALG00000012538,ENSGALG00000027720
GO:0003700	sequence-specific DNA binding transcription factor activity	molecular_function	7.79e-10	1.6e-06	39	254	830	15871	18	ENSGALG00000008135,ENSGALG00000002223,Novel08886,Novel07020,ENSGALG00000023195,ENSGALG00000028819,ENSGALG00000012710,ENSGALG00000009853,ENSGALG00000011369,ENSGALG00000009261,ENSGALG00000028081,ENSGALG00000012464,ENSGALG00000027247,ENSGALG00000016044,ENSGALG00000010974,ENSGALG00000001055,ENSGALG00000009799,ENSGALG00000008423	21	ENSGALG00000023626,ENSGALG00000006515,ENSGALG00000025954,ENSGALG00000026881,ENSGALG00000009289,ENSGALG00000015254,ENSGALG00000008908,ENSGALG00000023577,ENSGALG00000020423,ENSGALG00000009302,Novel07067,ENSGALG00000003424,ENSGALG00000015305,ENSGALG00000018733,ENSGALG00000013357,ENSGALG00000005613,ENSGALG00000012538,ENSGALG00000027720,Novel01106,ENSGALG00000012973,ENSGALG00000008250
GO:0005179	hormone activity	molecular_function	2.16e-06	0.0029629	14	254	192	15871	8	ENSGALG00000007361,ENSGALG00000028346,ENSGALG00000013604,ENSGALG00000008490,ENSGALG00000019026,ENSGALG00000000277,ENSGALG00000011022,ENSGALG00000014117	6	ENSGALG00000004572,ENSGALG00000012757,ENSGALG00000025982,ENSGALG00000011940,ENSGALG00000005752,ENSGALG00000003842
GO:0043565	sequence-specific DNA binding	molecular_function	3.86e-06	0.0039601	25	254	597	15871	12	ENSGALG00000002223,Novel08886,ENSGALG00000010974,ENSGALG00000009799,ENSGALG00000023195,ENSGALG00000009853,ENSGALG00000028819,ENSGALG00000012710,ENSGALG00000011369,ENSGALG00000009261,ENSGALG00000028081,ENSGALG00000008135	13	ENSGALG00000027720,ENSGALG00000005613,ENSGALG00000012538,ENSGALG00000012973,ENSGALG00000020423,ENSGALG00000006515,ENSGALG00000023626,ENSGALG00000009302,ENSGALG00000003424,ENSGALG00000026881,ENSGALG00000025954,ENSGALG00000015305,ENSGALG00000018733
GO:0065007	biological regulation	biological_process	5.46e-06	0.0042789	101	254	4158	15871	45	Novel10740,ENSGALG00000004840,ENSGALG00000012464,ENSGALG00000014967,ENSGALG00000011616,ENSGALG00000008423,ENSGALG00000011022,ENSGALG00000009799,ENSGALG00000016044,Novel06417,ENSGALG00000005323,ENSGALG00000027450,Novel06164,ENSGALG00000009853,ENSGALG00000010379,ENSGALG00000028819,ENSGALG00000008901,ENSGALG00000023195,ENSGALG00000012647,Novel07020,ENSGALG00000001900,Novel08886,ENSGALG00000002223,EN…	56	ENSGALG00000018733,ENSGALG00000015305,ENSGALG00000005733,ENSGALG00000019077,ENSGALG00000005410,ENSGALG00000015753,ENSGALG00000026903,ENSGALG00000027109,Novel01106,ENSGALG00000027720,Novel04372,ENSGALG00000013357,ENSGALG00000005613,ENSGALG00000014923,Novel06776,ENSGALG00000012616,ENSGALG00000026881,ENSGALG00000027311,ENSGALG00000006515,ENSGALG00000008141,ENSGALG00000010572,ENSGALG00000020423,ENSGA…
GO:0005102	receptor binding	molecular_function	6.25e-06	0.0042789	26	254	610	15871	11	ENSGALG00000007361,Novel02668,ENSGALG00000005985,ENSGALG00000028346,ENSGALG00000019026,ENSGALG00000013604,ENSGALG00000011022,ENSGALG00000014117,Novel00796,ENSGALG00000008490,ENSGALG00000000277	15	ENSGALG00000014657,ENSGALG00000012757,ENSGALG00000009289,ENSGALG00000025982,ENSGALG00000007668,ENSGALG00000016867,ENSGALG00000011940,ENSGALG00000005752,ENSGALG00000004572,ENSGALG00000012801,ENSGALG00000001165,ENSGALG00000005733,ENSGALG00000005410,Novel01115,ENSGALG00000003842
GO:0050794	regulation of cellular process	biological_process	1.2e-05	0.0070677	95	254	3893	15871	43	ENSGALG00000017411,ENSGALG00000009005,ENSGALG00000010974,ENSGALG00000001055,ENSGALG00000028075,ENSGALG00000008490,ENSGALG00000009737,ENSGALG00000027247,ENSGALG00000015789,ENSGALG00000028081,ENSGALG00000011369,ENSGALG00000009261,ENSGALG00000015261,ENSGALG00000012710,ENSGALG00000026263,Novel10261,ENSGALG00000011485,ENSGALG00000009248,ENSGALG00000008135,ENSGALG00000009415,ENSGALG00000011616,ENSGALG0…	52	ENSGALG00000015704,ENSGALG00000012973,ENSGALG00000008250,ENSGALG00000012200,Novel00961,ENSGALG00000010683,ENSGALG00000012538,ENSGALG00000010625,Novel07003,ENSGALG00000010858,ENSGALG00000015659,ENSGALG00000003424,Novel07067,ENSGALG00000009302,ENSGALG00000007039,ENSGALG00000010078,ENSGALG00000023577,ENSGALG00000008908,ENSGALG00000015254,ENSGALG00000014657,ENSGALG00000009289,ENSGALG00000011476,Novel…
GO:0006355	regulation of transcription, DNA-dependent	biological_process	2.96e-05	0.011034	50	254	1687	15871	23	ENSGALG00000016044,ENSGALG00000009799,ENSGALG00000010974,ENSGALG00000001055,ENSGALG00000008423,ENSGALG00000009261,ENSGALG00000011369,ENSGALG00000012464,ENSGALG00000028081,ENSGALG00000027247,Novel08886,ENSGALG00000002223,ENSGALG00000023195,ENSGALG00000012647,Novel07020,Novel06164,ENSGALG00000009853,ENSGALG00000012710,ENSGALG00000010379,ENSGALG00000028819,ENSGALG00000009248,ENSGALG00000008135,Novel…	27	ENSGALG00000010625,ENSGALG00000027720,ENSGALG00000012538,ENSGALG00000013357,Novel00961,ENSGALG00000005613,Novel01106,ENSGALG00000008250,ENSGALG00000012973,ENSGALG00000009302,ENSGALG00000003424,Novel07067,ENSGALG00000018733,ENSGALG00000015305,ENSGALG00000015659,ENSGALG00000009289,ENSGALG00000015497,ENSGALG00000015254,ENSGALG00000008908,ENSGALG00000023577,ENSGALG00000020423,ENSGALG00000006515,ENSGA…
GO:0051252	regulation of RNA metabolic process	biological_process	2.96e-05	0.011034	50	254	1687	15871	23	ENSGALG00000027247,ENSGALG00000012464,ENSGALG00000028081,ENSGALG00000009261,ENSGALG00000011369,ENSGALG00000008423,ENSGALG00000009799,ENSGALG00000010974,ENSGALG00000001055,ENSGALG00000016044,ENSGALG00000009248,Novel06417,ENSGALG00000008135,ENSGALG00000009853,Novel06164,ENSGALG00000010379,ENSGALG00000012710,ENSGALG00000028819,ENSGALG00000023195,ENSGALG00000012647,Novel07020,Novel08886,ENSGALG000000…	27	ENSGALG00000018733,ENSGALG00000015305,ENSGALG00000015659,ENSGALG00000003424,Novel07067,ENSGALG00000009302,ENSGALG00000008250,ENSGALG00000012973,Novel01106,ENSGALG00000027720,ENSGALG00000012538,Novel00961,ENSGALG00000013357,ENSGALG00000005613,ENSGALG00000010625,ENSGALG00000012616,ENSGALG00000026881,ENSGALG00000025954,ENSGALG00000013101,ENSGALG00000006515,ENSGALG00000023626,ENSGALG00000020423,ENSGA…
GO:2001141	regulation of RNA biosynthetic process	biological_process	2.96e-05	0.011034	50	254	1687	15871	23	ENSGALG00000012647,Novel07020,ENSGALG00000023195,ENSGALG00000002223,Novel08886,ENSGALG00000009853,Novel06164,ENSGALG00000028819,ENSGALG00000012710,ENSGALG00000010379,ENSGALG00000009248,ENSGALG00000008135,Novel06417,ENSGALG00000001055,ENSGALG00000010974,ENSGALG00000009799,ENSGALG00000016044,ENSGALG00000008423,ENSGALG00000028081,ENSGALG00000012464,ENSGALG00000011369,ENSGALG00000009261,ENSGALG000000…	27	ENSGALG00000015254,ENSGALG00000008908,ENSGALG00000009289,ENSGALG00000015497,ENSGALG00000020423,ENSGALG00000023577,ENSGALG00000013101,ENSGALG00000006515,ENSGALG00000023626,ENSGALG00000012616,ENSGALG00000026881,ENSGALG00000025954,ENSGALG00000027720,ENSGALG00000005613,Novel00961,ENSGALG00000013357,ENSGALG00000012538,ENSGALG00000010625,ENSGALG00000012973,ENSGALG00000008250,Novel01106,ENSGALG000000093…
GO:0005576	extracellular region	cellular_component	3.12e-05	0.011034	45	254	1453	15871	19	ENSGALG00000007361,ENSGALG00000012710,Novel06164,ENSGALG00000027450,ENSGALG00000013604,ENSGALG00000009415,ENSGALG00000022964,ENSGALG00000009589,ENSGALG00000006087,ENSGALG00000028346,ENSGALG00000014117,ENSGALG00000008423,ENSGALG00000019026,ENSGALG00000011926,ENSGALG00000012464,Novel00796,ENSGALG00000000277,Novel10740,ENSGALG00000008490	26	ENSGALG00000016867,ENSGALG00000025982,ENSGALG00000009289,ENSGALG00000014657,ENSGALG00000011940,ENSGALG00000008141,ENSGALG00000006515,ENSGALG00000015433,Novel01115,Novel00804,Novel07318,Novel02550,ENSGALG00000013357,ENSGALG00000016635,Novel01106,ENSGALG00000005752,ENSGALG00000002546,ENSGALG00000027109,ENSGALG00000026903,ENSGALG00000004572,ENSGALG00000003842,ENSGALG00000003014,ENSGALG00000005410,EN…
GO:0050789	regulation of biological process	biological_process	3.22e-05	0.011034	95	254	3988	15871	43	ENSGALG00000002223,Novel08886,ENSGALG00000015419,ENSGALG00000001900,ENSGALG00000012647,Novel07020,ENSGALG00000023195,Novel06164,ENSGALG00000009853,ENSGALG00000008901,ENSGALG00000028819,ENSGALG00000010379,ENSGALG00000027450,ENSGALG00000005323,Novel06417,ENSGALG00000016044,ENSGALG00000009799,ENSGALG00000011022,ENSGALG00000011616,ENSGALG00000008423,ENSGALG00000012464,ENSGALG00000004840,Novel10740,EN…	52	ENSGALG00000015497,ENSGALG00000000733,ENSGALG00000005435,ENSGALG00000020423,ENSGALG00000010572,ENSGALG00000006515,ENSGALG00000008141,ENSGALG00000027311,ENSGALG00000026881,ENSGALG00000012616,ENSGALG00000014923,Novel06776,ENSGALG00000027720,ENSGALG00000005613,ENSGALG00000013357,Novel04372,Novel01106,ENSGALG00000027109,ENSGALG00000026903,ENSGALG00000015753,ENSGALG00000019077,ENSGALG00000005410,ENSGA…
GO:0060255	regulation of macromolecule metabolic process	biological_process	3.65e-05	0.011546	52	254	1795	15871	24	ENSGALG00000008135,Novel06417,ENSGALG00000009248,ENSGALG00000010379,ENSGALG00000012710,ENSGALG00000028819,Novel06164,ENSGALG00000009853,Novel08886,ENSGALG00000002223,ENSGALG00000023195,Novel07020,ENSGALG00000012647,ENSGALG00000027247,Novel10740,ENSGALG00000009261,ENSGALG00000011369,ENSGALG00000012464,ENSGALG00000028081,ENSGALG00000008423,ENSGALG00000016044,ENSGALG00000009799,ENSGALG00000001055,EN…	28	ENSGALG00000025954,ENSGALG00000026881,ENSGALG00000012616,ENSGALG00000023626,ENSGALG00000006515,ENSGALG00000013101,ENSGALG00000023577,ENSGALG00000010078,ENSGALG00000020423,ENSGALG00000015497,ENSGALG00000009289,ENSGALG00000015254,ENSGALG00000008908,Novel07067,ENSGALG00000003424,ENSGALG00000015659,ENSGALG00000018733,ENSGALG00000015305,ENSGALG00000009302,Novel01106,ENSGALG00000008250,ENSGALG000000129…
GO:0010468	regulation of gene expression	biological_process	3.98e-05	0.011671	51	254	1752	15871	23	ENSGALG00000027247,ENSGALG00000012464,ENSGALG00000028081,ENSGALG00000009261,ENSGALG00000011369,ENSGALG00000008423,ENSGALG00000009799,ENSGALG00000001055,ENSGALG00000010974,ENSGALG00000016044,ENSGALG00000009248,ENSGALG00000008135,Novel06417,Novel06164,ENSGALG00000009853,ENSGALG00000012710,ENSGALG00000010379,ENSGALG00000028819,ENSGALG00000023195,ENSGALG00000012647,Novel07020,Novel08886,ENSGALG000000…	28	ENSGALG00000018733,ENSGALG00000015305,ENSGALG00000015659,ENSGALG00000003424,Novel07067,ENSGALG00000009302,ENSGALG00000008250,ENSGALG00000012973,Novel01106,ENSGALG00000027720,ENSGALG00000012538,Novel00961,ENSGALG00000005613,ENSGALG00000013357,ENSGALG00000010625,ENSGALG00000012616,ENSGALG00000026881,ENSGALG00000025954,ENSGALG00000013101,ENSGALG00000006515,ENSGALG00000023626,ENSGALG00000020423,ENSGA…
GO:0010556	regulation of macromolecule biosynthetic process	biological_process	5.52e-05	0.01274	50	254	1727	15871	23	ENSGALG00000008423,ENSGALG00000016044,ENSGALG00000009799,ENSGALG00000001055,ENSGALG00000010974,ENSGALG00000027247,ENSGALG00000009261,ENSGALG00000011369,ENSGALG00000012464,ENSGALG00000028081,Novel06164,ENSGALG00000009853,ENSGALG00000012710,ENSGALG00000010379,ENSGALG00000028819,Novel08886,ENSGALG00000002223,ENSGALG00000023195,ENSGALG00000012647,Novel07020,ENSGALG00000009248,ENSGALG00000008135,Novel…	27	Novel01106,ENSGALG00000008250,ENSGALG00000012973,ENSGALG00000010625,ENSGALG00000027720,ENSGALG00000012538,Novel00961,ENSGALG00000005613,ENSGALG00000013357,ENSGALG00000003424,Novel07067,ENSGALG00000018733,ENSGALG00000015305,ENSGALG00000015659,ENSGALG00000009302,ENSGALG00000023577,ENSGALG00000020423,ENSGALG00000009289,ENSGALG00000015497,ENSGALG00000008908,ENSGALG00000015254,ENSGALG00000026881,ENSGA…
GO:0031326	regulation of cellular biosynthetic process	biological_process	5.52e-05	0.01274	50	254	1727	15871	23	ENSGALG00000001055,ENSGALG00000010974,ENSGALG00000009799,ENSGALG00000016044,ENSGALG00000008423,ENSGALG00000028081,ENSGALG00000012464,ENSGALG00000011369,ENSGALG00000009261,ENSGALG00000027247,Novel07020,ENSGALG00000012647,ENSGALG00000023195,ENSGALG00000002223,Novel08886,Novel06164,ENSGALG00000009853,ENSGALG00000028819,ENSGALG00000012710,ENSGALG00000010379,ENSGALG00000009248,ENSGALG00000008135,Novel…	27	ENSGALG00000027720,Novel00961,ENSGALG00000013357,ENSGALG00000005613,ENSGALG00000012538,ENSGALG00000010625,ENSGALG00000012973,ENSGALG00000008250,Novel01106,ENSGALG00000009302,ENSGALG00000015305,ENSGALG00000018733,ENSGALG00000015659,ENSGALG00000003424,Novel07067,ENSGALG00000015254,ENSGALG00000008908,ENSGALG00000009289,ENSGALG00000015497,ENSGALG00000020423,ENSGALG00000023577,ENSGALG00000013101,ENSGA…
GO:2000112	regulation of cellular macromolecule biosynthetic process	biological_process	5.52e-05	0.01274	50	254	1727	15871	23	ENSGALG00000028819,ENSGALG00000010379,ENSGALG00000012710,ENSGALG00000009853,Novel06164,Novel07020,ENSGALG00000012647,ENSGALG00000023195,ENSGALG00000002223,Novel08886,ENSGALG00000008135,Novel06417,ENSGALG00000009248,ENSGALG00000008423,ENSGALG00000001055,ENSGALG00000010974,ENSGALG00000009799,ENSGALG00000016044,ENSGALG00000027247,ENSGALG00000028081,ENSGALG00000012464,ENSGALG00000011369,ENSGALG000000…	27	ENSGALG00000020423,ENSGALG00000023577,ENSGALG00000008908,ENSGALG00000015254,ENSGALG00000015497,ENSGALG00000009289,ENSGALG00000012616,ENSGALG00000025954,ENSGALG00000026881,ENSGALG00000013101,ENSGALG00000023626,ENSGALG00000006515,ENSGALG00000012973,ENSGALG00000008250,Novel01106,ENSGALG00000005613,Novel00961,ENSGALG00000013357,ENSGALG00000012538,ENSGALG00000027720,ENSGALG00000010625,ENSGALG000000156…
GO:0009889	regulation of biosynthetic process	biological_process	5.58e-05	0.01274	50	254	1728	15871	23	ENSGALG00000009248,Novel06417,ENSGALG00000008135,ENSGALG00000002223,Novel08886,Novel07020,ENSGALG00000012647,ENSGALG00000023195,ENSGALG00000009853,Novel06164,ENSGALG00000028819,ENSGALG00000012710,ENSGALG00000010379,ENSGALG00000011369,ENSGALG00000009261,ENSGALG00000028081,ENSGALG00000012464,ENSGALG00000027247,ENSGALG00000016044,ENSGALG00000010974,ENSGALG00000001055,ENSGALG00000009799,ENSGALG000000…	27	ENSGALG00000006515,ENSGALG00000023626,ENSGALG00000013101,ENSGALG00000026881,ENSGALG00000025954,ENSGALG00000012616,ENSGALG00000009289,ENSGALG00000015497,ENSGALG00000015254,ENSGALG00000008908,ENSGALG00000023577,ENSGALG00000020423,ENSGALG00000009302,ENSGALG00000003424,Novel07067,ENSGALG00000015305,ENSGALG00000018733,ENSGALG00000015659,ENSGALG00000010625,ENSGALG00000027720,Novel00961,ENSGALG000000133…
GO:0034654	nucleobase-containing compound biosynthetic process	biological_process	0.00012662	0.027384	57	254	2135	15871	23	ENSGALG00000027247,ENSGALG00000011369,ENSGALG00000009261,ENSGALG00000028081,ENSGALG00000012464,ENSGALG00000008423,ENSGALG00000016044,ENSGALG00000001055,ENSGALG00000010974,ENSGALG00000009799,ENSGALG00000008135,Novel06417,ENSGALG00000009248,ENSGALG00000028819,ENSGALG00000010379,ENSGALG00000012710,ENSGALG00000009853,Novel06164,ENSGALG00000002223,Novel08886,ENSGALG00000012647,Novel07020,ENSGALG000000…	34	Novel07067,ENSGALG00000003424,ENSGALG00000015753,ENSGALG00000004510,ENSGALG00000005410,ENSGALG00000015659,ENSGALG00000015305,ENSGALG00000018733,ENSGALG00000001165,ENSGALG00000009302,Novel01106,ENSGALG00000012973,ENSGALG00000008250,ENSGALG00000010625,ENSGALG00000005613,Novel00961,ENSGALG00000013357,ENSGALG00000012538,ENSGALG00000027720,ENSGALG00000025954,ENSGALG00000026881,ENSGALG00000012616,ENSGA…
GO:0019219	regulation of nucleobase-containing compound metabolic process	biological_process	0.00015367	0.029817	50	254	1790	15871	23	ENSGALG00000008423,ENSGALG00000001055,ENSGALG00000010974,ENSGALG00000009799,ENSGALG00000016044,ENSGALG00000027247,ENSGALG00000028081,ENSGALG00000012464,ENSGALG00000011369,ENSGALG00000009261,ENSGALG00000028819,ENSGALG00000010379,ENSGALG00000012710,Novel06164,ENSGALG00000009853,Novel07020,ENSGALG00000012647,ENSGALG00000023195,ENSGALG00000002223,Novel08886,ENSGALG00000008135,Novel06417,ENSGALG000000…	27	ENSGALG00000012973,ENSGALG00000008250,Novel01106,ENSGALG00000005613,Novel00961,ENSGALG00000013357,ENSGALG00000012538,ENSGALG00000027720,ENSGALG00000010625,ENSGALG00000015659,ENSGALG00000015305,ENSGALG00000018733,Novel07067,ENSGALG00000003424,ENSGALG00000009302,ENSGALG00000020423,ENSGALG00000023577,ENSGALG00000008908,ENSGALG00000015254,ENSGALG00000015497,ENSGALG00000009289,ENSGALG00000012616,ENSGA…
GO:0051171	regulation of nitrogen compound metabolic process	biological_process	0.00015367	0.029817	50	254	1790	15871	23	ENSGALG00000008135,Novel06417,ENSGALG00000009248,ENSGALG00000028819,ENSGALG00000010379,ENSGALG00000012710,Novel06164,ENSGALG00000009853,ENSGALG00000002223,Novel08886,Novel07020,ENSGALG00000012647,ENSGALG00000023195,ENSGALG00000027247,ENSGALG00000011369,ENSGALG00000009261,ENSGALG00000028081,ENSGALG00000012464,ENSGALG00000008423,ENSGALG00000016044,ENSGALG00000001055,ENSGALG00000010974,ENSGALG000000…	27	ENSGALG00000025954,ENSGALG00000026881,ENSGALG00000012616,ENSGALG00000023626,ENSGALG00000006515,ENSGALG00000013101,ENSGALG00000023577,ENSGALG00000020423,ENSGALG00000015497,ENSGALG00000009289,ENSGALG00000015254,ENSGALG00000008908,Novel07067,ENSGALG00000003424,ENSGALG00000015659,ENSGALG00000015305,ENSGALG00000018733,ENSGALG00000009302,Novel01106,ENSGALG00000012973,ENSGALG00000008250,ENSGALG000000106…
GO:0080090	regulation of primary metabolic process	biological_process	0.00015964	0.029817	51	254	1841	15871	24	ENSGALG00000009248,ENSGALG00000008135,Novel06417,ENSGALG00000009853,Novel06164,ENSGALG00000028819,ENSGALG00000012710,ENSGALG00000010379,ENSGALG00000002223,Novel08886,Novel07020,ENSGALG00000012647,ENSGALG00000023195,ENSGALG00000027247,Novel10740,ENSGALG00000011369,ENSGALG00000009261,ENSGALG00000028081,ENSGALG00000012464,ENSGALG00000008423,ENSGALG00000016044,ENSGALG00000001055,ENSGALG00000010974,EN…	27	ENSGALG00000026881,ENSGALG00000025954,ENSGALG00000012616,ENSGALG00000006515,ENSGALG00000023626,ENSGALG00000013101,ENSGALG00000023577,ENSGALG00000020423,ENSGALG00000009289,ENSGALG00000015497,ENSGALG00000015254,ENSGALG00000008908,ENSGALG00000003424,Novel07067,ENSGALG00000015305,ENSGALG00000018733,ENSGALG00000015659,ENSGALG00000009302,Novel01106,ENSGALG00000012973,ENSGALG00000008250,ENSGALG000000106…
GO:0006351	transcription, DNA-dependent	biological_process	0.00017657	0.031545	52	254	1924	15871	23	ENSGALG00000028819,ENSGALG00000012710,ENSGALG00000010379,ENSGALG00000009853,Novel06164,ENSGALG00000002223,Novel08886,Novel07020,ENSGALG00000012647,ENSGALG00000023195,ENSGALG00000008135,Novel06417,ENSGALG00000009248,ENSGALG00000008423,ENSGALG00000016044,ENSGALG00000001055,ENSGALG00000010974,ENSGALG00000009799,ENSGALG00000027247,ENSGALG00000011369,ENSGALG00000009261,ENSGALG00000028081,ENSGALG000000…	29	ENSGALG00000023577,ENSGALG00000020423,ENSGALG00000015497,ENSGALG00000009289,ENSGALG00000015147,ENSGALG00000008908,ENSGALG00000015254,ENSGALG00000025954,ENSGALG00000026881,ENSGALG00000012616,ENSGALG00000023626,ENSGALG00000006515,ENSGALG00000026652,ENSGALG00000013101,Novel01106,ENSGALG00000012973,ENSGALG00000008250,ENSGALG00000010625,Novel00961,ENSGALG00000013357,ENSGALG00000005613,ENSGALG000000125…
GO:0044271	cellular nitrogen compound biosynthetic process	biological_process	0.00022772	0.038346	60	254	2321	15871	25	ENSGALG00000027247,ENSGALG00000028081,ENSGALG00000012464,ENSGALG00000011369,ENSGALG00000009261,ENSGALG00000008423,ENSGALG00000009005,ENSGALG00000010974,ENSGALG00000001055,ENSGALG00000009799,ENSGALG00000016044,ENSGALG00000000329,ENSGALG00000009248,Novel06417,ENSGALG00000008135,ENSGALG00000009853,Novel06164,ENSGALG00000028819,ENSGALG00000012710,ENSGALG00000010379,ENSGALG00000012647,Novel07020,ENSGA…	35	ENSGALG00000015305,ENSGALG00000001165,ENSGALG00000018733,ENSGALG00000015659,ENSGALG00000003424,ENSGALG00000015753,ENSGALG00000005410,ENSGALG00000004510,Novel07067,ENSGALG00000009302,ENSGALG00000012973,ENSGALG00000008250,Novel01106,ENSGALG00000027720,Novel00961,ENSGALG00000013357,ENSGALG00000005613,ENSGALG00000012538,ENSGALG00000010625,ENSGALG00000012616,ENSGALG00000026881,ENSGALG00000025954,ENSGA…
GO:0032774	RNA biosynthetic process	biological_process	0.0002333	0.038346	52	254	1945	15871	23	ENSGALG00000012710,ENSGALG00000010379,ENSGALG00000028819,Novel06164,ENSGALG00000009853,Novel08886,ENSGALG00000002223,ENSGALG00000023195,Novel07020,ENSGALG00000012647,Novel06417,ENSGALG00000008135,ENSGALG00000009248,ENSGALG00000008423,ENSGALG00000016044,ENSGALG00000009799,ENSGALG00000001055,ENSGALG00000010974,ENSGALG00000027247,ENSGALG00000009261,ENSGALG00000011369,ENSGALG00000012464,ENSGALG000000…	29	ENSGALG00000023577,ENSGALG00000020423,ENSGALG00000015497,ENSGALG00000009289,ENSGALG00000015147,ENSGALG00000015254,ENSGALG00000008908,ENSGALG00000025954,ENSGALG00000026881,ENSGALG00000012616,ENSGALG00000023626,ENSGALG00000006515,ENSGALG00000026652,ENSGALG00000013101,Novel01106,ENSGALG00000008250,ENSGALG00000012973,ENSGALG00000010625,ENSGALG00000012538,ENSGALG00000013357,Novel00961,ENSGALG000000056…
GO:0019438	aromatic compound biosynthetic process	biological_process	0.00030026	0.042928	59	254	2294	15871	25	ENSGALG00000009853,Novel06164,ENSGALG00000012710,ENSGALG00000010379,ENSGALG00000028819,ENSGALG00000023195,ENSGALG00000012647,Novel07020,Novel08886,ENSGALG00000002223,ENSGALG00000000329,ENSGALG00000009248,ENSGALG00000008135,Novel06417,ENSGALG00000008423,ENSGALG00000009005,ENSGALG00000009799,ENSGALG00000001055,ENSGALG00000010974,ENSGALG00000016044,ENSGALG00000027247,ENSGALG00000012464,ENSGALG000000…	34	ENSGALG00000020423,ENSGALG00000023577,ENSGALG00000015254,ENSGALG00000008908,ENSGALG00000015147,Novel03463,ENSGALG00000009289,ENSGALG00000015497,ENSGALG00000012616,ENSGALG00000026881,ENSGALG00000025954,ENSGALG00000013101,ENSGALG00000026652,ENSGALG00000006515,ENSGALG00000023626,ENSGALG00000008250,ENSGALG00000012973,Novel01106,ENSGALG00000027720,ENSGALG00000012538,ENSGALG00000005613,Novel00961,ENSGA…
GO:0031323	regulation of cellular metabolic process	biological_process	0.00030166	0.042928	51	254	1895	15871	24	ENSGALG00000009248,Novel06417,ENSGALG00000008135,ENSGALG00000023195,Novel07020,ENSGALG00000012647,Novel08886,ENSGALG00000002223,ENSGALG00000009853,Novel06164,ENSGALG00000012710,ENSGALG00000010379,ENSGALG00000028819,ENSGALG00000012464,ENSGALG00000028081,ENSGALG00000009261,ENSGALG00000011369,Novel10740,ENSGALG00000027247,ENSGALG00000009799,ENSGALG00000001055,ENSGALG00000010974,ENSGALG00000016044,EN…	27	ENSGALG00000013101,ENSGALG00000006515,ENSGALG00000023626,ENSGALG00000012616,ENSGALG00000026881,ENSGALG00000025954,ENSGALG00000015254,ENSGALG00000008908,ENSGALG00000009289,ENSGALG00000015497,ENSGALG00000020423,ENSGALG00000023577,ENSGALG00000009302,ENSGALG00000018733,ENSGALG00000015305,ENSGALG00000015659,ENSGALG00000003424,Novel07067,ENSGALG00000027720,ENSGALG00000012538,ENSGALG00000013357,Novel009…
GO:0015276	ligand-gated ion channel activity	molecular_function	0.00031045	0.042928	9	254	131	15871	5	ENSGALG00000011926,ENSGALG00000005801,ENSGALG00000026020,ENSGALG00000002098,ENSGALG00000022964	4	Novel02675,ENSGALG00000015147,ENSGALG00000003014,ENSGALG00000001165
GO:0022834	ligand-gated channel activity	molecular_function	0.00031045	0.042928	9	254	131	15871	5	ENSGALG00000026020,ENSGALG00000005801,ENSGALG00000011926,ENSGALG00000002098,ENSGALG00000022964	4	ENSGALG00000015147,Novel02675,ENSGALG00000001165,ENSGALG00000003014
GO:0030170	pyridoxal phosphate binding	molecular_function	0.00031342	0.042928	6	254	56	15871	3	ENSGALG00000009589,ENSGALG00000007588,ENSGALG00000007334	3	ENSGALG00000023436,ENSGALG00000003432,ENSGALG00000013094
GO:0019222	regulation of metabolic process	biological_process	0.00035515	0.047075	52	254	1959	15871	24	ENSGALG00000001055,ENSGALG00000010974,ENSGALG00000009799,ENSGALG00000016044,ENSGALG00000008423,ENSGALG00000028081,ENSGALG00000012464,ENSGALG00000011369,ENSGALG00000009261,Novel10740,ENSGALG00000027247,ENSGALG00000012647,Novel07020,ENSGALG00000023195,ENSGALG00000002223,Novel08886,ENSGALG00000009853,Novel06164,ENSGALG00000028819,ENSGALG00000010379,ENSGALG00000012710,ENSGALG00000009248,ENSGALG000000…	28	ENSGALG00000027720,ENSGALG00000013357,Novel00961,ENSGALG00000005613,ENSGALG00000012538,ENSGALG00000010625,ENSGALG00000012973,ENSGALG00000008250,Novel01106,ENSGALG00000009302,ENSGALG00000015305,ENSGALG00000018733,ENSGALG00000015659,ENSGALG00000003424,Novel07067,ENSGALG00000008908,ENSGALG00000015254,ENSGALG00000009289,ENSGALG00000015497,ENSGALG00000020423,ENSGALG00000010078,ENSGALG00000023577,ENSGA…
GO:0018130	heterocycle biosynthetic process	biological_process	0.00041715	0.053564	59	254	2322	15871	25	ENSGALG00000028081,ENSGALG00000012464,ENSGALG00000011369,ENSGALG00000009261,ENSGALG00000027247,ENSGALG00000001055,ENSGALG00000010974,ENSGALG00000009799,ENSGALG00000016044,ENSGALG00000008423,ENSGALG00000009005,ENSGALG00000009248,Novel06417,ENSGALG00000008135,ENSGALG00000000329,Novel07020,ENSGALG00000012647,ENSGALG00000023195,ENSGALG00000002223,Novel08886,ENSGALG00000009853,Novel06164,ENSGALG000000…	34	ENSGALG00000009302,ENSGALG00000015305,ENSGALG00000001165,ENSGALG00000018733,ENSGALG00000015659,ENSGALG00000015753,ENSGALG00000003424,ENSGALG00000004510,ENSGALG00000005410,Novel07067,ENSGALG00000027720,ENSGALG00000005613,Novel00961,ENSGALG00000013357,ENSGALG00000012538,ENSGALG00000010625,ENSGALG00000012973,ENSGALG00000008250,Novel01106,ENSGALG00000013101,ENSGALG00000026652,ENSGALG00000006515,ENSGA…
GO:1901362	organic cyclic compound biosynthetic process	biological_process	0.00061413	0.076468	59	254	2362	15871	25	ENSGALG00000002223,Novel08886,Novel07020,ENSGALG00000012647,ENSGALG00000023195,Novel06164,ENSGALG00000009853,ENSGALG00000028819,ENSGALG00000012710,ENSGALG00000010379,ENSGALG00000009248,Novel06417,ENSGALG00000008135,ENSGALG00000000329,ENSGALG00000016044,ENSGALG00000001055,ENSGALG00000010974,ENSGALG00000009799,ENSGALG00000009005,ENSGALG00000008423,ENSGALG00000011369,ENSGALG00000009261,ENSGALG000000…	34	ENSGALG00000009289,Novel03463,ENSGALG00000015497,ENSGALG00000015254,ENSGALG00000008908,ENSGALG00000015147,ENSGALG00000023577,ENSGALG00000020423,ENSGALG00000006515,ENSGALG00000023626,ENSGALG00000013101,ENSGALG00000026652,ENSGALG00000026881,ENSGALG00000025954,ENSGALG00000012616,ENSGALG00000010625,ENSGALG00000027720,Novel00961,ENSGALG00000005613,ENSGALG00000013357,ENSGALG00000012538,Novel01106,ENSGA…
GO:0031854	orexigenic neuropeptide QRFP receptor binding	molecular_function	0.00098278	0.11877	2	254	3	15871	1	Novel02668	1	ENSGALG00000009289
GO:0007218	neuropeptide signaling pathway	biological_process	0.0015233	0.17883	7	254	86	15871	4	ENSGALG00000011485,ENSGALG00000009737,ENSGALG00000011022,ENSGALG00000015419	3	ENSGALG00000014657,ENSGALG00000027109,ENSGALG00000005435
GO:0007166	cell surface receptor signaling pathway	biological_process	0.0015905	0.18154	25	254	814	15871	13	ENSGALG00000009737,Novel10740,ENSGALG00000011485,ENSGALG00000015789,ENSGALG00000017411,ENSGALG00000008901,ENSGALG00000011022,ENSGALG00000011616,ENSGALG00000015261,ENSGALG00000026263,Novel10261,ENSGALG00000015419,ENSGALG00000028075	12	ENSGALG00000005410,Novel01115,Novel07003,ENSGALG00000010858,ENSGALG00000005733,ENSGALG00000007039,ENSGALG00000027109,ENSGALG00000010078,ENSGALG00000005435,ENSGALG00000010572,ENSGALG00000014657,ENSGALG00000010683
GO:0008852	exodeoxyribonuclease I activity	molecular_function	0.0017554	0.19494	2	254	4	15871	1	ENSGALG00000009248	1	ENSGALG00000008250
GO:0071855	neuropeptide receptor binding	molecular_function	0.0024776	0.26791	3	254	16	15871	2	Novel02668,Novel00796	1	ENSGALG00000009289
GO:0044699	single-organism process	biological_process	0.00305	0.32135	118	254	5700	15871	59	Novel08886,ENSGALG00000015419,ENSGALG00000015632,ENSGALG00000001900,Novel06164,ENSGALG00000009853,ENSGALG00000008901,ENSGALG00000027450,ENSGALG00000005323,Novel01185,ENSGALG00000014971,Novel06417,ENSGALG00000000329,ENSGALG00000022964,ENSGALG00000016044,ENSGALG00000015332,ENSGALG00000016804,ENSGALG00000009799,Novel06145,ENSGALG00000011022,Novel01546,ENSGALG00000011616,ENSGALG00000009265,ENSGALG000…	59	ENSGALG00000014453,ENSGALG00000000733,ENSGALG00000015147,ENSGALG00000005435,ENSGALG00000010572,ENSGALG00000008141,ENSGALG00000027311,ENSGALG00000017229,ENSGALG00000026881,ENSGALG00000012801,ENSGALG00000012616,ENSGALG00000014923,Novel06776,ENSGALG00000027720,Novel04372,ENSGALG00000013154,ENSGALG00000016635,ENSGALG00000002546,ENSGALG00000006808,ENSGALG00000027109,ENSGALG00000026903,ENSGALG000000067…
GO:0007154	cell communication	biological_process	0.0032581	0.32521	53	254	2183	15871	24	ENSGALG00000011485,ENSGALG00000009415,ENSGALG00000012710,ENSGALG00000008901,Novel06164,ENSGALG00000005323,ENSGALG00000027450,ENSGALG00000015261,Novel10261,ENSGALG00000015419,ENSGALG00000026263,ENSGALG00000001900,ENSGALG00000009737,Novel10740,ENSGALG00000004840,ENSGALG00000008490,ENSGALG00000015789,ENSGALG00000028081,ENSGALG00000009005,ENSGALG00000011022,ENSGALG00000017411,ENSGALG00000011616,ENSGA…	29	Novel01115,ENSGALG00000008141,ENSGALG00000027311,ENSGALG00000005435,ENSGALG00000010078,ENSGALG00000010572,ENSGALG00000000733,ENSGALG00000011476,ENSGALG00000012757,ENSGALG00000014657,ENSGALG00000019077,ENSGALG00000005410,ENSGALG00000015753,ENSGALG00000005733,ENSGALG00000010858,Novel07003,ENSGALG00000015305,ENSGALG00000017041,ENSGALG00000007039,ENSGALG00000026903,ENSGALG00000027109,ENSGALG000000063…
GO:0023052	signaling	biological_process	0.0033241	0.32521	52	254	2142	15871	24	ENSGALG00000001900,Novel10261,ENSGALG00000015419,ENSGALG00000026263,ENSGALG00000005323,ENSGALG00000027450,ENSGALG00000015261,ENSGALG00000012710,ENSGALG00000008901,Novel06164,ENSGALG00000009415,ENSGALG00000011485,ENSGALG00000028075,ENSGALG00000016044,ENSGALG00000011616,ENSGALG00000009005,ENSGALG00000011022,ENSGALG00000017411,ENSGALG00000028081,ENSGALG00000015789,Novel10740,ENSGALG00000008490,ENSGA…	28	ENSGALG00000014657,ENSGALG00000000733,ENSGALG00000011476,ENSGALG00000012757,ENSGALG00000010572,ENSGALG00000005435,ENSGALG00000010078,ENSGALG00000027311,ENSGALG00000008141,Novel01115,ENSGALG00000012538,ENSGALG00000010683,Novel04372,Novel06776,ENSGALG00000014923,ENSGALG00000012973,ENSGALG00000012200,ENSGALG00000007039,ENSGALG00000027109,ENSGALG00000026903,ENSGALG00000006379,ENSGALG00000005733,ENSGA…
GO:0044700	single organism signaling	biological_process	0.0033241	0.32521	52	254	2142	15871	24	ENSGALG00000011616,ENSGALG00000017411,ENSGALG00000009005,ENSGALG00000011022,ENSGALG00000028075,ENSGALG00000016044,Novel10740,ENSGALG00000004840,ENSGALG00000008490,ENSGALG00000009737,ENSGALG00000028081,ENSGALG00000015789,ENSGALG00000015261,ENSGALG00000005323,ENSGALG00000027450,Novel06164,ENSGALG00000012710,ENSGALG00000008901,ENSGALG00000001900,ENSGALG00000026263,Novel10261,ENSGALG00000015419,ENSGA…	28	ENSGALG00000012973,ENSGALG00000012200,Novel04372,ENSGALG00000012538,ENSGALG00000010683,ENSGALG00000014923,Novel06776,Novel07003,ENSGALG00000015305,ENSGALG00000005733,ENSGALG00000010858,ENSGALG00000005410,ENSGALG00000019077,ENSGALG00000015753,ENSGALG00000006379,ENSGALG00000007039,ENSGALG00000027109,ENSGALG00000026903,ENSGALG00000010572,ENSGALG00000010078,ENSGALG00000005435,ENSGALG00000014657,ENSGA…
GO:0015893	drug transport	biological_process	0.0035324	0.32988	2	254	5	15871	2	ENSGALG00000007875,Novel10634	0
GO:0090484	drug transporter activity	molecular_function	0.0035324	0.32988	2	254	5	15871	2	ENSGALG00000007875,Novel10634	0
GO:0016070	RNA metabolic process	biological_process	0.0037411	0.3416	57	254	2447	15871	24	ENSGALG00000009248,ENSGALG00000008135,Novel06417,ENSGALG00000012647,Novel07020,ENSGALG00000023195,ENSGALG00000002223,Novel08886,ENSGALG00000009853,ENSGALG00000006797,Novel06164,ENSGALG00000028819,ENSGALG00000010379,ENSGALG00000012710,ENSGALG00000028081,ENSGALG00000012464,ENSGALG00000011369,ENSGALG00000009261,ENSGALG00000027247,ENSGALG00000010974,ENSGALG00000001055,ENSGALG00000009799,ENSGALG000000…	33	ENSGALG00000013101,ENSGALG00000026652,ENSGALG00000006515,ENSGALG00000023626,ENSGALG00000009791,ENSGALG00000012616,ENSGALG00000026881,ENSGALG00000025954,ENSGALG00000008908,ENSGALG00000015254,ENSGALG00000015147,ENSGALG00000009289,ENSGALG00000011476,ENSGALG00000015497,ENSGALG00000020423,ENSGALG00000023577,ENSGALG00000009302,ENSGALG00000006379,ENSGALG00000007039,ENSGALG00000015305,ENSGALG00000018733,…
GO:0044421	extracellular region part	cellular_component	0.0043789	0.39115	17	254	486	15871	10	ENSGALG00000022964,ENSGALG00000006087,Novel10740,ENSGALG00000011926,ENSGALG00000009415,Novel00796,ENSGALG00000012464,ENSGALG00000012710,ENSGALG00000027450,ENSGALG00000008423	7	Novel07318,ENSGALG00000008141,ENSGALG00000026903,Novel01106,ENSGALG00000002546,Novel02550,ENSGALG00000013357
GO:0044707	single-multicellular organism process	biological_process	0.004561	0.39874	17	254	491	15871	5	Novel08886,Novel10740,ENSGALG00000000277,ENSGALG00000009737,Novel00796	12	ENSGALG00000002546,ENSGALG00000016635,ENSGALG00000015254,ENSGALG00000027720,ENSGALG00000012757,ENSGALG00000009289,ENSGALG00000010858,ENSGALG00000005733,Novel01115,ENSGALG00000005410,ENSGALG00000006379,ENSGALG00000008141
GO:0007186	G-protein coupled receptor signaling pathway	biological_process	0.0049342	0.42239	20	254	675	15871	13	ENSGALG00000015789,ENSGALG00000011485,Novel10740,ENSGALG00000009737,ENSGALG00000028075,ENSGALG00000015419,Novel10261,ENSGALG00000026263,ENSGALG00000015261,ENSGALG00000011616,ENSGALG00000008901,ENSGALG00000011022,ENSGALG00000017411	7	ENSGALG00000027109,Novel07003,ENSGALG00000010683,ENSGALG00000014657,ENSGALG00000010572,ENSGALG00000005435,ENSGALG00000010078
GO:0051716	cellular response to stimulus	biological_process	0.0053173	0.44589	57	254	2450	15871	27	Novel06417,ENSGALG00000009248,ENSGALG00000009415,ENSGALG00000011485,ENSGALG00000001900,Novel10261,ENSGALG00000015419,ENSGALG00000026263,ENSGALG00000005323,ENSGALG00000027450,ENSGALG00000015261,ENSGALG00000012710,ENSGALG00000008901,Novel06164,ENSGALG00000015789,ENSGALG00000028081,Novel10740,ENSGALG00000008490,ENSGALG00000004840,ENSGALG00000009737,ENSGALG00000028075,ENSGALG00000001055,ENSGALG000000…	30	ENSGALG00000027311,ENSGALG00000008141,Novel01115,ENSGALG00000026881,ENSGALG00000014657,ENSGALG00000014453,ENSGALG00000011476,ENSGALG00000000733,ENSGALG00000010572,ENSGALG00000005435,ENSGALG00000010078,ENSGALG00000007039,ENSGALG00000026903,ENSGALG00000027109,ENSGALG00000005733,ENSGALG00000010858,Novel07003,ENSGALG00000015305,ENSGALG00000004510,ENSGALG00000005410,ENSGALG00000019077,ENSGALG000000157…
GO:0007275	multicellular organismal development	biological_process	0.0055631	0.44991	10	254	214	15871	2	Novel08886,ENSGALG00000000277	8	ENSGALG00000008141,ENSGALG00000027720,ENSGALG00000015254,ENSGALG00000006379,ENSGALG00000005410,Novel01115,ENSGALG00000010858,ENSGALG00000005733
GO:0005184	neuropeptide hormone activity	molecular_function	0.0055842	0.44991	4	254	41	15871	4	ENSGALG00000014117,ENSGALG00000011022,ENSGALG00000019026,ENSGALG00000008490	0
GO:0008483	transaminase activity	molecular_function	0.005908	0.46685	2	254	8	15871	1	ENSGALG00000007334	1	ENSGALG00000003432
GO:0022836	gated channel activity	molecular_function	0.0063254	0.48131	10	254	232	15871	6	ENSGALG00000005801,ENSGALG00000011926,ENSGALG00000026020,ENSGALG00000002098,ENSGALG00000022964,ENSGALG00000015261	4	ENSGALG00000015147,Novel02675,ENSGALG00000003014,ENSGALG00000001165
GO:0022839	ion gated channel activity	molecular_function	0.0063254	0.48131	10	254	232	15871	6	ENSGALG00000022964,ENSGALG00000002098,ENSGALG00000015261,ENSGALG00000005801,ENSGALG00000011926,ENSGALG00000026020	4	ENSGALG00000003014,ENSGALG00000001165,ENSGALG00000015147,Novel02675
GO:0031012	extracellular matrix	cellular_component	0.0064637	0.4829	11	254	261	15871	4	ENSGALG00000006087,ENSGALG00000027450,ENSGALG00000012710,ENSGALG00000009415	7	ENSGALG00000002546,ENSGALG00000005519,ENSGALG00000012616,ENSGALG00000026903,ENSGALG00000004087,ENSGALG00000008141,Novel02550
GO:0007165	signal transduction	biological_process	0.0065952	0.48392	50	254	2113	15871	24	ENSGALG00000028081,ENSGALG00000015789,Novel10740,ENSGALG00000008490,ENSGALG00000004840,ENSGALG00000009737,ENSGALG00000028075,ENSGALG00000016044,ENSGALG00000011616,ENSGALG00000017411,ENSGALG00000009005,ENSGALG00000011022,ENSGALG00000009415,ENSGALG00000011485,ENSGALG00000001900,ENSGALG00000026263,Novel10261,ENSGALG00000015419,ENSGALG00000015261,ENSGALG00000005323,ENSGALG00000027450,Novel06164,ENSGA…	26	ENSGALG00000007039,ENSGALG00000027109,ENSGALG00000026903,Novel07003,ENSGALG00000015305,ENSGALG00000005733,ENSGALG00000010858,ENSGALG00000005410,ENSGALG00000019077,ENSGALG00000015753,Novel04372,ENSGALG00000012538,ENSGALG00000010683,ENSGALG00000014923,Novel06776,ENSGALG00000012973,ENSGALG00000012200,ENSGALG00000027311,ENSGALG00000008141,Novel01115,ENSGALG00000014657,ENSGALG00000000733,ENSGALG000000…
GO:0032501	multicellular organismal process	biological_process	0.0071936	0.51857	18	254	555	15871	5	Novel08886,ENSGALG00000000277,ENSGALG00000009737,Novel10740,Novel00796	13	ENSGALG00000016635,ENSGALG00000002546,ENSGALG00000012757,ENSGALG00000009289,ENSGALG00000015254,ENSGALG00000027720,ENSGALG00000005410,Novel01115,ENSGALG00000010858,ENSGALG00000005733,ENSGALG00000008141,ENSGALG00000006379,ENSGALG00000013101
GO:0042221	response to chemical stimulus	biological_process	0.0075316	0.52571	8	254	162	15871	5	ENSGALG00000008490,Novel10740,Novel06164,ENSGALG00000007875,Novel10634	3	ENSGALG00000015305,ENSGALG00000012973,ENSGALG00000012538
GO:0016769	transferase activity, transferring nitrogenous groups	molecular_function	0.0075485	0.52571	2	254	9	15871	1	ENSGALG00000007334	1	ENSGALG00000003432
GO:0009755	hormone-mediated signaling pathway	biological_process	0.0094119	0.63399	5	254	78	15871	2	Novel06164,ENSGALG00000008490	3	ENSGALG00000012973,ENSGALG00000012538,ENSGALG00000015305
GO:0032870	cellular response to hormone stimulus	biological_process	0.0094119	0.63399	5	254	78	15871	2	ENSGALG00000008490,Novel06164	3	ENSGALG00000015305,ENSGALG00000012973,ENSGALG00000012538
GO:0009725	response to hormone stimulus	biological_process	0.0099975	0.64113	5	254	79	15871	2	ENSGALG00000008490,Novel06164	3	ENSGALG00000012973,ENSGALG00000012538,ENSGALG00000015305
GO:0044763	single-organism cellular process	biological_process	0.010049	0.64113	104	254	5058	15871	48	Novel01185,ENSGALG00000014971,Novel06417,ENSGALG00000000329,Novel08886,ENSGALG00000015419,ENSGALG00000015632,ENSGALG00000001900,ENSGALG00000009853,Novel06164,ENSGALG00000008901,ENSGALG00000005323,ENSGALG00000027450,ENSGALG00000014967,ENSGALG00000007875,ENSGALG00000019647,Novel10740,ENSGALG00000002312,ENSGALG00000004840,ENSGALG00000016044,ENSGALG00000016804,ENSGALG00000009799,ENSGALG00000011022,EN…	56	ENSGALG00000008141,ENSGALG00000027311,ENSGALG00000017229,ENSGALG00000026881,ENSGALG00000012801,ENSGALG00000012616,ENSGALG00000000733,ENSGALG00000014453,ENSGALG00000015147,ENSGALG00000005435,ENSGALG00000010572,ENSGALG00000006702,ENSGALG00000027109,ENSGALG00000026903,ENSGALG00000004510,ENSGALG00000005410,ENSGALG00000019077,ENSGALG00000015753,ENSGALG00000003842,ENSGALG00000015305,ENSGALG00000005733,…
GO:0071495	cellular response to endogenous stimulus	biological_process	0.01005	0.64113	5	254	80	15871	2	Novel06164,ENSGALG00000008490	3	ENSGALG00000015305,ENSGALG00000012973,ENSGALG00000012538
GO:0009719	response to endogenous stimulus	biological_process	0.010662	0.64113	5	254	81	15871	2	Novel06164,ENSGALG00000008490	3	ENSGALG00000012538,ENSGALG00000012973,ENSGALG00000015305
GO:0071310	cellular response to organic substance	biological_process	0.010683	0.64113	5	254	81	15871	2	ENSGALG00000008490,Novel06164	3	ENSGALG00000012538,ENSGALG00000012973,ENSGALG00000015305
GO:0042493	response to drug	biological_process	0.010846	0.64113	2	254	9	15871	2	ENSGALG00000007875,Novel10634	0
GO:0030354	melanin-concentrating hormone activity	molecular_function	0.011182	0.64113	1	254	1	15871	0		1	ENSGALG00000012757
GO:0007631	feeding behavior	biological_process	0.011793	0.64113	3	254	25	15871	3	ENSGALG00000028075,Novel10740,ENSGALG00000011485	0
GO:0000149	SNARE binding	molecular_function	0.011849	0.64113	2	254	13	15871	2	ENSGALG00000015332,ENSGALG00000027920	0
GO:0019905	syntaxin binding	molecular_function	0.011849	0.64113	2	254	13	15871	2	ENSGALG00000015332,ENSGALG00000027920	0
GO:0010033	response to organic substance	biological_process	0.01187	0.64113	5	254	83	15871	2	ENSGALG00000008490,Novel06164	3	ENSGALG00000012973,ENSGALG00000012538,ENSGALG00000015305
GO:0070887	cellular response to chemical stimulus	biological_process	0.012294	0.64113	5	254	83	15871	2	ENSGALG00000008490,Novel06164	3	ENSGALG00000012973,ENSGALG00000012538,ENSGALG00000015305
GO:0015234	thiamine transmembrane transporter activity	molecular_function	0.012326	0.64113	1	254	1	15871	1	Novel10634	0
GO:0015888	thiamine transport	biological_process	0.012326	0.64113	1	254	1	15871	1	Novel10634	0
GO:0045117	azole transport	biological_process	0.012326	0.64113	1	254	1	15871	1	Novel10634	0
GO:0045118	azole transporter activity	molecular_function	0.012326	0.64113	1	254	1	15871	1	Novel10634	0
GO:0090482	vitamin transmembrane transporter activity	molecular_function	0.012326	0.64113	1	254	1	15871	1	Novel10634	0
GO:1901474	azole transmembrane transporter activity	molecular_function	0.012326	0.64113	1	254	1	15871	1	Novel10634	0
GO:0005216	ion channel activity	molecular_function	0.01343	0.68129	14	254	413	15871	9	ENSGALG00000015632,ENSGALG00000026020,ENSGALG00000011926,ENSGALG00000005801,ENSGALG00000015261,ENSGALG00000009265,ENSGALG00000010793,ENSGALG00000022964,ENSGALG00000002098	5	Novel02675,ENSGALG00000015147,ENSGALG00000001165,ENSGALG00000005435,ENSGALG00000003014
GO:0022838	substrate-specific channel activity	molecular_function	0.01343	0.68129	14	254	413	15871	9	ENSGALG00000009265,ENSGALG00000015261,ENSGALG00000002098,ENSGALG00000022964,ENSGALG00000010793,ENSGALG00000026020,ENSGALG00000015632,ENSGALG00000005801,ENSGALG00000011926	5	ENSGALG00000001165,ENSGALG00000003014,ENSGALG00000005435,ENSGALG00000015147,Novel02675
GO:0015267	channel activity	molecular_function	0.015173	0.75116	14	254	421	15871	9	ENSGALG00000010793,ENSGALG00000002098,ENSGALG00000022964,ENSGALG00000015261,ENSGALG00000009265,ENSGALG00000011926,ENSGALG00000005801,ENSGALG00000026020,ENSGALG00000015632	5	ENSGALG00000005435,ENSGALG00000003014,ENSGALG00000001165,Novel02675,ENSGALG00000015147
GO:0022803	passive transmembrane transporter activity	molecular_function	0.015173	0.75116	14	254	421	15871	9	ENSGALG00000002098,ENSGALG00000022964,ENSGALG00000010793,ENSGALG00000009265,ENSGALG00000015261,ENSGALG00000005801,ENSGALG00000011926,ENSGALG00000015632,ENSGALG00000026020	5	ENSGALG00000005435,ENSGALG00000003014,ENSGALG00000001165,ENSGALG00000015147,Novel02675
GO:0007267	cell-cell signaling	biological_process	0.016477	0.80601	3	254	31	15871	1	ENSGALG00000009737	2	ENSGALG00000012757,ENSGALG00000006379
GO:0038023	signaling receptor activity	molecular_function	0.01726	0.83435	19	254	704	15871	8	Novel10261,ENSGALG00000028075,ENSGALG00000017411,ENSGALG00000008901,ENSGALG00000002098,ENSGALG00000015261,ENSGALG00000011616,ENSGALG00000015789	11	ENSGALG00000014657,ENSGALG00000010683,ENSGALG00000012538,ENSGALG00000010078,ENSGALG00000007886,ENSGALG00000010572,ENSGALG00000012973,ENSGALG00000007039,ENSGALG00000015305,ENSGALG00000001165,Novel07003
GO:0003855	3-dehydroquinate dehydratase activity	molecular_function	0.019031	0.89992	1	254	1	15871	1	ENSGALG00000001055	0
GO:0050896	response to stimulus	biological_process	0.019054	0.89992	64	254	3011	15871	31	Novel10740,ENSGALG00000004840,ENSGALG00000007875,ENSGALG00000016044,ENSGALG00000011616,ENSGALG00000011022,Novel06417,ENSGALG00000001900,ENSGALG00000015419,ENSGALG00000005323,ENSGALG00000027450,Novel06164,ENSGALG00000008901,Novel00796,ENSGALG00000028081,ENSGALG00000015789,ENSGALG00000008490,ENSGALG00000009737,ENSGALG00000028075,ENSGALG00000001055,ENSGALG00000017411,ENSGALG00000009005,Novel10634,EN…	33	ENSGALG00000026903,ENSGALG00000027109,ENSGALG00000015305,ENSGALG00000005733,ENSGALG00000019077,ENSGALG00000005410,ENSGALG00000004510,ENSGALG00000015753,Novel04372,ENSGALG00000014923,Novel06776,ENSGALG00000027311,ENSGALG00000008141,ENSGALG00000026881,ENSGALG00000015634,ENSGALG00000000733,ENSGALG00000014453,ENSGALG00000010572,ENSGALG00000005435,ENSGALG00000007039,Novel07003,ENSGALG00000001165,ENSGA…
GO:0005509	calcium ion binding	molecular_function	0.020422	0.95357	15	254	471	15871	7	ENSGALG00000017378,ENSGALG00000027785,ENSGALG00000012710,ENSGALG00000027450,ENSGALG00000009458,ENSGALG00000009415,ENSGALG00000001900	8	ENSGALG00000015677,ENSGALG00000007908,ENSGALG00000010858,ENSGALG00000005519,Novel09211,ENSGALG00000004320,ENSGALG00000017229,ENSGALG00000026903
GO:0009055	electron carrier activity	molecular_function	0.021619	0.99813	5	254	100	15871	2	ENSGALG00000015332,Novel07020	3	ENSGALG00000005077,ENSGALG00000015704,ENSGALG00000027109
GO:0005185	neurohypophyseal hormone activity	molecular_function	0.022483	1	2	254	14	15871	2	ENSGALG00000014117,ENSGALG00000019026	0
GO:0004872	receptor activity	molecular_function	0.023163	1	20	254	777	15871	8	ENSGALG00000028075,Novel10261,ENSGALG00000011616,ENSGALG00000015261,ENSGALG00000017411,ENSGALG00000002098,ENSGALG00000008901,ENSGALG00000015789	12	ENSGALG00000014657,ENSGALG00000012538,ENSGALG00000010683,ENSGALG00000015634,ENSGALG00000012973,ENSGALG00000010572,ENSGALG00000007886,ENSGALG00000010078,ENSGALG00000007039,Novel07003,ENSGALG00000001165,ENSGALG00000015305
GO:0001664	G-protein coupled receptor binding	molecular_function	0.02345	1	3	254	40	15871	2	Novel00796,Novel02668	1	ENSGALG00000009289
GO:0001533	cornified envelope	cellular_component	0.024389	1	1	254	2	15871	1	Novel08886	0
GO:0009913	epidermal cell differentiation	biological_process	0.024389	1	1	254	2	15871	1	Novel08886	0
GO:0030216	keratinocyte differentiation	biological_process	0.024389	1	1	254	2	15871	1	Novel08886	0
GO:0005578	proteinaceous extracellular matrix	cellular_component	0.024654	1	8	254	203	15871	4	ENSGALG00000009415,ENSGALG00000012710,ENSGALG00000006087,ENSGALG00000027450	4	Novel02550,ENSGALG00000008141,ENSGALG00000026903,ENSGALG00000002546
GO:0055082	cellular chemical homeostasis	biological_process	0.024878	1	4	254	66	15871	2	Novel10740,ENSGALG00000026020	2	Novel02675,ENSGALG00000015147
GO:0000314	organellar small ribosomal subunit	cellular_component	0.025906	1	1	254	2	15871	1	Novel06164	0
GO:0005763	mitochondrial small ribosomal subunit	cellular_component	0.025906	1	1	254	2	15871	1	Novel06164	0
GO:0015935	small ribosomal subunit	cellular_component	0.025906	1	1	254	2	15871	1	Novel06164	0
GO:0051183	vitamin transporter activity	molecular_function	0.026715	1	1	254	2	15871	1	Novel10634	0
GO:0005217	intracellular ligand-gated ion channel activity	molecular_function	0.026725	1	3	254	40	15871	1	ENSGALG00000026020	2	Novel02675,ENSGALG00000015147
GO:0005218	intracellular ligand-gated calcium channel activity	molecular_function	0.026725	1	3	254	40	15871	1	ENSGALG00000026020	2	Novel02675,ENSGALG00000015147
GO:0005219	ryanodine-sensitive calcium-release channel activity	molecular_function	0.026725	1	3	254	40	15871	1	ENSGALG00000026020	2	Novel02675,ENSGALG00000015147
GO:0006874	cellular calcium ion homeostasis	biological_process	0.026725	1	3	254	40	15871	1	ENSGALG00000026020	2	Novel02675,ENSGALG00000015147
GO:0015278	calcium-release channel activity	molecular_function	0.026725	1	3	254	40	15871	1	ENSGALG00000026020	2	ENSGALG00000015147,Novel02675
GO:0055074	calcium ion homeostasis	biological_process	0.026725	1	3	254	40	15871	1	ENSGALG00000026020	2	Novel02675,ENSGALG00000015147
GO:0072503	cellular divalent inorganic cation homeostasis	biological_process	0.026725	1	3	254	40	15871	1	ENSGALG00000026020	2	ENSGALG00000015147,Novel02675
GO:0072507	divalent inorganic cation homeostasis	biological_process	0.026725	1	3	254	40	15871	1	ENSGALG00000026020	2	Novel02675,ENSGALG00000015147
GO:0044708	single-organism behavior	biological_process	0.026861	1	2	254	14	15871	2	ENSGALG00000028075,Novel10740	0
GO:0043752	adenosylcobinamide kinase activity	molecular_function	0.027195	1	1	254	2	15871	1	ENSGALG00000009005	0
GO:0003677	DNA binding	molecular_function	0.027699	1	43	254	1925	15871	21	ENSGALG00000016044,ENSGALG00000010974,ENSGALG00000001055,ENSGALG00000009799,Novel05273,ENSGALG00000008423,ENSGALG00000011369,ENSGALG00000009261,ENSGALG00000026020,ENSGALG00000028081,ENSGALG00000019647,ENSGALG00000002223,Novel08886,ENSGALG00000012647,ENSGALG00000023195,ENSGALG00000009853,Novel06164,ENSGALG00000028819,ENSGALG00000012710,ENSGALG00000008135,ENSGALG00000000329	22	ENSGALG00000000363,ENSGALG00000027720,ENSGALG00000005613,ENSGALG00000012538,ENSGALG00000012973,ENSGALG00000009302,ENSGALG00000003424,ENSGALG00000015305,ENSGALG00000018733,ENSGALG00000015659,ENSGALG00000010858,ENSGALG00000011476,ENSGALG00000015147,ENSGALG00000010078,ENSGALG00000020423,ENSGALG00000006515,ENSGALG00000023626,ENSGALG00000013101,ENSGALG00000026652,ENSGALG00000026881,ENSGALG00000025954,…
GO:0004888	transmembrane signaling receptor activity	molecular_function	0.027708	1	16	254	597	15871	8	ENSGALG00000015789,ENSGALG00000017411,ENSGALG00000008901,ENSGALG00000002098,ENSGALG00000015261,ENSGALG00000011616,Novel10261,ENSGALG00000028075	8	Novel07003,ENSGALG00000001165,ENSGALG00000007039,ENSGALG00000010078,ENSGALG00000007886,ENSGALG00000010572,ENSGALG00000014657,ENSGALG00000010683
GO:0004930	G-protein coupled receptor activity	molecular_function	0.028444	1	13	254	470	15871	7	ENSGALG00000008901,ENSGALG00000017411,ENSGALG00000011616,ENSGALG00000015261,Novel10261,ENSGALG00000015789,ENSGALG00000028075	6	ENSGALG00000007886,ENSGALG00000010078,ENSGALG00000010572,Novel07003,ENSGALG00000010683,ENSGALG00000014657
GO:0016055	Wnt receptor signaling pathway	biological_process	0.02933	1	4	254	65	15871	0		4	ENSGALG00000005733,ENSGALG00000010858,ENSGALG00000005410,Novel01115
GO:0005230	extracellular ligand-gated ion channel activity	molecular_function	0.029851	1	4	254	69	15871	2	ENSGALG00000005801,ENSGALG00000002098	2	ENSGALG00000001165,ENSGALG00000003014
GO:0022857	transmembrane transporter activity	molecular_function	0.032932	1	32	254	1354	15871	20	ENSGALG00000005801,ENSGALG00000015632,ENSGALG00000013469,ENSGALG00000008080,ENSGALG00000015261,Novel06417,Novel10634,ENSGALG00000014971,ENSGALG00000015055,ENSGALG00000022964,ENSGALG00000010793,ENSGALG00000007871,ENSGALG00000009799,ENSGALG00000002098,ENSGALG00000009265,ENSGALG00000008423,ENSGALG00000011926,ENSGALG00000014967,ENSGALG00000026020,ENSGALG00000007875	12	ENSGALG00000009289,ENSGALG00000015147,ENSGALG00000015254,ENSGALG00000005435,Novel01106,ENSGALG00000006808,Novel02676,Novel02675,ENSGALG00000003014,ENSGALG00000004510,ENSGALG00000005410,ENSGALG00000001165
GO:0006139	nucleobase-containing compound metabolic process	biological_process	0.03491	1	74	254	3655	15871	30	ENSGALG00000027247,ENSGALG00000026020,ENSGALG00000028081,ENSGALG00000027920,ENSGALG00000011369,ENSGALG00000009261,ENSGALG00000009005,ENSGALG00000001055,ENSGALG00000010974,Novel05273,ENSGALG00000009248,ENSGALG00000008135,ENSGALG00000015261,ENSGALG00000006797,ENSGALG00000012710,ENSGALG00000019647,ENSGALG00000012464,ENSGALG00000008423,ENSGALG00000009799,ENSGALG00000016044,Novel06417,Novel06164,ENSGA…	44	ENSGALG00000001165,ENSGALG00000015659,ENSGALG00000003424,Novel07067,ENSGALG00000006379,ENSGALG00000009302,Novel03140,ENSGALG00000007039,ENSGALG00000002771,ENSGALG00000012973,ENSGALG00000008250,Novel00961,ENSGALG00000012538,ENSGALG00000005077,ENSGALG00000010625,ENSGALG00000025954,ENSGALG00000013101,ENSGALG00000026652,ENSGALG00000023626,ENSGALG00000010078,ENSGALG00000023577,ENSGALG00000015254,Novel…
GO:0005215	transporter activity	molecular_function	0.03571	1	35	254	1514	15871	21	ENSGALG00000013469,ENSGALG00000015632,ENSGALG00000005801,ENSGALG00000015261,ENSGALG00000008080,Novel10634,ENSGALG00000014971,Novel06417,ENSGALG00000010793,ENSGALG00000015055,ENSGALG00000022964,ENSGALG00000016804,ENSGALG00000009799,ENSGALG00000007871,ENSGALG00000008423,ENSGALG00000009265,ENSGALG00000002098,ENSGALG00000026020,ENSGALG00000011926,ENSGALG00000014967,ENSGALG00000007875	14	ENSGALG00000015254,ENSGALG00000015147,ENSGALG00000009289,ENSGALG00000005209,ENSGALG00000005435,Novel01106,ENSGALG00000013154,Novel02675,Novel02676,ENSGALG00000006808,ENSGALG00000001165,ENSGALG00000004510,ENSGALG00000005410,ENSGALG00000003014
GO:0010467	gene expression	biological_process	0.035857	1	58	254	2812	15871	24	ENSGALG00000027247,ENSGALG00000011369,ENSGALG00000009261,ENSGALG00000028081,ENSGALG00000012464,ENSGALG00000008423,ENSGALG00000016044,ENSGALG00000001055,ENSGALG00000010974,ENSGALG00000009799,ENSGALG00000009248,Novel06417,ENSGALG00000008135,ENSGALG00000006797,ENSGALG00000009853,Novel06164,ENSGALG00000028819,ENSGALG00000010379,ENSGALG00000012710,ENSGALG00000002223,Novel08886,ENSGALG00000012647,Novel…	34	ENSGALG00000003424,Novel07067,ENSGALG00000015305,ENSGALG00000018733,ENSGALG00000015659,ENSGALG00000006379,ENSGALG00000009302,ENSGALG00000007039,Novel01106,ENSGALG00000012973,ENSGALG00000008250,ENSGALG00000010625,ENSGALG00000027720,ENSGALG00000013357,Novel00961,ENSGALG00000005613,ENSGALG00000012538,ENSGALG00000026881,ENSGALG00000025954,ENSGALG00000012616,ENSGALG00000006515,ENSGALG00000023626,ENSGA…
GO:0090304	nucleic acid metabolic process	biological_process	0.035966	1	67	254	3264	15871	28	Novel07020,ENSGALG00000012647,ENSGALG00000023195,ENSGALG00000002223,Novel08886,ENSGALG00000028819,ENSGALG00000010379,Novel06164,ENSGALG00000009853,Novel06417,ENSGALG00000009799,ENSGALG00000016044,ENSGALG00000008423,ENSGALG00000012464,ENSGALG00000019647,ENSGALG00000012710,ENSGALG00000006797,ENSGALG00000008135,ENSGALG00000009248,Novel05273,ENSGALG00000001055,ENSGALG00000010974,ENSGALG00000028081,EN…	39	ENSGALG00000015147,ENSGALG00000015497,ENSGALG00000014453,ENSGALG00000020423,ENSGALG00000006515,ENSGALG00000012616,ENSGALG00000009791,ENSGALG00000026881,ENSGALG00000005613,ENSGALG00000013357,ENSGALG00000027720,Novel01106,ENSGALG00000015305,ENSGALG00000018733,ENSGALG00000004510,ENSGALG00000008908,ENSGALG00000015254,ENSGALG00000011476,ENSGALG00000009289,ENSGALG00000010078,ENSGALG00000023577,ENSGALG0…
GO:0048878	chemical homeostasis	biological_process	0.036323	1	4	254	75	15871	2	Novel10740,ENSGALG00000026020	2	ENSGALG00000015147,Novel02675
GO:0016831	carboxy-lyase activity	molecular_function	0.037376	1	4	254	74	15871	2	ENSGALG00000007588,ENSGALG00000009589	2	ENSGALG00000013094,ENSGALG00000023436
GO:0005133	interferon-gamma receptor binding	molecular_function	0.040074	1	1	254	2	15871	0		1	ENSGALG00000001165
GO:0005242	inward rectifier potassium channel activity	molecular_function	0.04205	1	2	254	22	15871	2	ENSGALG00000011926,ENSGALG00000022964	0
GO:0043549	regulation of kinase activity	biological_process	0.042078	1	2	254	20	15871	1	Novel10740	1	ENSGALG00000008250
GO:0045859	regulation of protein kinase activity	biological_process	0.042078	1	2	254	20	15871	1	Novel10740	1	ENSGALG00000008250
GO:0005086	ARF guanyl-nucleotide exchange factor activity	molecular_function	0.043978	1	2	254	17	15871	0		2	Novel01115,Novel06776
GO:0007610	behavior	biological_process	0.044256	1	3	254	43	15871	3	ENSGALG00000011485,ENSGALG00000028075,Novel10740	0
GO:0001932	regulation of protein phosphorylation	biological_process	0.045506	1	2	254	21	15871	1	Novel10740	1	ENSGALG00000008250
GO:0031399	regulation of protein modification process	biological_process	0.045506	1	2	254	21	15871	1	Novel10740	1	ENSGALG00000008250
GO:0042592	homeostatic process	biological_process	0.046437	1	6	254	160	15871	2	Novel10740,ENSGALG00000026020	4	ENSGALG00000005077,ENSGALG00000015704,Novel02675,ENSGALG00000015147
GO:0006807	nitrogen compound metabolic process	biological_process	0.048113	1	81	254	4105	15871	33	ENSGALG00000009853,Novel06164,ENSGALG00000010379,ENSGALG00000028819,ENSGALG00000023195,ENSGALG00000012647,Novel07020,Novel08886,ENSGALG00000002223,ENSGALG00000000329,Novel06417,ENSGALG00000008423,ENSGALG00000009799,ENSGALG00000016044,ENSGALG00000019647,ENSGALG00000012464,ENSGALG00000015261,ENSGALG00000006797,ENSGALG00000012710,ENSGALG00000007588,ENSGALG00000009589,ENSGALG00000009248,ENSGALG000000…	48	ENSGALG00000020423,ENSGALG00000015147,Novel03463,ENSGALG00000014453,ENSGALG00000015497,ENSGALG00000009791,ENSGALG00000012616,ENSGALG00000026881,ENSGALG00000006515,ENSGALG00000008177,Novel01106,ENSGALG00000027720,ENSGALG00000013357,ENSGALG00000005613,ENSGALG00000018733,ENSGALG00000015305,ENSGALG00000004510,ENSGALG00000005410,ENSGALG00000015753,ENSGALG00000023577,ENSGALG00000010078,Novel08114,ENSGA…
GO:0090407	organophosphate biosynthetic process	biological_process	0.048151	1	10	254	311	15871	3	ENSGALG00000009415,ENSGALG00000009248,ENSGALG00000009799	7	Novel03463,Novel01112,ENSGALG00000027720,ENSGALG00000015753,ENSGALG00000004510,ENSGALG00000005410,ENSGALG00000001165
GO:0051338	regulation of transferase activity	biological_process	0.04968	1	2	254	22	15871	1	Novel10740	1	ENSGALG00000008250
GO:0032502	developmental process	biological_process	0.049816	1	11	254	354	15871	3	ENSGALG00000004487,ENSGALG00000000277,Novel08886	8	ENSGALG00000005733,ENSGALG00000010858,Novel01115,ENSGALG00000005410,ENSGALG00000015254,ENSGALG00000027720,ENSGALG00000006379,ENSGALG00000008141
GO:0008146	sulfotransferase activity	molecular_function	0.051998	1	3	254	58	15871	2	ENSGALG00000002312,ENSGALG00000008599	1	ENSGALG00000001165
GO:0032784	regulation of DNA-dependent transcription, elongation	biological_process	0.053275	1	1	254	3	15871	0		1	ENSGALG00000015659
GO:0004497	monooxygenase activity	molecular_function	0.053841	1	3	254	52	15871	1	ENSGALG00000015256	2	ENSGALG00000008177,ENSGALG00000006551
GO:0007268	synaptic transmission	biological_process	0.054075	1	2	254	22	15871	1	ENSGALG00000009737	1	ENSGALG00000012757
GO:0019226	transmission of nerve impulse	biological_process	0.054075	1	2	254	22	15871	1	ENSGALG00000009737	1	ENSGALG00000012757
GO:0035637	multicellular organismal signaling	biological_process	0.054075	1	2	254	22	15871	1	ENSGALG00000009737	1	ENSGALG00000012757
GO:0019725	cellular homeostasis	biological_process	0.055499	1	5	254	129	15871	2	ENSGALG00000026020,Novel10740	3	ENSGALG00000015147,ENSGALG00000015704,Novel02675
GO:0042325	regulation of phosphorylation	biological_process	0.057309	1	2	254	25	15871	1	Novel10740	1	ENSGALG00000008250
GO:0051428	peptide hormone receptor binding	molecular_function	0.058551	1	1	254	4	15871	1	Novel00796	0
GO:0051429	corticotropin-releasing hormone receptor binding	molecular_function	0.058551	1	1	254	4	15871	1	Novel00796	0
GO:0051431	corticotropin-releasing hormone receptor 2 binding	molecular_function	0.058551	1	1	254	4	15871	1	Novel00796	0
GO:0019008	molybdopterin synthase complex	cellular_component	0.058596	1	1	254	4	15871	0		1	ENSGALG00000027720
GO:0019054	modulation by virus of host process	biological_process	0.05926	1	2	254	25	15871	1	ENSGALG00000026263	1	Novel07318
GO:0044068	modulation by symbiont of host cellular process	biological_process	0.05926	1	2	254	25	15871	1	ENSGALG00000026263	1	Novel07318
GO:0005262	calcium channel activity	molecular_function	0.059353	1	3	254	53	15871	1	ENSGALG00000026020	2	Novel02675,ENSGALG00000015147
GO:0004799	thymidylate synthase activity	molecular_function	0.059687	1	1	254	3	15871	0		1	Novel03463
GO:0016715	oxidoreductase activity, acting on paired donors, with incorporation or reduction of molecular oxygen, reduced ascorbate as one donor, and incorporation of one atom of oxygen	molecular_function	0.060597	1	1	254	4	15871	1	ENSGALG00000015256	0
GO:0003674	molecular_function	molecular_function	0.063012	1	232	254	13826	15871	110	ENSGALG00000014117,ENSGALG00000027785,ENSGALG00000002098,ENSGALG00000007468,ENSGALG00000017411,Novel05273,ENSGALG00000015023,ENSGALG00000010974,Novel09279,ENSGALG00000027397,ENSGALG00000005985,ENSGALG00000010319,ENSGALG00000027247,ENSGALG00000015789,ENSGALG00000026020,Novel00796,ENSGALG00000009261,ENSGALG00000027920,Novel09098,ENSGALG00000015261,ENSGALG00000007588,ENSGALG00000027198,ENSGALG000000…	122	ENSGALG00000005752,ENSGALG00000006104,ENSGALG00000010683,Novel00961,ENSGALG00000002763,Novel02550,ENSGALG00000000363,ENSGALG00000013094,ENSGALG00000005077,ENSGALG00000025817,ENSGALG00000015659,ENSGALG00000010858,ENSGALG00000001165,ENSGALG00000006998,Novel03140,ENSGALG00000009302,ENSGALG00000006379,ENSGALG00000005209,ENSGALG00000010078,ENSGALG00000008908,ENSGALG00000015254,ENSGALG00000011476,ENSGA…
GO:0005375	copper ion transmembrane transporter activity	molecular_function	0.064072	1	2	254	21	15871	0		2	ENSGALG00000015147,Novel02676
GO:0035434	copper ion transmembrane transport	biological_process	0.064072	1	2	254	21	15871	0		2	ENSGALG00000015147,Novel02676
GO:0034641	cellular nitrogen compound metabolic process	biological_process	0.064074	1	76	254	3880	15871	31	ENSGALG00000009005,ENSGALG00000010974,ENSGALG00000001055,Novel05273,ENSGALG00000027247,ENSGALG00000026020,ENSGALG00000028081,ENSGALG00000027920,ENSGALG00000011369,ENSGALG00000009261,ENSGALG00000015261,ENSGALG00000006797,ENSGALG00000012710,ENSGALG00000009248,ENSGALG00000008135,ENSGALG00000008423,ENSGALG00000009799,ENSGALG00000016044,ENSGALG00000019647,ENSGALG00000012464,Novel06164,ENSGALG000000098…	45	ENSGALG00000002771,ENSGALG00000012973,ENSGALG00000008250,Novel00961,ENSGALG00000012538,ENSGALG00000010625,ENSGALG00000005077,ENSGALG00000001165,ENSGALG00000015659,ENSGALG00000003424,Novel07067,ENSGALG00000009302,ENSGALG00000006379,ENSGALG00000007039,Novel03140,ENSGALG00000010078,ENSGALG00000023577,ENSGALG00000008908,Novel08114,ENSGALG00000015254,ENSGALG00000009289,ENSGALG00000011476,ENSGALG000000…
GO:0004013	adenosylhomocysteinase activity	molecular_function	0.064154	1	1	254	4	15871	1	ENSGALG00000000329	0
GO:0016801	hydrolase activity, acting on ether bonds	molecular_function	0.064154	1	1	254	4	15871	1	ENSGALG00000000329	0
GO:0016802	trialkylsulfonium hydrolase activity	molecular_function	0.064154	1	1	254	4	15871	1	ENSGALG00000000329	0
GO:0006725	cellular aromatic compound metabolic process	biological_process	0.064227	1	75	254	3819	15871	31	ENSGALG00000008423,ENSGALG00000016044,ENSGALG00000009799,ENSGALG00000019647,ENSGALG00000012464,ENSGALG00000009853,Novel06164,ENSGALG00000028819,ENSGALG00000010379,ENSGALG00000002223,Novel08886,Novel07020,ENSGALG00000012647,ENSGALG00000023195,ENSGALG00000000329,Novel06417,ENSGALG00000009005,ENSGALG00000010974,ENSGALG00000001055,Novel05273,ENSGALG00000027247,ENSGALG00000027920,ENSGALG00000011369,EN…	44	Novel01106,ENSGALG00000027720,ENSGALG00000013357,ENSGALG00000005613,ENSGALG00000015753,ENSGALG00000005410,ENSGALG00000004510,ENSGALG00000015305,ENSGALG00000018733,ENSGALG00000020423,Novel03463,ENSGALG00000014453,ENSGALG00000015497,ENSGALG00000015147,ENSGALG00000026881,ENSGALG00000009791,ENSGALG00000012616,ENSGALG00000006515,ENSGALG00000002771,ENSGALG00000012973,ENSGALG00000008250,ENSGALG000000050…
GO:0016782	transferase activity, transferring sulfur-containing groups	molecular_function	0.065048	1	3	254	63	15871	2	ENSGALG00000002312,ENSGALG00000008599	1	ENSGALG00000001165
GO:0046483	heterocycle metabolic process	biological_process	0.065948	1	75	254	3823	15871	31	ENSGALG00000009005,ENSGALG00000001055,ENSGALG00000010974,Novel05273,ENSGALG00000027247,ENSGALG00000026020,ENSGALG00000028081,ENSGALG00000027920,ENSGALG00000011369,ENSGALG00000009261,ENSGALG00000015261,ENSGALG00000006797,ENSGALG00000012710,ENSGALG00000009248,ENSGALG00000008135,ENSGALG00000008423,ENSGALG00000009799,ENSGALG00000016044,ENSGALG00000019647,ENSGALG00000012464,ENSGALG00000009853,Novel061…	44	ENSGALG00000002771,ENSGALG00000012973,ENSGALG00000008250,Novel00961,ENSGALG00000012538,ENSGALG00000005077,ENSGALG00000010625,ENSGALG00000001165,ENSGALG00000015659,ENSGALG00000003424,Novel07067,ENSGALG00000006379,ENSGALG00000009302,ENSGALG00000007039,Novel03140,ENSGALG00000010078,ENSGALG00000023577,ENSGALG00000008908,Novel08114,ENSGALG00000015254,ENSGALG00000009289,ENSGALG00000011476,ENSGALG000000…
GO:0048037	cofactor binding	molecular_function	0.066347	1	9	254	312	15871	5	ENSGALG00000009589,ENSGALG00000016681,ENSGALG00000007334,ENSGALG00000000329,ENSGALG00000007588	4	ENSGALG00000023436,ENSGALG00000013094,ENSGALG00000008177,ENSGALG00000003432
GO:0006873	cellular ion homeostasis	biological_process	0.067442	1	3	254	57	15871	1	ENSGALG00000026020	2	Novel02675,ENSGALG00000015147
GO:0006875	cellular metal ion homeostasis	biological_process	0.067442	1	3	254	57	15871	1	ENSGALG00000026020	2	ENSGALG00000015147,Novel02675
GO:0030003	cellular cation homeostasis	biological_process	0.067442	1	3	254	57	15871	1	ENSGALG00000026020	2	Novel02675,ENSGALG00000015147
GO:0009399	nitrogen fixation	biological_process	0.06848	1	1	254	3	15871	0		1	ENSGALG00000009791
GO:0031929	TOR signaling cascade	biological_process	0.068849	1	1	254	5	15871	0		1	ENSGALG00000012200
GO:0032006	regulation of TOR signaling cascade	biological_process	0.068849	1	1	254	5	15871	0		1	ENSGALG00000012200
GO:0000079	regulation of cyclin-dependent protein serine/threonine kinase activity	biological_process	0.069739	1	1	254	4	15871	0		1	ENSGALG00000008250
GO:0071900	regulation of protein serine/threonine kinase activity	biological_process	0.069739	1	1	254	4	15871	0		1	ENSGALG00000008250
GO:0019855	calcium channel inhibitor activity	molecular_function	0.069902	1	2	254	23	15871	1	ENSGALG00000009589	1	Novel00804
GO:0016021	integral to membrane	cellular_component	0.071868	1	51	254	2535	15871	26	ENSGALG00000002312,ENSGALG00000026020,ENSGALG00000015789,ENSGALG00000026628,ENSGALG00000014967,ENSGALG00000011926,ENSGALG00000011616,ENSGALG00000008423,ENSGALG00000025772,Novel06145,ENSGALG00000017411,ENSGALG00000028075,ENSGALG00000008599,ENSGALG00000010793,ENSGALG00000022964,ENSGALG00000015055,ENSGALG00000009248,ENSGALG00000014971,Novel06417,ENSGALG00000009415,ENSGALG00000015261,Novel06164,ENSGA…	25	Novel07003,ENSGALG00000007748,ENSGALG00000004510,Novel02675,Novel02676,ENSGALG00000017041,ENSGALG00000006808,ENSGALG00000009155,ENSGALG00000013154,Novel01106,ENSGALG00000013357,ENSGALG00000010683,ENSGALG00000010625,ENSGALG00000001896,ENSGALG00000012251,ENSGALG00000026652,ENSGALG00000010572,ENSGALG00000010078,ENSGALG00000026862,ENSGALG00000005209,ENSGALG00000014657,ENSGALG00000015147,ENSGALG000000…
GO:0006231	dTMP biosynthetic process	biological_process	0.071926	1	1	254	4	15871	0		1	Novel03463
GO:0009157	deoxyribonucleoside monophosphate biosynthetic process	biological_process	0.071926	1	1	254	4	15871	0		1	Novel03463
GO:0009162	deoxyribonucleoside monophosphate metabolic process	biological_process	0.071926	1	1	254	4	15871	0		1	Novel03463
GO:0009176	pyrimidine deoxyribonucleoside monophosphate metabolic process	biological_process	0.071926	1	1	254	4	15871	0		1	Novel03463
GO:0009177	pyrimidine deoxyribonucleoside monophosphate biosynthetic process	biological_process	0.071926	1	1	254	4	15871	0		1	Novel03463
GO:0009221	pyrimidine deoxyribonucleotide biosynthetic process	biological_process	0.071926	1	1	254	4	15871	0		1	Novel03463
GO:0009263	deoxyribonucleotide biosynthetic process	biological_process	0.071926	1	1	254	4	15871	0		1	Novel03463
GO:0009265	2'-deoxyribonucleotide biosynthetic process	biological_process	0.071926	1	1	254	4	15871	0		1	Novel03463
GO:0042083	5,10-methylenetetrahydrofolate-dependent methyltransferase activity	molecular_function	0.071926	1	1	254	4	15871	0		1	Novel03463
GO:0046073	dTMP metabolic process	biological_process	0.071926	1	1	254	4	15871	0		1	Novel03463
GO:0046385	deoxyribose phosphate biosynthetic process	biological_process	0.071926	1	1	254	4	15871	0		1	Novel03463
GO:0055065	metal ion homeostasis	biological_process	0.072526	1	3	254	59	15871	1	ENSGALG00000026020	2	ENSGALG00000015147,Novel02675
GO:0007339	binding of sperm to zona pellucida	biological_process	0.074149	1	2	254	21	15871	0		2	ENSGALG00000016635,ENSGALG00000002546
GO:0009988	cell-cell recognition	biological_process	0.074149	1	2	254	21	15871	0		2	ENSGALG00000002546,ENSGALG00000016635
GO:0035036	sperm-egg recognition	biological_process	0.074149	1	2	254	21	15871	0		2	ENSGALG00000016635,ENSGALG00000002546
GO:0050801	ion homeostasis	biological_process	0.075239	1	3	254	60	15871	1	ENSGALG00000026020	2	ENSGALG00000015147,Novel02675
GO:0055080	cation homeostasis	biological_process	0.075239	1	3	254	60	15871	1	ENSGALG00000026020	2	ENSGALG00000015147,Novel02675
GO:0006643	membrane lipid metabolic process	biological_process	0.075901	1	4	254	89	15871	2	ENSGALG00000009415,ENSGALG00000009248	2	Novel01112,ENSGALG00000005752
GO:0006621	protein retention in ER lumen	biological_process	0.076803	1	1	254	5	15871	0		1	ENSGALG00000012251
GO:0035437	maintenance of protein localization in endoplasmic reticulum	biological_process	0.076803	1	1	254	5	15871	0		1	ENSGALG00000012251
GO:0046923	ER retention sequence binding	molecular_function	0.076803	1	1	254	5	15871	0		1	ENSGALG00000012251
GO:0072595	maintenance of protein localization in organelle	biological_process	0.076803	1	1	254	5	15871	0		1	ENSGALG00000012251
GO:0005085	guanyl-nucleotide exchange factor activity	molecular_function	0.077508	1	5	254	112	15871	0		5	Novel04372,ENSGALG00000019077,ENSGALG00000014923,Novel01115,Novel06776
GO:0004970	ionotropic glutamate receptor activity	molecular_function	0.07757	1	2	254	25	15871	1	ENSGALG00000002098	1	ENSGALG00000001165
GO:0005231	excitatory extracellular ligand-gated ion channel activity	molecular_function	0.07757	1	2	254	25	15871	1	ENSGALG00000002098	1	ENSGALG00000001165
GO:0005234	extracellular-glutamate-gated ion channel activity	molecular_function	0.07757	1	2	254	25	15871	1	ENSGALG00000002098	1	ENSGALG00000001165
GO:0008066	glutamate receptor activity	molecular_function	0.07757	1	2	254	25	15871	1	ENSGALG00000002098	1	ENSGALG00000001165
GO:0008037	cell recognition	biological_process	0.077909	1	2	254	22	15871	0		2	ENSGALG00000016635,ENSGALG00000002546
GO:0004871	signal transducer activity	molecular_function	0.07794	1	20	254	892	15871	9	ENSGALG00000015789,ENSGALG00000015261,ENSGALG00000011616,ENSGALG00000017411,ENSGALG00000002098,ENSGALG00000008901,ENSGALG00000028075,ENSGALG00000016044,Novel10261	11	ENSGALG00000015305,ENSGALG00000001165,Novel07003,ENSGALG00000007039,ENSGALG00000012973,ENSGALG00000010572,ENSGALG00000010078,ENSGALG00000007886,ENSGALG00000014657,ENSGALG00000010683,ENSGALG00000012538
GO:0060089	molecular transducer activity	molecular_function	0.07794	1	20	254	892	15871	9	ENSGALG00000002098,ENSGALG00000008901,ENSGALG00000017411,ENSGALG00000011616,ENSGALG00000015261,Novel10261,ENSGALG00000016044,ENSGALG00000028075,ENSGALG00000015789	11	ENSGALG00000007886,ENSGALG00000010078,ENSGALG00000010572,ENSGALG00000012973,ENSGALG00000010683,ENSGALG00000012538,ENSGALG00000014657,ENSGALG00000001165,Novel07003,ENSGALG00000015305,ENSGALG00000007039
GO:0005581	collagen	cellular_component	0.079004	1	2	254	21	15871	0		2	ENSGALG00000008141,ENSGALG00000002546
GO:0031224	intrinsic to membrane	cellular_component	0.079454	1	51	254	2556	15871	26	ENSGALG00000028075,ENSGALG00000008599,ENSGALG00000011616,ENSGALG00000008423,Novel06145,ENSGALG00000017411,ENSGALG00000025772,ENSGALG00000026020,ENSGALG00000026628,ENSGALG00000015789,ENSGALG00000014967,ENSGALG00000011926,ENSGALG00000002312,Novel06729,Novel10261,ENSGALG00000015261,ENSGALG00000027198,Novel06164,ENSGALG00000008901,ENSGALG00000014971,ENSGALG00000009248,Novel06417,ENSGALG00000009415,EN…	25	ENSGALG00000010683,ENSGALG00000013357,ENSGALG00000010625,ENSGALG00000009155,Novel01106,ENSGALG00000013154,Novel02675,Novel02676,ENSGALG00000017041,ENSGALG00000006808,Novel07003,ENSGALG00000007748,ENSGALG00000004510,ENSGALG00000014657,ENSGALG00000015147,Novel03463,ENSGALG00000009289,ENSGALG00000011476,ENSGALG00000010572,ENSGALG00000010078,ENSGALG00000026862,ENSGALG00000005209,ENSGALG00000012251,EN…
GO:0042025	host cell nucleus	cellular_component	0.079581	1	4	254	101	15871	2	ENSGALG00000008423,ENSGALG00000012464	2	Novel01106,Novel07318
GO:0004594	pantothenate kinase activity	molecular_function	0.080879	1	1	254	5	15871	0		1	ENSGALG00000001165
GO:0006855	drug transmembrane transport	biological_process	0.081042	1	1	254	4	15871	1	ENSGALG00000007875	0
GO:0015238	drug transmembrane transporter activity	molecular_function	0.081042	1	1	254	4	15871	1	ENSGALG00000007875	0
GO:0015085	calcium ion transmembrane transporter activity	molecular_function	0.081117	1	3	254	58	15871	1	ENSGALG00000026020	2	Novel02675,ENSGALG00000015147
GO:1901360	organic cyclic compound metabolic process	biological_process	0.081407	1	75	254	3873	15871	31	ENSGALG00000027247,ENSGALG00000028081,ENSGALG00000026020,ENSGALG00000011369,ENSGALG00000027920,ENSGALG00000009261,ENSGALG00000009005,Novel05273,ENSGALG00000001055,ENSGALG00000010974,ENSGALG00000008135,ENSGALG00000009248,ENSGALG00000015261,ENSGALG00000012710,ENSGALG00000006797,ENSGALG00000019647,ENSGALG00000012464,ENSGALG00000008423,ENSGALG00000009799,ENSGALG00000016044,ENSGALG00000000329,Novel064…	44	ENSGALG00000015659,ENSGALG00000001165,Novel07067,ENSGALG00000003424,Novel03140,ENSGALG00000007039,ENSGALG00000009302,ENSGALG00000006379,ENSGALG00000012973,ENSGALG00000008250,ENSGALG00000002771,Novel00961,ENSGALG00000012538,ENSGALG00000010625,ENSGALG00000005077,ENSGALG00000025954,ENSGALG00000026652,ENSGALG00000013101,ENSGALG00000023626,ENSGALG00000010078,ENSGALG00000023577,ENSGALG00000015254,Novel…
GO:0004483	mRNA (nucleoside-2'-O-)-methyltransferase activity	molecular_function	0.081983	1	1	254	3	15871	1	ENSGALG00000015789	0
GO:0005615	extracellular space	cellular_component	0.08511	1	5	254	142	15871	4	ENSGALG00000022964,ENSGALG00000011926,Novel10740,Novel00796	1	ENSGALG00000013357
GO:0007338	single fertilization	biological_process	0.085288	1	2	254	23	15871	0		2	ENSGALG00000016635,ENSGALG00000002546
GO:0009566	fertilization	biological_process	0.085288	1	2	254	23	15871	0		2	ENSGALG00000016635,ENSGALG00000002546
GO:0001653	peptide receptor activity	molecular_function	0.086022	1	1	254	5	15871	1	ENSGALG00000028075	0
GO:0007622	rhythmic behavior	biological_process	0.086022	1	1	254	5	15871	1	ENSGALG00000028075	0
GO:0008528	G-protein coupled peptide receptor activity	molecular_function	0.086022	1	1	254	5	15871	1	ENSGALG00000028075	0
GO:0016499	orexin receptor activity	molecular_function	0.086022	1	1	254	5	15871	1	ENSGALG00000028075	0
GO:0022410	circadian sleep/wake cycle process	biological_process	0.086022	1	1	254	5	15871	1	ENSGALG00000028075	0
GO:0042745	circadian sleep/wake cycle	biological_process	0.086022	1	1	254	5	15871	1	ENSGALG00000028075	0
GO:0048512	circadian behavior	biological_process	0.086022	1	1	254	5	15871	1	ENSGALG00000028075	0
GO:0004866	endopeptidase inhibitor activity	molecular_function	0.086548	1	4	254	94	15871	2	ENSGALG00000022964,ENSGALG00000011926	2	Novel05811,ENSGALG00000015433
GO:0061135	endopeptidase regulator activity	molecular_function	0.086548	1	4	254	94	15871	2	ENSGALG00000022964,ENSGALG00000011926	2	ENSGALG00000015433,Novel05811
GO:0006825	copper ion transport	biological_process	0.086691	1	2	254	27	15871	0		2	ENSGALG00000015147,Novel02676
GO:0001733	galactosylceramide sulfotransferase activity	molecular_function	0.087606	1	1	254	6	15871	1	ENSGALG00000002312	0
GO:0050694	galactose 3-O-sulfotransferase activity	molecular_function	0.087606	1	1	254	6	15871	1	ENSGALG00000002312	0
GO:0000313	organellar ribosome	cellular_component	0.087754	1	1	254	7	15871	1	Novel06164	0
GO:0005761	mitochondrial ribosome	cellular_component	0.087754	1	1	254	7	15871	1	Novel06164	0
GO:0004517	nitric-oxide synthase activity	molecular_function	0.088085	1	1	254	4	15871	0		1	ENSGALG00000008177
GO:0006809	nitric oxide biosynthetic process	biological_process	0.088085	1	1	254	4	15871	0		1	ENSGALG00000008177
GO:0046209	nitric oxide metabolic process	biological_process	0.088085	1	1	254	4	15871	0		1	ENSGALG00000008177
GO:0051180	vitamin transport	biological_process	0.089756	1	1	254	7	15871	1	Novel10634	0
GO:0032775	DNA methylation on adenine	biological_process	0.090632	1	1	254	6	15871	0		1	ENSGALG00000010078
GO:0033647	host intracellular organelle	cellular_component	0.092184	1	4	254	105	15871	2	ENSGALG00000012464,ENSGALG00000008423	2	Novel01106,Novel07318
GO:0033648	host intracellular membrane-bounded organelle	cellular_component	0.092184	1	4	254	105	15871	2	ENSGALG00000008423,ENSGALG00000012464	2	Novel07318,Novel01106
GO:0030855	epithelial cell differentiation	biological_process	0.092896	1	1	254	5	15871	1	Novel08886	0
GO:0060429	epithelium development	biological_process	0.092896	1	1	254	5	15871	1	Novel08886	0
GO:0005201	extracellular matrix structural constituent	molecular_function	0.092972	1	2	254	24	15871	0		2	ENSGALG00000008141,ENSGALG00000002546
GO:0004222	metalloendopeptidase activity	molecular_function	0.093578	1	5	254	136	15871	2	ENSGALG00000004487,ENSGALG00000007875	3	ENSGALG00000005519,ENSGALG00000027311,ENSGALG00000004087
GO:0014070	response to organic cyclic compound	biological_process	0.094855	1	3	254	67	15871	0		3	ENSGALG00000012538,ENSGALG00000012973,ENSGALG00000015305
GO:0033993	response to lipid	biological_process	0.094855	1	3	254	67	15871	0		3	ENSGALG00000012973,ENSGALG00000012538,ENSGALG00000015305
GO:0043401	steroid hormone mediated signaling pathway	biological_process	0.094855	1	3	254	67	15871	0		3	ENSGALG00000012538,ENSGALG00000012973,ENSGALG00000015305
GO:0048545	response to steroid hormone stimulus	biological_process	0.094855	1	3	254	67	15871	0		3	ENSGALG00000015305,ENSGALG00000012538,ENSGALG00000012973
GO:0071383	cellular response to steroid hormone stimulus	biological_process	0.094855	1	3	254	67	15871	0		3	ENSGALG00000015305,ENSGALG00000012973,ENSGALG00000012538
GO:0071396	cellular response to lipid	biological_process	0.094855	1	3	254	67	15871	0		3	ENSGALG00000015305,ENSGALG00000012973,ENSGALG00000012538
GO:0071407	cellular response to organic cyclic compound	biological_process	0.094855	1	3	254	67	15871	0		3	ENSGALG00000012538,ENSGALG00000012973,ENSGALG00000015305
GO:0030131	clathrin adaptor complex	cellular_component	0.095069	1	2	254	28	15871	1	ENSGALG00000002312	1	ENSGALG00000015147
GO:0009247	glycolipid biosynthetic process	biological_process	0.095502	1	3	254	58	15871	2	ENSGALG00000009415,ENSGALG00000009248	1	Novel01112
GO:0046467	membrane lipid biosynthetic process	biological_process	0.095502	1	3	254	58	15871	2	ENSGALG00000009248,ENSGALG00000009415	1	Novel01112
GO:0006926	virus-infected cell apoptotic process	biological_process	0.096937	1	1	254	7	15871	0		1	Novel07318
GO:0012502	induction of programmed cell death	biological_process	0.096937	1	1	254	7	15871	0		1	Novel07318
GO:0019051	induction by virus of host apoptotic process	biological_process	0.096937	1	1	254	7	15871	0		1	Novel07318
GO:0031343	positive regulation of cell killing	biological_process	0.096937	1	1	254	7	15871	0		1	Novel07318
GO:0043902	positive regulation of multi-organism process	biological_process	0.096937	1	1	254	7	15871	0		1	Novel07318
GO:0044533	positive regulation of apoptotic process in other organism	biological_process	0.096937	1	1	254	7	15871	0		1	Novel07318
GO:0051709	regulation of killing of cells of other organism	biological_process	0.096937	1	1	254	7	15871	0		1	Novel07318
GO:0051712	positive regulation of killing of cells of other organism	biological_process	0.096937	1	1	254	7	15871	0		1	Novel07318
GO:0052042	positive regulation by symbiont of host programmed cell death	biological_process	0.096937	1	1	254	7	15871	0		1	Novel07318
GO:0052151	positive regulation by symbiont of host apoptotic process	biological_process	0.096937	1	1	254	7	15871	0		1	Novel07318
GO:0052330	positive regulation by organism of programmed cell death in other organism involved in symbiotic interaction	biological_process	0.096937	1	1	254	7	15871	0		1	Novel07318
GO:0052501	positive regulation by organism of apoptotic process in other organism involved in symbiotic interaction	biological_process	0.096937	1	1	254	7	15871	0		1	Novel07318
GO:0060139	positive regulation of apoptotic process by virus	biological_process	0.096937	1	1	254	7	15871	0		1	Novel07318
GO:0097285	cell-type specific apoptotic process	biological_process	0.096937	1	1	254	7	15871	0		1	Novel07318
GO:0000124	SAGA complex	cellular_component	0.09755	1	1	254	6	15871	0		1	ENSGALG00000015433
GO:0007623	circadian rhythm	biological_process	0.0976	1	1	254	6	15871	1	ENSGALG00000028075	0
GO:0043190	ATP-binding cassette (ABC) transporter complex	cellular_component	0.099129	1	1	254	7	15871	1	ENSGALG00000008080	0
GO:0006836	neurotransmitter transport	biological_process	0.099295	1	2	254	35	15871	2	ENSGALG00000027920,ENSGALG00000015332	0
GO:0009007	site-specific DNA-methyltransferase (adenine-specific) activity	molecular_function	0.10076	1	1	254	7	15871	0		1	ENSGALG00000010078
GO:0009008	DNA-methyltransferase activity	molecular_function	0.10076	1	1	254	7	15871	0		1	ENSGALG00000010078
GO:0008537	proteasome activator complex	cellular_component	0.10206	1	1	254	5	15871	1	ENSGALG00000016810	0
GO:0022624	proteasome accessory complex	cellular_component	0.10206	1	1	254	5	15871	1	ENSGALG00000016810	0
GO:0005173	stem cell factor receptor binding	molecular_function	0.1027	1	1	254	6	15871	0		1	ENSGALG00000012801
GO:0015297	antiporter activity	molecular_function	0.10307	1	2	254	28	15871	1	ENSGALG00000007875	1	Novel01106
GO:0004000	adenosine deaminase activity	molecular_function	0.1046	1	1	254	6	15871	1	ENSGALG00000006797	0
GO:0030119	AP-type membrane coat adaptor complex	cellular_component	0.10465	1	2	254	30	15871	1	ENSGALG00000002312	1	ENSGALG00000015147
GO:0008915	lipid-A-disaccharide synthase activity	molecular_function	0.10498	1	1	254	7	15871	0		1	Novel01112
GO:0008384	IkappaB kinase activity	molecular_function	0.1051	1	1	254	6	15871	0		1	ENSGALG00000014300
GO:0005261	cation channel activity	molecular_function	0.1077	1	6	254	187	15871	4	ENSGALG00000015261,ENSGALG00000026020,ENSGALG00000022964,ENSGALG00000011926	2	ENSGALG00000015147,Novel02675
GO:0017153	sodium:dicarboxylate symporter activity	molecular_function	0.10898	1	1	254	7	15871	1	ENSGALG00000007871	0
GO:0005048	signal sequence binding	molecular_function	0.10914	1	1	254	7	15871	0		1	ENSGALG00000012251
GO:0042277	peptide binding	molecular_function	0.10914	1	1	254	7	15871	0		1	ENSGALG00000012251
GO:0004482	mRNA (guanine-N7-)-methyltransferase activity	molecular_function	0.11367	1	1	254	5	15871	1	ENSGALG00000015789	0
GO:0008174	mRNA methyltransferase activity	molecular_function	0.11367	1	1	254	5	15871	1	ENSGALG00000015789	0
GO:0051276	chromosome organization	biological_process	0.11409	1	5	254	147	15871	2	ENSGALG00000000329,ENSGALG00000026020	3	ENSGALG00000005077,ENSGALG00000013101,ENSGALG00000015254
GO:0031341	regulation of cell killing	biological_process	0.1141	1	1	254	8	15871	0		1	Novel07318
GO:0044391	ribosomal subunit	cellular_component	0.11631	1	1	254	8	15871	1	Novel06164	0
GO:0033646	host intracellular part	cellular_component	0.11635	1	4	254	115	15871	2	ENSGALG00000008423,ENSGALG00000012464	2	Novel01106,Novel07318
GO:0043656	intracellular region of host	cellular_component	0.11635	1	4	254	115	15871	2	ENSGALG00000012464,ENSGALG00000008423	2	Novel01106,Novel07318
GO:0009219	pyrimidine deoxyribonucleotide metabolic process	biological_process	0.11671	1	1	254	7	15871	0		1	Novel03463
GO:0051427	hormone receptor binding	molecular_function	0.11893	1	1	254	7	15871	1	Novel00796	0
GO:0005310	dicarboxylic acid transmembrane transporter activity	molecular_function	0.12085	1	1	254	8	15871	1	ENSGALG00000007871	0
GO:0003707	steroid hormone receptor activity	molecular_function	0.12121	1	3	254	74	15871	0		3	ENSGALG00000012973,ENSGALG00000012538,ENSGALG00000015305
GO:0005507	copper ion binding	molecular_function	0.12192	1	3	254	65	15871	2	ENSGALG00000015256,ENSGALG00000001055	1	ENSGALG00000005077
GO:0004511	tyrosine 3-monooxygenase activity	molecular_function	0.12235	1	1	254	8	15871	0		1	ENSGALG00000006551
GO:0051382	kinetochore assembly	biological_process	0.12381	1	1	254	10	15871	0		1	ENSGALG00000015254
GO:0051383	kinetochore organization	biological_process	0.12381	1	1	254	10	15871	0		1	ENSGALG00000015254
GO:0004470	malic enzyme activity	molecular_function	0.12385	1	1	254	7	15871	1	ENSGALG00000000329	0
GO:0004471	malate dehydrogenase (decarboxylating) activity	molecular_function	0.12385	1	1	254	7	15871	1	ENSGALG00000000329	0
GO:0015016	[heparan sulfate]-glucosamine N-sulfotransferase activity	molecular_function	0.12447	1	1	254	7	15871	0		1	ENSGALG00000001165
GO:0034483	heparan sulfate sulfotransferase activity	molecular_function	0.12447	1	1	254	7	15871	0		1	ENSGALG00000001165
GO:0016830	carbon-carbon lyase activity	molecular_function	0.12634	1	4	254	112	15871	2	ENSGALG00000009589,ENSGALG00000007588	2	ENSGALG00000023436,ENSGALG00000013094
GO:0019048	modulation by virus of host morphology or physiology	biological_process	0.12712	1	3	254	75	15871	2	ENSGALG00000026263,Novel06417	1	Novel07318
GO:0000439	core TFIIH complex	cellular_component	0.12751	1	1	254	8	15871	1	Novel06417	0
GO:0000441	SSL2-core TFIIH complex	cellular_component	0.12751	1	1	254	8	15871	1	Novel06417	0
GO:0032806	carboxy-terminal domain protein kinase complex	cellular_component	0.12751	1	1	254	8	15871	1	Novel06417	0
GO:0045156	electron transporter, transferring electrons within the cyclic electron transport pathway of photosynthesis activity	molecular_function	0.12783	1	1	254	8	15871	0		1	ENSGALG00000027109
GO:0016286	small conductance calcium-activated potassium channel activity	molecular_function	0.12823	1	1	254	9	15871	1	ENSGALG00000015261	0
GO:0006813	potassium ion transport	biological_process	0.1295	1	4	254	119	15871	4	ENSGALG00000022964,ENSGALG00000000329,ENSGALG00000011926,ENSGALG00000015261	0
GO:0006730	one-carbon metabolic process	biological_process	0.12956	1	1	254	9	15871	1	ENSGALG00000000329	0
GO:0039526	modulation by virus of host apoptotic process	biological_process	0.12981	1	1	254	10	15871	0		1	Novel07318
GO:0044531	modulation of programmed cell death in other organism	biological_process	0.12981	1	1	254	10	15871	0		1	Novel07318
GO:0044532	modulation of apoptotic process in other organism	biological_process	0.12981	1	1	254	10	15871	0		1	Novel07318
GO:0052040	modulation by symbiont of host programmed cell death	biological_process	0.12981	1	1	254	10	15871	0		1	Novel07318
GO:0052150	modulation by symbiont of host apoptotic process	biological_process	0.12981	1	1	254	10	15871	0		1	Novel07318
GO:0052248	modulation of programmed cell death in other organism involved in symbiotic interaction	biological_process	0.12981	1	1	254	10	15871	0		1	Novel07318
GO:0052433	modulation by organism of apoptotic process in other organism involved in symbiotic interaction	biological_process	0.12981	1	1	254	10	15871	0		1	Novel07318
GO:0043903	regulation of symbiosis, encompassing mutualism through parasitism	biological_process	0.13111	1	1	254	10	15871	0		1	Novel07318
GO:0006551	leucine metabolic process	biological_process	0.13178	1	1	254	7	15871	0		1	ENSGALG00000005077
GO:0009098	leucine biosynthetic process	biological_process	0.13178	1	1	254	7	15871	0		1	ENSGALG00000005077
GO:0033218	amide binding	molecular_function	0.13197	1	1	254	9	15871	0		1	ENSGALG00000012251
GO:0005666	DNA-directed RNA polymerase III complex	cellular_component	0.13269	1	1	254	7	15871	0		1	ENSGALG00000015147
GO:0005654	nucleoplasm	cellular_component	0.13318	1	7	254	252	15871	3	ENSGALG00000009248,ENSGALG00000010379,Novel06164	4	ENSGALG00000012616,ENSGALG00000015147,Novel00961,ENSGALG00000015433
GO:0044451	nucleoplasm part	cellular_component	0.13318	1	7	254	252	15871	3	Novel06164,ENSGALG00000010379,ENSGALG00000009248	4	ENSGALG00000015433,ENSGALG00000015147,Novel00961,ENSGALG00000012616
GO:0030284	estrogen receptor activity	molecular_function	0.13509	1	1	254	7	15871	0		1	ENSGALG00000012973
GO:0065004	protein-DNA complex assembly	biological_process	0.13515	1	2	254	38	15871	1	ENSGALG00000026020	1	ENSGALG00000015254
GO:0071824	protein-DNA complex subunit organization	biological_process	0.13515	1	2	254	38	15871	1	ENSGALG00000026020	1	ENSGALG00000015254
GO:0009521	photosystem	cellular_component	0.13668	1	4	254	116	15871	1	Novel06417	3	Novel03463,Novel02028,ENSGALG00000013357
GO:0015296	anion:cation symporter activity	molecular_function	0.13767	1	1	254	9	15871	1	ENSGALG00000007871	0
GO:0070461	SAGA-type complex	cellular_component	0.14151	1	1	254	9	15871	0		1	ENSGALG00000015433
GO:0009262	deoxyribonucleotide metabolic process	biological_process	0.14196	1	1	254	9	15871	0		1	Novel03463
GO:0009394	2'-deoxyribonucleotide metabolic process	biological_process	0.14196	1	1	254	9	15871	0		1	Novel03463
GO:0019692	deoxyribose phosphate metabolic process	biological_process	0.14196	1	1	254	9	15871	0		1	Novel03463
GO:0009108	coenzyme biosynthetic process	biological_process	0.14274	1	3	254	83	15871	1	ENSGALG00000000329	2	ENSGALG00000027720,ENSGALG00000001165
GO:0006383	transcription from RNA polymerase III promoter	biological_process	0.14347	1	1	254	8	15871	0		1	ENSGALG00000015147
GO:0005246	calcium channel regulator activity	molecular_function	0.1438	1	2	254	35	15871	1	ENSGALG00000009589	1	Novel00804
GO:0001948	glycoprotein binding	molecular_function	0.14381	1	1	254	9	15871	1	ENSGALG00000006087	0
GO:0043394	proteoglycan binding	molecular_function	0.14381	1	1	254	9	15871	1	ENSGALG00000006087	0
GO:0043395	heparan sulfate proteoglycan binding	molecular_function	0.14381	1	1	254	9	15871	1	ENSGALG00000006087	0
GO:0004529	exodeoxyribonuclease activity	molecular_function	0.14443	1	2	254	44	15871	1	ENSGALG00000009248	1	ENSGALG00000008250
GO:0016895	exodeoxyribonuclease activity, producing 5'-phosphomonoesters	molecular_function	0.14443	1	2	254	44	15871	1	ENSGALG00000009248	1	ENSGALG00000008250
GO:0000120	RNA polymerase I transcription factor complex	cellular_component	0.14552	1	1	254	8	15871	1	ENSGALG00000009248	0
GO:0005668	RNA polymerase transcription factor SL1 complex	cellular_component	0.14552	1	1	254	8	15871	1	ENSGALG00000009248	0
GO:0044452	nucleolar part	cellular_component	0.14552	1	1	254	8	15871	1	ENSGALG00000009248	0
GO:0004348	glucosylceramidase activity	molecular_function	0.14791	1	1	254	9	15871	0		1	ENSGALG00000005752
GO:0009539	photosystem II reaction center	cellular_component	0.14794	1	2	254	43	15871	0		2	Novel03463,Novel02028
GO:0048585	negative regulation of response to stimulus	biological_process	0.14861	1	3	254	72	15871	2	ENSGALG00000026263,Novel10740	1	ENSGALG00000010858
GO:0048511	rhythmic process	biological_process	0.15037	1	1	254	9	15871	1	ENSGALG00000028075	0
GO:0009129	pyrimidine nucleoside monophosphate metabolic process	biological_process	0.1513	1	1	254	9	15871	0		1	Novel03463
GO:0009130	pyrimidine nucleoside monophosphate biosynthetic process	biological_process	0.1513	1	1	254	9	15871	0		1	Novel03463
GO:0009975	cyclase activity	molecular_function	0.15169	1	2	254	37	15871	1	ENSGALG00000014845	1	ENSGALG00000015753
GO:0007217	tachykinin receptor signaling pathway	biological_process	0.15229	1	1	254	9	15871	1	ENSGALG00000009737	0
GO:0000276	mitochondrial proton-transporting ATP synthase complex, coupling factor F(o)	cellular_component	0.15262	1	3	254	76	15871	1	ENSGALG00000009799	2	ENSGALG00000004510,ENSGALG00000005410
GO:0005471	ATP:ADP antiporter activity	molecular_function	0.15271	1	1	254	6	15871	0		1	Novel01106
GO:0008654	phospholipid biosynthetic process	biological_process	0.15387	1	3	254	75	15871	2	ENSGALG00000009248,ENSGALG00000009415	1	Novel01112
GO:0000186	activation of MAPKK activity	biological_process	0.15792	1	1	254	9	15871	1	Novel10740	0
GO:0001678	cellular glucose homeostasis	biological_process	0.15792	1	1	254	9	15871	1	Novel10740	0
GO:0008343	adult feeding behavior	biological_process	0.15792	1	1	254	9	15871	1	Novel10740	0
GO:0030534	adult behavior	biological_process	0.15792	1	1	254	9	15871	1	Novel10740	0
GO:0032094	response to food	biological_process	0.15792	1	1	254	9	15871	1	Novel10740	0
GO:0032095	regulation of response to food	biological_process	0.15792	1	1	254	9	15871	1	Novel10740	0
GO:0032096	negative regulation of response to food	biological_process	0.15792	1	1	254	9	15871	1	Novel10740	0
GO:0032098	regulation of appetite	biological_process	0.15792	1	1	254	9	15871	1	Novel10740	0
GO:0032099	negative regulation of appetite	biological_process	0.15792	1	1	254	9	15871	1	Novel10740	0
GO:0032102	negative regulation of response to external stimulus	biological_process	0.15792	1	1	254	9	15871	1	Novel10740	0
GO:0032104	regulation of response to extracellular stimulus	biological_process	0.15792	1	1	254	9	15871	1	Novel10740	0
GO:0032105	negative regulation of response to extracellular stimulus	biological_process	0.15792	1	1	254	9	15871	1	Novel10740	0
GO:0032107	regulation of response to nutrient levels	biological_process	0.15792	1	1	254	9	15871	1	Novel10740	0
GO:0032108	negative regulation of response to nutrient levels	biological_process	0.15792	1	1	254	9	15871	1	Novel10740	0
GO:0032147	activation of protein kinase activity	biological_process	0.15792	1	1	254	9	15871	1	Novel10740	0
GO:0033500	carbohydrate homeostasis	biological_process	0.15792	1	1	254	9	15871	1	Novel10740	0
GO:0033674	positive regulation of kinase activity	biological_process	0.15792	1	1	254	9	15871	1	Novel10740	0
GO:0042593	glucose homeostasis	biological_process	0.15792	1	1	254	9	15871	1	Novel10740	0
GO:0045860	positive regulation of protein kinase activity	biological_process	0.15792	1	1	254	9	15871	1	Novel10740	0
GO:0016615	malate dehydrogenase activity	molecular_function	0.15823	1	1	254	10	15871	1	ENSGALG00000000329	0
GO:0001527	microfibril	cellular_component	0.15839	1	1	254	7	15871	0		1	Novel02550
GO:0043205	fibril	cellular_component	0.15839	1	1	254	7	15871	0		1	Novel02550
GO:0020037	heme binding	molecular_function	0.15872	1	4	254	134	15871	3	Novel07020,ENSGALG00000015332,ENSGALG00000007468	1	Novel00804
GO:0030077	plasma membrane light-harvesting complex	cellular_component	0.15874	1	1	254	10	15871	0		1	ENSGALG00000027109
GO:0042716	plasma membrane-derived chromatophore	cellular_component	0.15874	1	1	254	10	15871	0		1	ENSGALG00000027109
GO:0006664	glycolipid metabolic process	biological_process	0.15957	1	3	254	76	15871	2	ENSGALG00000009248,ENSGALG00000009415	1	Novel01112
GO:0009165	nucleotide biosynthetic process	biological_process	0.16228	1	6	254	209	15871	1	ENSGALG00000009799	5	ENSGALG00000005410,Novel03463,ENSGALG00000004510,ENSGALG00000015753,ENSGALG00000001165
GO:0009058	biosynthetic process	biological_process	0.1632	1	72	254	3896	15871	31	ENSGALG00000011369,ENSGALG00000027920,ENSGALG00000009261,ENSGALG00000028081,ENSGALG00000027247,ENSGALG00000010974,ENSGALG00000001055,ENSGALG00000000244,ENSGALG00000009005,ENSGALG00000009415,ENSGALG00000009248,ENSGALG00000008135,ENSGALG00000009589,ENSGALG00000012710,ENSGALG00000012464,ENSGALG00000002312,ENSGALG00000016044,ENSGALG00000009799,ENSGALG00000007334,ENSGALG00000008423,Novel06417,ENSGALG0…	41	ENSGALG00000009302,Novel03140,ENSGALG00000003424,Novel07067,ENSGALG00000001165,ENSGALG00000015659,ENSGALG00000010625,ENSGALG00000005077,ENSGALG00000013094,Novel00961,ENSGALG00000012538,ENSGALG00000002771,ENSGALG00000012973,ENSGALG00000008250,ENSGALG00000023626,ENSGALG00000013101,ENSGALG00000026652,ENSGALG00000025954,ENSGALG00000009289,ENSGALG00000008908,ENSGALG00000015254,ENSGALG00000023577,Novel…
GO:0008171	O-methyltransferase activity	molecular_function	0.16325	1	2	254	42	15871	1	ENSGALG00000015789	1	ENSGALG00000026652
GO:0065008	regulation of biological quality	biological_process	0.16375	1	11	254	474	15871	5	ENSGALG00000026020,Novel06417,ENSGALG00000014967,ENSGALG00000026263,Novel10740	6	Novel02675,ENSGALG00000012251,ENSGALG00000015147,ENSGALG00000005077,ENSGALG00000015704,Novel07318
GO:0034357	photosynthetic membrane	cellular_component	0.16549	1	4	254	125	15871	1	Novel06417	3	Novel03463,Novel02028,ENSGALG00000013357
GO:0055085	transmembrane transport	biological_process	0.16599	1	19	254	877	15871	10	Novel06729,ENSGALG00000015632,ENSGALG00000016804,ENSGALG00000009799,ENSGALG00000009265,ENSGALG00000014967,ENSGALG00000014971,ENSGALG00000015055,ENSGALG00000007875,ENSGALG00000010793	9	ENSGALG00000009289,ENSGALG00000015147,ENSGALG00000015254,ENSGALG00000005435,ENSGALG00000013154,Novel02676,ENSGALG00000005410,ENSGALG00000004510,ENSGALG00000007748
GO:0022891	substrate-specific transmembrane transporter activity	molecular_function	0.16756	1	25	254	1210	15871	15	ENSGALG00000010793,ENSGALG00000022964,ENSGALG00000011926,ENSGALG00000026020,Novel10634,Novel06417,ENSGALG00000002098,ENSGALG00000015261,ENSGALG00000009265,ENSGALG00000008423,ENSGALG00000007871,ENSGALG00000005801,ENSGALG00000015632,ENSGALG00000013469,ENSGALG00000009799	10	ENSGALG00000004510,ENSGALG00000005410,ENSGALG00000003014,ENSGALG00000001165,Novel02676,ENSGALG00000006808,Novel02675,ENSGALG00000005435,ENSGALG00000015254,ENSGALG00000015147
GO:0009152	purine ribonucleotide biosynthetic process	biological_process	0.16803	1	5	254	165	15871	1	ENSGALG00000009799	4	ENSGALG00000001165,ENSGALG00000005410,ENSGALG00000004510,ENSGALG00000015753
GO:0001934	positive regulation of protein phosphorylation	biological_process	0.16998	1	1	254	10	15871	1	Novel10740	0
GO:0010562	positive regulation of phosphorus metabolic process	biological_process	0.16998	1	1	254	10	15871	1	Novel10740	0
GO:0031401	positive regulation of protein modification process	biological_process	0.16998	1	1	254	10	15871	1	Novel10740	0
GO:0042327	positive regulation of phosphorylation	biological_process	0.16998	1	1	254	10	15871	1	Novel10740	0
GO:0045937	positive regulation of phosphate metabolic process	biological_process	0.16998	1	1	254	10	15871	1	Novel10740	0
GO:0009966	regulation of signal transduction	biological_process	0.17016	1	9	254	325	15871	2	ENSGALG00000026263,Novel10740	7	ENSGALG00000008141,Novel06776,ENSGALG00000014923,Novel01115,ENSGALG00000019077,ENSGALG00000012200,ENSGALG00000010858
GO:0016863	intramolecular oxidoreductase activity, transposing C=C bonds	molecular_function	0.17016	1	1	254	9	15871	0		1	Novel03463
GO:0047750	cholestenol delta-isomerase activity	molecular_function	0.17016	1	1	254	9	15871	0		1	Novel03463
GO:0010181	FMN binding	molecular_function	0.1712	1	1	254	11	15871	0		1	ENSGALG00000008177
GO:0044003	modification by symbiont of host morphology or physiology	biological_process	0.17225	1	3	254	85	15871	2	Novel06417,ENSGALG00000026263	1	Novel07318
GO:0047396	glycosylphosphatidylinositol diacylglycerol-lyase activity	molecular_function	0.1732	1	1	254	12	15871	1	ENSGALG00000014845	0
GO:0030118	clathrin coat	cellular_component	0.17402	1	2	254	40	15871	1	ENSGALG00000002312	1	ENSGALG00000015147
GO:0006644	phospholipid metabolic process	biological_process	0.17464	1	4	254	126	15871	3	ENSGALG00000009248,ENSGALG00000009415,ENSGALG00000014845	1	Novel01112
GO:1901293	nucleoside phosphate biosynthetic process	biological_process	0.17501	1	6	254	215	15871	1	ENSGALG00000009799	5	Novel03463,ENSGALG00000005410,ENSGALG00000004510,ENSGALG00000015753,ENSGALG00000001165
GO:0000165	MAPK cascade	biological_process	0.17518	1	1	254	11	15871	1	Novel10740	0
GO:0043408	regulation of MAPK cascade	biological_process	0.17518	1	1	254	11	15871	1	Novel10740	0
GO:0015075	ion transmembrane transporter activity	molecular_function	0.17529	1	24	254	1165	15871	14	ENSGALG00000010793,ENSGALG00000022964,ENSGALG00000011926,ENSGALG00000026020,Novel06417,ENSGALG00000002098,ENSGALG00000015261,ENSGALG00000008423,ENSGALG00000009265,ENSGALG00000007871,ENSGALG00000005801,ENSGALG00000009799,ENSGALG00000013469,ENSGALG00000015632	10	ENSGALG00000005410,ENSGALG00000004510,ENSGALG00000003014,ENSGALG00000001165,Novel02676,ENSGALG00000006808,Novel02675,ENSGALG00000005435,ENSGALG00000015254,ENSGALG00000015147
GO:0010646	regulation of cell communication	biological_process	0.17532	1	9	254	327	15871	2	ENSGALG00000026263,Novel10740	7	ENSGALG00000014923,ENSGALG00000008141,Novel06776,ENSGALG00000019077,ENSGALG00000012200,Novel01115,ENSGALG00000010858
GO:0032268	regulation of cellular protein metabolic process	biological_process	0.17602	1	2	254	46	15871	1	Novel10740	1	ENSGALG00000008250
GO:0004064	arylesterase activity	molecular_function	0.17667	1	1	254	10	15871	0		1	ENSGALG00000006998
GO:0023051	regulation of signaling	biological_process	0.17829	1	9	254	329	15871	2	Novel10740,ENSGALG00000026263	7	ENSGALG00000019077,ENSGALG00000012200,Novel01115,ENSGALG00000010858,ENSGALG00000014923,ENSGALG00000008141,Novel06776
GO:0003712	transcription cofactor activity	molecular_function	0.17894	1	5	254	176	15871	2	ENSGALG00000010379,Novel06164	3	ENSGALG00000012616,Novel00961,ENSGALG00000015433
GO:0030414	peptidase inhibitor activity	molecular_function	0.17936	1	4	254	124	15871	2	ENSGALG00000022964,ENSGALG00000011926	2	Novel05811,ENSGALG00000015433
GO:0061134	peptidase regulator activity	molecular_function	0.17936	1	4	254	124	15871	2	ENSGALG00000011926,ENSGALG00000022964	2	ENSGALG00000015433,Novel05811
GO:0009260	ribonucleotide biosynthetic process	biological_process	0.17947	1	5	254	169	15871	1	ENSGALG00000009799	4	ENSGALG00000015753,ENSGALG00000005410,ENSGALG00000004510,ENSGALG00000001165
GO:0046390	ribose phosphate biosynthetic process	biological_process	0.17947	1	5	254	169	15871	1	ENSGALG00000009799	4	ENSGALG00000004510,ENSGALG00000005410,ENSGALG00000015753,ENSGALG00000001165
GO:0008430	selenium binding	molecular_function	0.17948	1	2	254	46	15871	1	Novel06417	1	ENSGALG00000023626
GO:0016714	oxidoreductase activity, acting on paired donors, with incorporation or reduction of molecular oxygen, reduced pteridine as one donor, and incorporation of one atom of oxygen	molecular_function	0.1805	1	1	254	12	15871	0		1	ENSGALG00000006551
GO:0000989	transcription factor binding transcription factor activity	molecular_function	0.18114	1	5	254	177	15871	2	Novel06164,ENSGALG00000010379	3	ENSGALG00000015433,Novel00961,ENSGALG00000012616
GO:0009523	photosystem II	cellular_component	0.18145	1	3	254	86	15871	1	Novel06417	2	Novel02028,Novel03463
GO:0070972	protein localization to endoplasmic reticulum	biological_process	0.18188	1	2	254	41	15871	0		2	ENSGALG00000012251,ENSGALG00000005752
GO:0006164	purine nucleotide biosynthetic process	biological_process	0.18228	1	5	254	171	15871	1	ENSGALG00000009799	4	ENSGALG00000004510,ENSGALG00000005410,ENSGALG00000015753,ENSGALG00000001165
GO:0044702	single organism reproductive process	biological_process	0.18292	1	3	254	79	15871	0		3	ENSGALG00000016635,ENSGALG00000002546,ENSGALG00000013101
GO:0051817	modification of morphology or physiology of other organism involved in symbiotic interaction	biological_process	0.18349	1	3	254	89	15871	2	ENSGALG00000026263,Novel06417	1	Novel07318
GO:0019637	organophosphate metabolic process	biological_process	0.18392	1	13	254	579	15871	4	ENSGALG00000009799,ENSGALG00000009248,ENSGALG00000014845,ENSGALG00000009415	9	Novel08114,ENSGALG00000027720,Novel01112,ENSGALG00000011476,Novel03463,ENSGALG00000001165,ENSGALG00000004510,ENSGALG00000005410,ENSGALG00000015753
GO:0051347	positive regulation of transferase activity	biological_process	0.18405	1	1	254	11	15871	1	Novel10740	0
GO:0000776	kinetochore	cellular_component	0.18456	1	2	254	47	15871	1	ENSGALG00000014967	1	ENSGALG00000015254
GO:0001076	RNA polymerase II transcription factor binding transcription factor activity	molecular_function	0.18512	1	4	254	129	15871	2	Novel06164,ENSGALG00000010379	2	Novel00961,ENSGALG00000012616
GO:0001104	RNA polymerase II transcription cofactor activity	molecular_function	0.18512	1	4	254	129	15871	2	Novel06164,ENSGALG00000010379	2	ENSGALG00000012616,Novel00961
GO:0016668	oxidoreductase activity, acting on a sulfur group of donors, NAD(P) as acceptor	molecular_function	0.18546	1	2	254	45	15871	0		2	ENSGALG00000004510,ENSGALG00000014923
GO:0047134	protein-disulfide reductase activity	molecular_function	0.18546	1	2	254	45	15871	0		2	ENSGALG00000014923,ENSGALG00000004510
GO:0051246	regulation of protein metabolic process	biological_process	0.18722	1	2	254	48	15871	1	Novel10740	1	ENSGALG00000008250
GO:0005267	potassium channel activity	molecular_function	0.18746	1	3	254	91	15871	3	ENSGALG00000022964,ENSGALG00000011926,ENSGALG00000015261	0
GO:0034645	cellular macromolecule biosynthetic process	biological_process	0.18784	1	58	254	3126	15871	26	ENSGALG00000002223,Novel08886,ENSGALG00000012647,Novel07020,ENSGALG00000023195,ENSGALG00000028819,ENSGALG00000010379,ENSGALG00000012710,Novel06164,ENSGALG00000009853,ENSGALG00000009415,Novel06417,ENSGALG00000008135,ENSGALG00000009248,ENSGALG00000016044,ENSGALG00000001055,ENSGALG00000010974,ENSGALG00000009799,ENSGALG00000000244,ENSGALG00000008423,ENSGALG00000027920,ENSGALG00000011369,ENSGALG000000…	32	ENSGALG00000015497,ENSGALG00000009289,ENSGALG00000015147,ENSGALG00000015254,ENSGALG00000008908,ENSGALG00000023577,ENSGALG00000020423,Novel07183,ENSGALG00000023626,ENSGALG00000006515,ENSGALG00000026652,ENSGALG00000013101,ENSGALG00000025954,ENSGALG00000026881,ENSGALG00000012616,ENSGALG00000010625,Novel00961,ENSGALG00000005613,ENSGALG00000013357,ENSGALG00000012538,ENSGALG00000027720,Novel01106,ENSGA…
GO:0009512	cytochrome b6f complex	cellular_component	0.18867	1	1	254	12	15871	0		1	ENSGALG00000013357
GO:0042301	phosphate ion binding	molecular_function	0.18913	1	1	254	11	15871	1	Novel06417	0
GO:0005488	binding	molecular_function	0.18999	1	170	254	9791	15871	78	ENSGALG00000006497,ENSGALG00000009799,ENSGALG00000016044,ENSGALG00000015332,Novel01546,ENSGALG00000009265,ENSGALG00000011022,ENSGALG00000004840,ENSGALG00000013212,ENSGALG00000015632,Novel07020,ENSGALG00000023359,Novel08886,ENSGALG00000027450,Novel06164,ENSGALG00000008080,ENSGALG00000028819,Novel01185,ENSGALG00000009458,ENSGALG00000017378,ENSGALG00000010974,ENSGALG00000015023,Novel05273,ENSGALG000…	92	ENSGALG00000005613,ENSGALG00000008883,Novel01106,ENSGALG00000004572,ENSGALG00000026903,ENSGALG00000006702,ENSGALG00000015305,ENSGALG00000018733,ENSGALG00000005733,ENSGALG00000014855,ENSGALG00000005410,ENSGALG00000015147,ENSGALG00000015634,ENSGALG00000025982,ENSGALG00000000733,ENSGALG00000005435,ENSGALG00000027311,ENSGALG00000017229,ENSGALG00000006515,ENSGALG00000008177,ENSGALG00000009791,ENSGALG0…
GO:0006357	regulation of transcription from RNA polymerase II promoter	biological_process	0.19065	1	4	254	133	15871	2	Novel06164,ENSGALG00000010379	2	Novel00961,ENSGALG00000012616
GO:0009245	lipid A biosynthetic process	biological_process	0.1914	1	1	254	11	15871	0		1	Novel01112
GO:0046493	lipid A metabolic process	biological_process	0.1914	1	1	254	11	15871	0		1	Novel01112
GO:1901269	lipooligosaccharide metabolic process	biological_process	0.1914	1	1	254	11	15871	0		1	Novel01112
GO:1901271	lipooligosaccharide biosynthetic process	biological_process	0.1914	1	1	254	11	15871	0		1	Novel01112
GO:0006835	dicarboxylic acid transport	biological_process	0.19244	1	1	254	12	15871	1	ENSGALG00000007871	0
GO:0046906	tetrapyrrole binding	molecular_function	0.19374	1	4	254	147	15871	3	ENSGALG00000015332,ENSGALG00000007468,Novel07020	1	Novel00804
GO:0032270	positive regulation of cellular protein metabolic process	biological_process	0.19432	1	1	254	12	15871	1	Novel10740	0
GO:0051247	positive regulation of protein metabolic process	biological_process	0.19432	1	1	254	12	15871	1	Novel10740	0
GO:0009279	cell outer membrane	cellular_component	0.19474	1	1	254	13	15871	0		1	Novel05903
GO:0007243	intracellular protein kinase cascade	biological_process	0.19537	1	1	254	12	15871	1	Novel10740	0
GO:0010627	regulation of intracellular protein kinase cascade	biological_process	0.19537	1	1	254	12	15871	1	Novel10740	0
GO:0016592	mediator complex	cellular_component	0.19559	1	4	254	131	15871	2	ENSGALG00000010379,Novel06164	2	ENSGALG00000012616,Novel00961
GO:0006497	protein lipidation	biological_process	0.1956	1	2	254	44	15871	2	ENSGALG00000009415,ENSGALG00000009248	0
GO:0006506	GPI anchor biosynthetic process	biological_process	0.1956	1	2	254	44	15871	2	ENSGALG00000009415,ENSGALG00000009248	0
GO:0006661	phosphatidylinositol biosynthetic process	biological_process	0.1956	1	2	254	44	15871	2	ENSGALG00000009415,ENSGALG00000009248	0
GO:0019089	transmission of virus	biological_process	0.19675	1	1	254	12	15871	0		1	ENSGALG00000012616
GO:0044007	dissemination or transmission of symbiont from host	biological_process	0.19675	1	1	254	12	15871	0		1	ENSGALG00000012616
GO:0051821	dissemination or transmission of organism from other organism involved in symbiotic interaction	biological_process	0.19675	1	1	254	12	15871	0		1	ENSGALG00000012616
GO:0051536	iron-sulfur cluster binding	molecular_function	0.19685	1	5	254	172	15871	1	Novel01546	4	ENSGALG00000026652,ENSGALG00000010683,ENSGALG00000027720,ENSGALG00000001946
GO:0051540	metal cluster binding	molecular_function	0.19685	1	5	254	172	15871	1	Novel01546	4	ENSGALG00000026652,ENSGALG00000010683,ENSGALG00000027720,ENSGALG00000001946
GO:0006650	glycerophospholipid metabolic process	biological_process	0.19765	1	3	254	88	15871	3	ENSGALG00000014845,ENSGALG00000009415,ENSGALG00000009248	0
GO:0043900	regulation of multi-organism process	biological_process	0.19781	1	1	254	13	15871	0		1	Novel07318
GO:0010942	positive regulation of cell death	biological_process	0.19876	1	1	254	14	15871	0		1	Novel07318
GO:0043065	positive regulation of apoptotic process	biological_process	0.19876	1	1	254	14	15871	0		1	Novel07318
GO:0043068	positive regulation of programmed cell death	biological_process	0.19876	1	1	254	14	15871	0		1	Novel07318
GO:0030151	molybdenum ion binding	molecular_function	0.19898	1	1	254	11	15871	0		1	ENSGALG00000009791
GO:0005249	voltage-gated potassium channel activity	molecular_function	0.19981	1	2	254	54	15871	2	ENSGALG00000011926,ENSGALG00000022964	0
GO:0009579	thylakoid	cellular_component	0.20129	1	4	254	136	15871	1	Novel06417	3	Novel03463,Novel02028,ENSGALG00000013357
GO:0044436	thylakoid part	cellular_component	0.20129	1	4	254	136	15871	1	Novel06417	3	Novel03463,Novel02028,ENSGALG00000013357
GO:0006354	DNA-dependent transcription, elongation	biological_process	0.20136	1	1	254	16	15871	0		1	ENSGALG00000015659
GO:0072522	purine-containing compound biosynthetic process	biological_process	0.20205	1	5	254	178	15871	1	ENSGALG00000009799	4	ENSGALG00000001165,ENSGALG00000015753,ENSGALG00000004510,ENSGALG00000005410
GO:0019900	kinase binding	molecular_function	0.20232	1	1	254	15	15871	0		1	ENSGALG00000008250
GO:0019901	protein kinase binding	molecular_function	0.20232	1	1	254	15	15871	0		1	ENSGALG00000008250
GO:0035821	modification of morphology or physiology of other organism	biological_process	0.20426	1	3	254	94	15871	2	ENSGALG00000026263,Novel06417	1	Novel07318
GO:0016849	phosphorus-oxygen lyase activity	molecular_function	0.20472	1	2	254	47	15871	1	ENSGALG00000014845	1	ENSGALG00000015753
GO:0046486	glycerolipid metabolic process	biological_process	0.20491	1	3	254	90	15871	3	ENSGALG00000009248,ENSGALG00000009415,ENSGALG00000014845	0
GO:1901682	sulfur compound transmembrane transporter activity	molecular_function	0.20518	1	1	254	14	15871	1	Novel10634	0
GO:0019953	sexual reproduction	biological_process	0.20589	1	3	254	85	15871	0		3	ENSGALG00000002546,ENSGALG00000013101,ENSGALG00000016635
GO:0042158	lipoprotein biosynthetic process	biological_process	0.20602	1	2	254	45	15871	2	ENSGALG00000009415,ENSGALG00000009248	0
GO:0005343	organic acid:sodium symporter activity	molecular_function	0.2063	1	1	254	15	15871	1	ENSGALG00000007871	0
GO:0009059	macromolecule biosynthetic process	biological_process	0.20685	1	58	254	3152	15871	26	ENSGALG00000012647,Novel07020,ENSGALG00000023195,ENSGALG00000002223,Novel08886,ENSGALG00000028819,ENSGALG00000010379,ENSGALG00000012710,ENSGALG00000009853,Novel06164,ENSGALG00000008135,Novel06417,ENSGALG00000009248,ENSGALG00000009415,ENSGALG00000001055,ENSGALG00000010974,ENSGALG00000009799,ENSGALG00000016044,ENSGALG00000008423,ENSGALG00000000244,ENSGALG00000028081,ENSGALG00000012464,ENSGALG000000…	32	ENSGALG00000015147,ENSGALG00000015254,ENSGALG00000008908,ENSGALG00000015497,ENSGALG00000009289,ENSGALG00000020423,Novel07183,ENSGALG00000023577,ENSGALG00000026652,ENSGALG00000013101,ENSGALG00000023626,ENSGALG00000006515,ENSGALG00000012616,ENSGALG00000025954,ENSGALG00000026881,Novel00961,ENSGALG00000005613,ENSGALG00000013357,ENSGALG00000012538,ENSGALG00000027720,ENSGALG00000010625,ENSGALG000000129…
GO:0008237	metallopeptidase activity	molecular_function	0.20875	1	5	254	180	15871	2	ENSGALG00000007875,ENSGALG00000004487	3	ENSGALG00000004087,ENSGALG00000027311,ENSGALG00000005519
GO:0048583	regulation of response to stimulus	biological_process	0.20925	1	9	254	345	15871	2	ENSGALG00000026263,Novel10740	7	ENSGALG00000014923,ENSGALG00000008141,Novel06776,ENSGALG00000019077,ENSGALG00000012200,Novel01115,ENSGALG00000010858
GO:0044249	cellular biosynthetic process	biological_process	0.2099	1	68	254	3726	15871	28	ENSGALG00000008423,ENSGALG00000009799,ENSGALG00000016044,ENSGALG00000012464,Novel06164,ENSGALG00000009853,ENSGALG00000028819,ENSGALG00000010379,Novel07020,ENSGALG00000012647,ENSGALG00000023195,ENSGALG00000002223,Novel08886,ENSGALG00000000329,Novel06417,ENSGALG00000000244,ENSGALG00000009005,ENSGALG00000001055,ENSGALG00000010974,ENSGALG00000027247,ENSGALG00000028081,ENSGALG00000011369,ENSGALG000000…	40	Novel01106,ENSGALG00000027720,ENSGALG00000005613,ENSGALG00000013357,ENSGALG00000015305,ENSGALG00000018733,ENSGALG00000015753,ENSGALG00000004510,ENSGALG00000005410,ENSGALG00000020423,ENSGALG00000015147,Novel03463,Novel01112,ENSGALG00000015497,ENSGALG00000012616,ENSGALG00000026881,ENSGALG00000006515,ENSGALG00000008177,ENSGALG00000002771,ENSGALG00000012973,ENSGALG00000008250,Novel00961,ENSGALG000000…
GO:0046474	glycerophospholipid biosynthetic process	biological_process	0.20994	1	2	254	46	15871	2	ENSGALG00000009248,ENSGALG00000009415	0
GO:0015079	potassium ion transmembrane transporter activity	molecular_function	0.21019	1	3	254	97	15871	3	ENSGALG00000015261,ENSGALG00000011926,ENSGALG00000022964	0
GO:0006777	Mo-molybdopterin cofactor biosynthetic process	biological_process	0.21084	1	1	254	15	15871	0		1	ENSGALG00000027720
GO:0019720	Mo-molybdopterin cofactor metabolic process	biological_process	0.21084	1	1	254	15	15871	0		1	ENSGALG00000027720
GO:0004175	endopeptidase activity	molecular_function	0.21108	1	12	254	537	15871	5	ENSGALG00000004487,Novel06164,ENSGALG00000007875,ENSGALG00000008926,ENSGALG00000015789	7	ENSGALG00000005519,ENSGALG00000007886,ENSGALG00000014657,ENSGALG00000027311,ENSGALG00000006515,ENSGALG00000004087,ENSGALG00000015293
GO:0045263	proton-transporting ATP synthase complex, coupling factor F(o)	cellular_component	0.21364	1	3	254	89	15871	1	ENSGALG00000009799	2	ENSGALG00000005410,ENSGALG00000004510
GO:0017137	Rab GTPase binding	molecular_function	0.21491	1	2	254	44	15871	2	ENSGALG00000004840,Novel01546	0
GO:0004714	transmembrane receptor protein tyrosine kinase activity	molecular_function	0.21585	1	1	254	11	15871	0		1	ENSGALG00000007039
GO:0008544	epidermis development	biological_process	0.21652	1	1	254	14	15871	1	Novel08886	0
GO:0043588	skin development	biological_process	0.21652	1	1	254	14	15871	1	Novel08886	0
GO:0072348	sulfur compound transport	biological_process	0.21677	1	1	254	15	15871	1	Novel10634	0
GO:0015937	coenzyme A biosynthetic process	biological_process	0.21875	1	1	254	15	15871	0		1	ENSGALG00000001165
GO:0033866	nucleoside bisphosphate biosynthetic process	biological_process	0.21875	1	1	254	15	15871	0		1	ENSGALG00000001165
GO:0034030	ribonucleoside bisphosphate biosynthetic process	biological_process	0.21875	1	1	254	15	15871	0		1	ENSGALG00000001165
GO:0034033	purine nucleoside bisphosphate biosynthetic process	biological_process	0.21875	1	1	254	15	15871	0		1	ENSGALG00000001165
GO:0006665	sphingolipid metabolic process	biological_process	0.21963	1	1	254	15	15871	0		1	ENSGALG00000005752
GO:0045017	glycerolipid biosynthetic process	biological_process	0.22035	1	2	254	48	15871	2	ENSGALG00000009415,ENSGALG00000009248	0
GO:0016125	sterol metabolic process	biological_process	0.22129	1	1	254	13	15871	0		1	Novel03463
GO:0008053	mitochondrial fusion	biological_process	0.22184	1	1	254	18	15871	0		1	ENSGALG00000011476
GO:0031647	regulation of protein stability	biological_process	0.22201	1	1	254	14	15871	1	Novel06417	0
GO:0050821	protein stabilization	biological_process	0.22201	1	1	254	14	15871	1	Novel06417	0
GO:0004488	methylenetetrahydrofolate dehydrogenase (NADP+) activity	molecular_function	0.22327	1	1	254	17	15871	1	ENSGALG00000000329	0
GO:0016829	lyase activity	molecular_function	0.22493	1	7	254	285	15871	4	ENSGALG00000009589,ENSGALG00000001055,ENSGALG00000007588,ENSGALG00000014845	3	ENSGALG00000023436,ENSGALG00000015753,ENSGALG00000013094
GO:0004190	aspartic-type endopeptidase activity	molecular_function	0.22494	1	2	254	51	15871	1	Novel06164	1	ENSGALG00000015293
GO:0070001	aspartic-type peptidase activity	molecular_function	0.22494	1	2	254	51	15871	1	Novel06164	1	ENSGALG00000015293
GO:0030141	secretory granule	cellular_component	0.22553	1	1	254	16	15871	0		1	ENSGALG00000009155
GO:0071941	nitrogen cycle metabolic process	biological_process	0.22612	1	1	254	11	15871	0		1	ENSGALG00000009791
GO:0005753	mitochondrial proton-transporting ATP synthase complex	cellular_component	0.22613	1	3	254	93	15871	1	ENSGALG00000009799	2	ENSGALG00000005410,ENSGALG00000004510
GO:0005126	cytokine receptor binding	molecular_function	0.22697	1	3	254	109	15871	0		3	ENSGALG00000001165,ENSGALG00000012801,ENSGALG00000014657
GO:0007129	synapsis	biological_process	0.22758	1	1	254	15	15871	0		1	ENSGALG00000013101
GO:0007130	synaptonemal complex assembly	biological_process	0.22758	1	1	254	15	15871	0		1	ENSGALG00000013101
GO:0070192	chromosome organization involved in meiosis	biological_process	0.22758	1	1	254	15	15871	0		1	ENSGALG00000013101
GO:0070193	synaptonemal complex organization	biological_process	0.22758	1	1	254	15	15871	0		1	ENSGALG00000013101
GO:0015979	photosynthesis	biological_process	0.22932	1	6	254	225	15871	2	Novel06417,ENSGALG00000001055	4	Novel03463,ENSGALG00000027109,ENSGALG00000013357,Novel02028
GO:0072527	pyrimidine-containing compound metabolic process	biological_process	0.22936	1	2	254	53	15871	1	ENSGALG00000015261	1	Novel03463
GO:0006954	inflammatory response	biological_process	0.23098	1	1	254	17	15871	0		1	ENSGALG00000016867
GO:0015936	coenzyme A metabolic process	biological_process	0.23279	1	1	254	16	15871	0		1	ENSGALG00000001165
GO:0033865	nucleoside bisphosphate metabolic process	biological_process	0.23279	1	1	254	16	15871	0		1	ENSGALG00000001165
GO:0033875	ribonucleoside bisphosphate metabolic process	biological_process	0.23279	1	1	254	16	15871	0		1	ENSGALG00000001165
GO:0034032	purine nucleoside bisphosphate metabolic process	biological_process	0.23279	1	1	254	16	15871	0		1	ENSGALG00000001165
GO:0032011	ARF protein signal transduction	biological_process	0.23315	1	2	254	52	15871	0		2	Novel01115,Novel06776
GO:0032012	regulation of ARF protein signal transduction	biological_process	0.23315	1	2	254	52	15871	0		2	Novel06776,Novel01115
GO:0019239	deaminase activity	molecular_function	0.23372	1	1	254	16	15871	1	ENSGALG00000006797	0
GO:0019079	viral genome replication	biological_process	0.23675	1	2	254	52	15871	2	Novel01546,ENSGALG00000001055	0
GO:0005730	nucleolus	cellular_component	0.24133	1	1	254	16	15871	1	ENSGALG00000009248	0
GO:0009987	cellular process	biological_process	0.24147	1	160	254	9309	15871	73	ENSGALG00000014971,Novel01185,ENSGALG00000027450,ENSGALG00000008901,ENSGALG00000028819,Novel06164,Novel07020,ENSGALG00000015632,ENSGALG00000014845,Novel08886,ENSGALG00000004840,ENSGALG00000002312,ENSGALG00000009265,Novel01546,ENSGALG00000011616,ENSGALG00000011022,ENSGALG00000009799,ENSGALG00000015332,ENSGALG00000016044,ENSGALG00000010793,ENSGALG00000009248,Novel09098,ENSGALG00000015261,ENSGALG000…	87	ENSGALG00000009791,ENSGALG00000017229,ENSGALG00000027311,ENSGALG00000008177,ENSGALG00000006515,ENSGALG00000005435,ENSGALG00000015147,ENSGALG00000000733,ENSGALG00000015497,Novel03463,ENSGALG00000005733,ENSGALG00000015305,ENSGALG00000018733,ENSGALG00000005410,ENSGALG00000026903,ENSGALG00000006702,Novel02028,Novel01106,ENSGALG00000005613,Novel06776,Novel07318,ENSGALG00000012251,ENSGALG00000013101,EN…
GO:0022892	substrate-specific transporter activity	molecular_function	0.2425	1	25	254	1272	15871	15	ENSGALG00000009265,ENSGALG00000008423,ENSGALG00000015261,ENSGALG00000002098,ENSGALG00000015632,ENSGALG00000013469,ENSGALG00000009799,ENSGALG00000005801,ENSGALG00000007871,ENSGALG00000022964,ENSGALG00000010793,Novel06417,ENSGALG00000026020,Novel10634,ENSGALG00000011926	10	ENSGALG00000005435,ENSGALG00000015147,ENSGALG00000015254,ENSGALG00000001165,ENSGALG00000003014,ENSGALG00000005410,ENSGALG00000004510,Novel02675,ENSGALG00000006808,Novel02676
GO:0005801	cis-Golgi network	cellular_component	0.24545	1	1	254	17	15871	0		1	ENSGALG00000003842
GO:0031981	nuclear lumen	cellular_component	0.24614	1	8	254	350	15871	4	ENSGALG00000014967,ENSGALG00000009248,ENSGALG00000010379,Novel06164	4	Novel00961,ENSGALG00000015147,ENSGALG00000015433,ENSGALG00000012616
GO:0008509	anion transmembrane transporter activity	molecular_function	0.24644	1	3	254	102	15871	3	Novel06417,ENSGALG00000008423,ENSGALG00000007871	0
GO:0009116	nucleoside metabolic process	biological_process	0.2487	1	8	254	351	15871	3	ENSGALG00000015261,ENSGALG00000009799,ENSGALG00000001055	5	ENSGALG00000001165,ENSGALG00000004510,ENSGALG00000005410,Novel08114,ENSGALG00000011476
GO:1901657	glycosyl compound metabolic process	biological_process	0.2487	1	8	254	351	15871	3	ENSGALG00000001055,ENSGALG00000009799,ENSGALG00000015261	5	Novel08114,ENSGALG00000011476,ENSGALG00000001165,ENSGALG00000005410,ENSGALG00000004510
GO:0000346	transcription export complex	cellular_component	0.24888	1	1	254	16	15871	0		1	ENSGALG00000013101
GO:0000347	THO complex	cellular_component	0.24888	1	1	254	16	15871	0		1	ENSGALG00000013101
GO:0000445	THO complex part of transcription export complex	cellular_component	0.24888	1	1	254	16	15871	0		1	ENSGALG00000013101
GO:0004383	guanylate cyclase activity	molecular_function	0.25015	1	1	254	14	15871	0		1	ENSGALG00000015753
GO:0006182	cGMP biosynthetic process	biological_process	0.25015	1	1	254	14	15871	0		1	ENSGALG00000015753
GO:0046068	cGMP metabolic process	biological_process	0.25015	1	1	254	14	15871	0		1	ENSGALG00000015753
GO:0042451	purine nucleoside biosynthetic process	biological_process	0.25049	1	4	254	147	15871	1	ENSGALG00000009799	3	ENSGALG00000001165,ENSGALG00000005410,ENSGALG00000004510
GO:0046129	purine ribonucleoside biosynthetic process	biological_process	0.25049	1	4	254	147	15871	1	ENSGALG00000009799	3	ENSGALG00000001165,ENSGALG00000004510,ENSGALG00000005410
GO:0044765	single-organism transport	biological_process	0.25496	1	35	254	1838	15871	22	ENSGALG00000015332,ENSGALG00000007871,ENSGALG00000016804,ENSGALG00000009799,Novel06145,ENSGALG00000008423,ENSGALG00000009265,ENSGALG00000027920,ENSGALG00000011926,ENSGALG00000014967,ENSGALG00000007875,ENSGALG00000005801,Novel06729,ENSGALG00000015632,ENSGALG00000015261,Novel06417,Novel10634,ENSGALG00000014971,ENSGALG00000022964,ENSGALG00000015055,ENSGALG00000010793,ENSGALG00000000329	13	ENSGALG00000013154,ENSGALG00000005752,ENSGALG00000006808,Novel02676,ENSGALG00000003842,ENSGALG00000003014,ENSGALG00000005410,ENSGALG00000004510,ENSGALG00000007748,ENSGALG00000009289,ENSGALG00000015147,ENSGALG00000015254,ENSGALG00000005435
GO:0001907	killing by symbiont of host cells	biological_process	0.25597	1	1	254	17	15871	0		1	Novel07318
GO:0044004	disruption by symbiont of host cell	biological_process	0.25597	1	1	254	17	15871	0		1	Novel07318
GO:0051701	interaction with host	biological_process	0.25679	1	5	254	200	15871	2	ENSGALG00000026263,Novel06417	3	ENSGALG00000012616,Novel07318,ENSGALG00000013101
GO:0018342	protein prenylation	biological_process	0.25934	1	1	254	18	15871	0		1	ENSGALG00000014657
GO:0097354	prenylation	biological_process	0.25934	1	1	254	18	15871	0		1	ENSGALG00000014657
GO:0033643	host cell part	cellular_component	0.26216	1	4	254	151	15871	2	ENSGALG00000008423,ENSGALG00000012464	2	Novel07318,Novel01106
GO:0072521	purine-containing compound metabolic process	biological_process	0.26252	1	8	254	349	15871	2	ENSGALG00000009799,ENSGALG00000001055	6	Novel08114,ENSGALG00000011476,ENSGALG00000001165,ENSGALG00000004510,ENSGALG00000005410,ENSGALG00000015753
GO:0004455	ketol-acid reductoisomerase activity	molecular_function	0.26358	1	1	254	19	15871	1	ENSGALG00000000329	0
GO:0044425	membrane part	cellular_component	0.26411	1	56	254	3118	15871	28	Novel10261,Novel06729,ENSGALG00000015261,ENSGALG00000008901,ENSGALG00000008080,Novel06164,ENSGALG00000027198,Novel06417,ENSGALG00000009248,ENSGALG00000014971,ENSGALG00000009415,ENSGALG00000022964,ENSGALG00000015055,ENSGALG00000010793,ENSGALG00000008599,ENSGALG00000009799,ENSGALG00000028075,ENSGALG00000008423,ENSGALG00000011616,ENSGALG00000025772,Novel06145,ENSGALG00000017411,ENSGALG00000015789,EN…	28	ENSGALG00000015147,ENSGALG00000015254,ENSGALG00000014657,ENSGALG00000011476,ENSGALG00000009289,Novel03463,ENSGALG00000010572,ENSGALG00000005209,ENSGALG00000026862,ENSGALG00000010078,ENSGALG00000026652,ENSGALG00000012251,ENSGALG00000001896,ENSGALG00000013357,ENSGALG00000010683,ENSGALG00000010625,ENSGALG00000009155,ENSGALG00000013154,Novel01106,Novel02675,Novel02028,ENSGALG00000006808,Novel02676,EN…
GO:0006310	DNA recombination	biological_process	0.26439	1	4	254	148	15871	2	ENSGALG00000001055,ENSGALG00000019647	2	ENSGALG00000013101,ENSGALG00000026881
GO:0015291	secondary active transmembrane transporter activity	molecular_function	0.26499	1	3	254	105	15871	2	ENSGALG00000007871,ENSGALG00000007875	1	Novel01106
GO:0006811	ion transport	biological_process	0.26548	1	21	254	1080	15871	13	ENSGALG00000007871,ENSGALG00000005801,ENSGALG00000009799,ENSGALG00000015632,Novel06145,ENSGALG00000015261,ENSGALG00000008423,ENSGALG00000009265,ENSGALG00000011926,Novel06417,ENSGALG00000010793,ENSGALG00000000329,ENSGALG00000022964	8	ENSGALG00000015254,ENSGALG00000015147,ENSGALG00000005435,Novel02676,ENSGALG00000006808,ENSGALG00000004510,ENSGALG00000005410,ENSGALG00000003014
GO:0051539	4 iron, 4 sulfur cluster binding	molecular_function	0.26562	1	1	254	19	15871	0		1	ENSGALG00000027720
GO:0032324	molybdopterin cofactor biosynthetic process	biological_process	0.26602	1	1	254	18	15871	0		1	ENSGALG00000027720
GO:0043545	molybdopterin cofactor metabolic process	biological_process	0.26602	1	1	254	18	15871	0		1	ENSGALG00000027720
GO:0008233	peptidase activity	molecular_function	0.26671	1	16	254	782	15871	5	Novel06164,ENSGALG00000004487,ENSGALG00000007875,ENSGALG00000015789,ENSGALG00000008926	11	ENSGALG00000006104,ENSGALG00000007886,ENSGALG00000014657,ENSGALG00000005519,ENSGALG00000009791,ENSGALG00000004320,ENSGALG00000006379,ENSGALG00000027311,ENSGALG00000006515,ENSGALG00000015293,ENSGALG00000004087
GO:0007131	reciprocal meiotic recombination	biological_process	0.26709	1	1	254	16	15871	0		1	ENSGALG00000013101
GO:0035825	reciprocal DNA recombination	biological_process	0.26709	1	1	254	16	15871	0		1	ENSGALG00000013101
GO:0004857	enzyme inhibitor activity	molecular_function	0.26765	1	5	254	200	15871	3	ENSGALG00000011926,ENSGALG00000026263,ENSGALG00000022964	2	Novel05811,ENSGALG00000015433
GO:0006213	pyrimidine nucleoside metabolic process	biological_process	0.26849	1	1	254	21	15871	1	ENSGALG00000015261	0
GO:0009396	folic acid-containing compound biosynthetic process	biological_process	0.26955	1	1	254	21	15871	1	ENSGALG00000000329	0
GO:0048284	organelle fusion	biological_process	0.27078	1	1	254	22	15871	0		1	ENSGALG00000011476
GO:0016796	exonuclease activity, active with either ribo- or deoxyribonucleic acids and producing 5'-phosphomonoesters	molecular_function	0.27295	1	2	254	65	15871	1	ENSGALG00000009248	1	ENSGALG00000008250
GO:0015985	energy coupled proton transport, down electrochemical gradient	biological_process	0.27297	1	3	254	102	15871	1	ENSGALG00000009799	2	ENSGALG00000005410,ENSGALG00000004510
GO:0015986	ATP synthesis coupled proton transport	biological_process	0.27297	1	3	254	102	15871	1	ENSGALG00000009799	2	ENSGALG00000004510,ENSGALG00000005410
GO:0072509	divalent inorganic cation transmembrane transporter activity	molecular_function	0.27375	1	4	254	161	15871	1	ENSGALG00000026020	3	ENSGALG00000006808,ENSGALG00000015147,Novel02675
GO:0009150	purine ribonucleotide metabolic process	biological_process	0.27504	1	7	254	307	15871	1	ENSGALG00000009799	6	ENSGALG00000015753,ENSGALG00000005410,ENSGALG00000004510,ENSGALG00000011476,Novel08114,ENSGALG00000001165
GO:0032101	regulation of response to external stimulus	biological_process	0.27531	1	1	254	18	15871	1	Novel10740	0
GO:0030076	light-harvesting complex	cellular_component	0.27677	1	1	254	18	15871	0		1	ENSGALG00000027109
GO:0009163	nucleoside biosynthetic process	biological_process	0.2775	1	4	254	154	15871	1	ENSGALG00000009799	3	ENSGALG00000004510,ENSGALG00000005410,ENSGALG00000001165
GO:0042455	ribonucleoside biosynthetic process	biological_process	0.2775	1	4	254	154	15871	1	ENSGALG00000009799	3	ENSGALG00000001165,ENSGALG00000005410,ENSGALG00000004510
GO:1901659	glycosyl compound biosynthetic process	biological_process	0.2775	1	4	254	154	15871	1	ENSGALG00000009799	3	ENSGALG00000004510,ENSGALG00000005410,ENSGALG00000001165
GO:0016709	oxidoreductase activity, acting on paired donors, with incorporation or reduction of molecular oxygen, NAD(P)H as one donor, and incorporation of one atom of oxygen	molecular_function	0.27781	1	1	254	20	15871	0		1	ENSGALG00000008177
GO:0051188	cofactor biosynthetic process	biological_process	0.27848	1	5	254	199	15871	3	ENSGALG00000001055,ENSGALG00000000329,ENSGALG00000009005	2	ENSGALG00000001165,ENSGALG00000027720
GO:0008318	protein prenyltransferase activity	molecular_function	0.27911	1	1	254	20	15871	0		1	ENSGALG00000014657
GO:0009236	cobalamin biosynthetic process	biological_process	0.28069	1	1	254	16	15871	1	ENSGALG00000009005	0
GO:0016667	oxidoreductase activity, acting on a sulfur group of donors	molecular_function	0.28237	1	3	254	115	15871	0		3	ENSGALG00000015704,ENSGALG00000014923,ENSGALG00000004510
GO:0005783	endoplasmic reticulum	cellular_component	0.28512	1	5	254	213	15871	2	ENSGALG00000009248,ENSGALG00000009415	3	Novel09211,Novel03463,ENSGALG00000005209
GO:0005083	small GTPase regulator activity	molecular_function	0.28571	1	5	254	186	15871	0		5	Novel01115,Novel06776,ENSGALG00000014923,ENSGALG00000019077,Novel04674
GO:0009259	ribonucleotide metabolic process	biological_process	0.28578	1	7	254	311	15871	1	ENSGALG00000009799	6	ENSGALG00000001165,Novel08114,ENSGALG00000005410,ENSGALG00000004510,ENSGALG00000015753,ENSGALG00000011476
GO:0019693	ribose phosphate metabolic process	biological_process	0.28578	1	7	254	311	15871	1	ENSGALG00000009799	6	Novel08114,ENSGALG00000001165,ENSGALG00000015753,ENSGALG00000005410,ENSGALG00000004510,ENSGALG00000011476
GO:0004867	serine-type endopeptidase inhibitor activity	molecular_function	0.28658	1	2	254	58	15871	0		2	ENSGALG00000015433,Novel05811
GO:0006163	purine nucleotide metabolic process	biological_process	0.28838	1	7	254	313	15871	1	ENSGALG00000009799	6	ENSGALG00000001165,Novel08114,ENSGALG00000004510,ENSGALG00000005410,ENSGALG00000015753,ENSGALG00000011476
GO:0051818	disruption of cells of other organism involved in symbiotic interaction	biological_process	0.28897	1	1	254	21	15871	0		1	Novel07318
GO:0051883	killing of cells in other organism involved in symbiotic interaction	biological_process	0.28897	1	1	254	21	15871	0		1	Novel07318
GO:0009081	branched-chain amino acid metabolic process	biological_process	0.28899	1	1	254	18	15871	0		1	ENSGALG00000005077
GO:0009082	branched-chain amino acid biosynthetic process	biological_process	0.28899	1	1	254	18	15871	0		1	ENSGALG00000005077
GO:0052652	cyclic purine nucleotide metabolic process	biological_process	0.29075	1	1	254	17	15871	0		1	ENSGALG00000015753
GO:0000988	protein binding transcription factor activity	molecular_function	0.29088	1	5	254	211	15871	2	Novel06164,ENSGALG00000010379	3	ENSGALG00000015433,ENSGALG00000012616,Novel00961
GO:0006505	GPI anchor metabolic process	biological_process	0.29177	1	2	254	60	15871	2	ENSGALG00000009248,ENSGALG00000009415	0
GO:0005759	mitochondrial matrix	cellular_component	0.29327	1	1	254	22	15871	1	Novel06164	0
GO:0000723	telomere maintenance	biological_process	0.29333	1	1	254	18	15871	0		1	ENSGALG00000005077
GO:0032200	telomere organization	biological_process	0.29333	1	1	254	18	15871	0		1	ENSGALG00000005077
GO:0060249	anatomical structure homeostasis	biological_process	0.29333	1	1	254	18	15871	0		1	ENSGALG00000005077
GO:0006760	folic acid-containing compound metabolic process	biological_process	0.29404	1	1	254	23	15871	1	ENSGALG00000000329	0
GO:0007155	cell adhesion	biological_process	0.29493	1	9	254	399	15871	0		9	ENSGALG00000012616,ENSGALG00000012801,ENSGALG00000015624,ENSGALG00000006702,ENSGALG00000017229,ENSGALG00000004320,ENSGALG00000023626,ENSGALG00000005077,ENSGALG00000009289
GO:0040007	growth	biological_process	0.29792	1	2	254	71	15871	1	ENSGALG00000005985	1	ENSGALG00000007668
GO:0045259	proton-transporting ATP synthase complex	cellular_component	0.29796	1	3	254	108	15871	1	ENSGALG00000009799	2	ENSGALG00000005410,ENSGALG00000004510
GO:0006944	cellular membrane fusion	biological_process	0.29802	1	1	254	24	15871	0		1	ENSGALG00000011476
GO:1901576	organic substance biosynthetic process	biological_process	0.29854	1	67	254	3785	15871	28	ENSGALG00000027247,ENSGALG00000028081,ENSGALG00000009261,ENSGALG00000027920,ENSGALG00000011369,ENSGALG00000009005,ENSGALG00000000244,ENSGALG00000010974,ENSGALG00000001055,ENSGALG00000008135,ENSGALG00000009248,ENSGALG00000009415,ENSGALG00000012710,ENSGALG00000012464,ENSGALG00000008423,ENSGALG00000009799,ENSGALG00000016044,ENSGALG00000000329,Novel06417,ENSGALG00000010379,ENSGALG00000028819,Novel061…	39	ENSGALG00000015659,ENSGALG00000001165,Novel07067,ENSGALG00000003424,Novel03140,ENSGALG00000009302,ENSGALG00000008250,ENSGALG00000012973,ENSGALG00000002771,ENSGALG00000012538,Novel00961,ENSGALG00000005077,ENSGALG00000010625,ENSGALG00000025954,ENSGALG00000026652,ENSGALG00000013101,ENSGALG00000023626,Novel07183,ENSGALG00000023577,ENSGALG00000015254,ENSGALG00000008908,ENSGALG00000009289,ENSGALG000000…
GO:0034508	centromere complex assembly	biological_process	0.30175	1	1	254	21	15871	0		1	ENSGALG00000015254
GO:0043233	organelle lumen	cellular_component	0.30367	1	8	254	376	15871	4	ENSGALG00000014967,ENSGALG00000009248,Novel06164,ENSGALG00000010379	4	ENSGALG00000015433,ENSGALG00000015147,Novel00961,ENSGALG00000012616
GO:0070013	intracellular organelle lumen	cellular_component	0.30367	1	8	254	376	15871	4	ENSGALG00000010379,Novel06164,ENSGALG00000014967,ENSGALG00000009248	4	ENSGALG00000012616,ENSGALG00000015147,Novel00961,ENSGALG00000015433
GO:0055086	nucleobase-containing small molecule metabolic process	biological_process	0.30376	1	10	254	484	15871	3	ENSGALG00000015261,ENSGALG00000001055,ENSGALG00000009799	7	ENSGALG00000015753,ENSGALG00000004510,ENSGALG00000005410,ENSGALG00000001165,ENSGALG00000011476,Novel03463,Novel08114
GO:0006221	pyrimidine nucleotide biosynthetic process	biological_process	0.30627	1	1	254	22	15871	0		1	Novel03463
GO:0006732	coenzyme metabolic process	biological_process	0.30684	1	3	254	119	15871	1	ENSGALG00000000329	2	ENSGALG00000027720,ENSGALG00000001165
GO:0006305	DNA alkylation	biological_process	0.30731	1	1	254	23	15871	0		1	ENSGALG00000010078
GO:0006306	DNA methylation	biological_process	0.30731	1	1	254	23	15871	0		1	ENSGALG00000010078
GO:0044728	DNA methylation or demethylation	biological_process	0.30731	1	1	254	23	15871	0		1	ENSGALG00000010078
GO:0042278	purine nucleoside metabolic process	biological_process	0.30857	1	7	254	317	15871	2	ENSGALG00000009799,ENSGALG00000001055	5	ENSGALG00000001165,Novel08114,ENSGALG00000004510,ENSGALG00000005410,ENSGALG00000011476
GO:0046128	purine ribonucleoside metabolic process	biological_process	0.30857	1	7	254	317	15871	2	ENSGALG00000009799,ENSGALG00000001055	5	ENSGALG00000001165,Novel08114,ENSGALG00000011476,ENSGALG00000005410,ENSGALG00000004510
GO:0001503	ossification	biological_process	0.30858	1	1	254	24	15871	0		1	ENSGALG00000009289
GO:0018995	host	cellular_component	0.30879	1	4	254	162	15871	2	ENSGALG00000012464,ENSGALG00000008423	2	Novel07318,Novel01106
GO:0043245	extraorganismal space	cellular_component	0.30879	1	4	254	162	15871	2	ENSGALG00000008423,ENSGALG00000012464	2	Novel07318,Novel01106
GO:0043657	host cell	cellular_component	0.30879	1	4	254	162	15871	2	ENSGALG00000012464,ENSGALG00000008423	2	Novel01106,Novel07318
GO:0044215	other organism	cellular_component	0.30879	1	4	254	162	15871	2	ENSGALG00000008423,ENSGALG00000012464	2	Novel07318,Novel01106
GO:0044216	other organism cell	cellular_component	0.30879	1	4	254	162	15871	2	ENSGALG00000012464,ENSGALG00000008423	2	Novel07318,Novel01106
GO:0044217	other organism part	cellular_component	0.30879	1	4	254	162	15871	2	ENSGALG00000012464,ENSGALG00000008423	2	Novel07318,Novel01106
GO:0019354	siroheme biosynthetic process	biological_process	0.30997	1	1	254	22	15871	1	ENSGALG00000000329	0
GO:0043115	precorrin-2 dehydrogenase activity	molecular_function	0.30997	1	1	254	22	15871	1	ENSGALG00000000329	0
GO:0046156	siroheme metabolic process	biological_process	0.30997	1	1	254	22	15871	1	ENSGALG00000000329	0
GO:0019867	outer membrane	cellular_component	0.31076	1	3	254	116	15871	0		3	Novel05903,ENSGALG00000011476,ENSGALG00000010461
GO:0042559	pteridine-containing compound biosynthetic process	biological_process	0.31109	1	1	254	25	15871	1	ENSGALG00000000329	0
GO:0031974	membrane-enclosed lumen	cellular_component	0.31515	1	8	254	382	15871	4	ENSGALG00000014967,ENSGALG00000009248,ENSGALG00000010379,Novel06164	4	ENSGALG00000015147,Novel00961,ENSGALG00000015433,ENSGALG00000012616
GO:0009267	cellular response to starvation	biological_process	0.31893	1	1	254	21	15871	1	Novel10740	0
GO:0031667	response to nutrient levels	biological_process	0.31893	1	1	254	21	15871	1	Novel10740	0
GO:0031669	cellular response to nutrient levels	biological_process	0.31893	1	1	254	21	15871	1	Novel10740	0
GO:0042594	response to starvation	biological_process	0.31893	1	1	254	21	15871	1	Novel10740	0
GO:0033554	cellular response to stress	biological_process	0.31954	1	8	254	381	15871	4	ENSGALG00000001055,ENSGALG00000009248,Novel06417,Novel10740	4	ENSGALG00000014453,ENSGALG00000008250,ENSGALG00000004510,ENSGALG00000026881
GO:0009123	nucleoside monophosphate metabolic process	biological_process	0.32184	1	1	254	22	15871	0		1	Novel03463
GO:0009124	nucleoside monophosphate biosynthetic process	biological_process	0.32184	1	1	254	22	15871	0		1	Novel03463
GO:0006281	DNA repair	biological_process	0.32402	1	7	254	332	15871	3	ENSGALG00000001055,ENSGALG00000009248,Novel06417	4	ENSGALG00000004510,ENSGALG00000026881,ENSGALG00000014453,ENSGALG00000008250
GO:0005681	spliceosomal complex	cellular_component	0.32423	1	1	254	23	15871	0		1	ENSGALG00000015704
GO:0009968	negative regulation of signal transduction	biological_process	0.32448	1	2	254	63	15871	1	ENSGALG00000026263	1	ENSGALG00000010858
GO:0010648	negative regulation of cell communication	biological_process	0.32448	1	2	254	63	15871	1	ENSGALG00000026263	1	ENSGALG00000010858
GO:0023057	negative regulation of signaling	biological_process	0.32448	1	2	254	63	15871	1	ENSGALG00000026263	1	ENSGALG00000010858
GO:0007586	digestion	biological_process	0.32522	1	1	254	22	15871	1	Novel00796	0
GO:0005575	cellular_component	cellular_component	0.3253	1	151	254	8988	15871	71	ENSGALG00000013604,ENSGALG00000012710,Novel06729,ENSGALG00000005801,Novel10261,ENSGALG00000004487,ENSGALG00000009589,ENSGALG00000015055,ENSGALG00000009415,ENSGALG00000000244,ENSGALG00000009005,ENSGALG00000001055,ENSGALG00000028075,ENSGALG00000007871,ENSGALG00000008490,ENSGALG00000008926,ENSGALG00000016810,ENSGALG00000005323,ENSGALG00000010379,ENSGALG00000007361,ENSGALG00000006087,ENSGALG000000003…	80	Novel07183,ENSGALG00000023577,Novel08114,ENSGALG00000014657,ENSGALG00000010461,Novel00804,ENSGALG00000001896,Novel01115,ENSGALG00000004320,ENSGALG00000026652,Novel09211,ENSGALG00000004087,ENSGALG00000015704,ENSGALG00000012973,ENSGALG00000008250,Novel05903,ENSGALG00000012538,ENSGALG00000010625,ENSGALG00000007748,Novel07003,ENSGALG00000003014,Novel07067,Novel02675,ENSGALG00000007039,Novel02676,ENSG…
GO:0022843	voltage-gated cation channel activity	molecular_function	0.32814	1	2	254	71	15871	2	ENSGALG00000011926,ENSGALG00000022964	0
GO:0044420	extracellular matrix part	cellular_component	0.32902	1	3	254	106	15871	0		3	ENSGALG00000008141,Novel02550,ENSGALG00000002546
GO:0044462	external encapsulating structure part	cellular_component	0.33033	1	1	254	23	15871	0		1	Novel05903
GO:0051189	prosthetic group metabolic process	biological_process	0.33406	1	1	254	23	15871	0		1	ENSGALG00000027720
GO:0016646	oxidoreductase activity, acting on the CH-NH group of donors, NAD or NADP as acceptor	molecular_function	0.33407	1	1	254	26	15871	1	ENSGALG00000000329	0
GO:0009119	ribonucleoside metabolic process	biological_process	0.33429	1	7	254	326	15871	2	ENSGALG00000001055,ENSGALG00000009799	5	ENSGALG00000004510,ENSGALG00000005410,ENSGALG00000011476,Novel08114,ENSGALG00000001165
GO:0042330	taxis	biological_process	0.33493	1	1	254	23	15871	0		1	ENSGALG00000005435
GO:0006754	ATP biosynthetic process	biological_process	0.33542	1	3	254	115	15871	1	ENSGALG00000009799	2	ENSGALG00000005410,ENSGALG00000004510
GO:0022414	reproductive process	biological_process	0.33619	1	3	254	111	15871	0		3	ENSGALG00000013101,ENSGALG00000002546,ENSGALG00000016635
GO:0006783	heme biosynthetic process	biological_process	0.33631	1	1	254	25	15871	1	ENSGALG00000000329	0
GO:0022890	inorganic cation transmembrane transporter activity	molecular_function	0.33752	1	14	254	737	15871	7	ENSGALG00000007871,ENSGALG00000011926,ENSGALG00000013469,ENSGALG00000026020,ENSGALG00000009799,ENSGALG00000022964,ENSGALG00000015261	7	ENSGALG00000006808,Novel02676,ENSGALG00000015147,ENSGALG00000015254,Novel02675,ENSGALG00000004510,ENSGALG00000005410
GO:0050877	neurological system process	biological_process	0.33775	1	2	254	75	15871	1	ENSGALG00000009737	1	ENSGALG00000012757
GO:1901566	organonitrogen compound biosynthetic process	biological_process	0.33866	1	11	254	535	15871	4	ENSGALG00000009005,ENSGALG00000000329,ENSGALG00000001055,ENSGALG00000009799	7	ENSGALG00000015753,ENSGALG00000005410,ENSGALG00000004510,ENSGALG00000001165,ENSGALG00000005077,Novel03463,ENSGALG00000027720
GO:0006220	pyrimidine nucleotide metabolic process	biological_process	0.33978	1	1	254	25	15871	0		1	Novel03463
GO:0006338	chromatin remodeling	biological_process	0.34011	1	1	254	23	15871	1	ENSGALG00000000329	0
GO:0019899	enzyme binding	molecular_function	0.34118	1	3	254	113	15871	2	ENSGALG00000004840,Novel01546	1	ENSGALG00000008250
GO:0030111	regulation of Wnt receptor signaling pathway	biological_process	0.34236	1	1	254	18	15871	0		1	ENSGALG00000010858
GO:0030178	negative regulation of Wnt receptor signaling pathway	biological_process	0.34236	1	1	254	18	15871	0		1	ENSGALG00000010858
GO:0004129	cytochrome-c oxidase activity	molecular_function	0.34455	1	2	254	71	15871	1	ENSGALG00000013469	1	ENSGALG00000004510
GO:0016675	oxidoreductase activity, acting on a heme group of donors	molecular_function	0.34455	1	2	254	71	15871	1	ENSGALG00000013469	1	ENSGALG00000004510
GO:0016676	oxidoreductase activity, acting on a heme group of donors, oxygen as acceptor	molecular_function	0.34455	1	2	254	71	15871	1	ENSGALG00000013469	1	ENSGALG00000004510
GO:0040029	regulation of gene expression, epigenetic	biological_process	0.34519	1	1	254	26	15871	0		1	ENSGALG00000010078
GO:0031640	killing of cells of other organism	biological_process	0.34521	1	1	254	26	15871	0		1	Novel07318
GO:0044364	disruption of cells of other organism	biological_process	0.34521	1	1	254	26	15871	0		1	Novel07318
GO:0046915	transition metal ion transmembrane transporter activity	molecular_function	0.34547	1	3	254	125	15871	0		3	ENSGALG00000015147,Novel02676,ENSGALG00000006808
GO:0019684	photosynthesis, light reaction	biological_process	0.34604	1	1	254	22	15871	0		1	ENSGALG00000027109
GO:0004713	protein tyrosine kinase activity	molecular_function	0.34728	1	1	254	20	15871	0		1	ENSGALG00000007039
GO:0042558	pteridine-containing compound metabolic process	biological_process	0.34798	1	1	254	28	15871	1	ENSGALG00000000329	0
GO:0009235	cobalamin metabolic process	biological_process	0.34872	1	1	254	19	15871	1	ENSGALG00000009005	0
GO:0006820	anion transport	biological_process	0.34895	1	3	254	124	15871	3	Novel06417,ENSGALG00000008423,ENSGALG00000007871	0
GO:0043085	positive regulation of catalytic activity	biological_process	0.34975	1	1	254	24	15871	1	Novel10740	0
GO:0044093	positive regulation of molecular function	biological_process	0.34975	1	1	254	24	15871	1	Novel10740	0
GO:0008608	attachment of spindle microtubules to kinetochore	biological_process	0.34982	1	1	254	23	15871	1	ENSGALG00000014967	0
GO:0004252	serine-type endopeptidase activity	molecular_function	0.35256	1	5	254	229	15871	3	ENSGALG00000015789,ENSGALG00000008926,Novel06164	2	ENSGALG00000007886,ENSGALG00000006515
GO:0004806	triglyceride lipase activity	molecular_function	0.35541	1	1	254	28	15871	0		1	ENSGALG00000004118
GO:0022610	biological adhesion	biological_process	0.35622	1	9	254	421	15871	0		9	ENSGALG00000012616,ENSGALG00000012801,ENSGALG00000015624,ENSGALG00000017229,ENSGALG00000004320,ENSGALG00000006702,ENSGALG00000023626,ENSGALG00000005077,ENSGALG00000009289
GO:0046873	metal ion transmembrane transporter activity	molecular_function	0.35699	1	9	254	454	15871	5	ENSGALG00000022964,ENSGALG00000015261,ENSGALG00000007871,ENSGALG00000011926,ENSGALG00000026020	4	ENSGALG00000006808,Novel02676,ENSGALG00000015147,Novel02675
GO:0015035	protein disulfide oxidoreductase activity	molecular_function	0.35715	1	1	254	30	15871	0		1	ENSGALG00000015704
GO:0015036	disulfide oxidoreductase activity	molecular_function	0.35715	1	1	254	30	15871	0		1	ENSGALG00000015704
GO:0001906	cell killing	biological_process	0.35768	1	1	254	27	15871	0		1	Novel07318
GO:0006302	double-strand break repair	biological_process	0.35978	1	1	254	25	15871	0		1	ENSGALG00000026881
GO:0052689	carboxylic ester hydrolase activity	molecular_function	0.3603	1	2	254	77	15871	0		2	ENSGALG00000006998,ENSGALG00000004118
GO:0000502	proteasome complex	cellular_component	0.3605	1	1	254	27	15871	1	ENSGALG00000016810	0
GO:0015002	heme-copper terminal oxidase activity	molecular_function	0.36082	1	2	254	74	15871	1	ENSGALG00000013469	1	ENSGALG00000004510
GO:0008484	sulfuric ester hydrolase activity	molecular_function	0.36122	1	1	254	26	15871	1	ENSGALG00000011264	0
GO:0004536	deoxyribonuclease activity	molecular_function	0.36247	1	2	254	77	15871	1	ENSGALG00000009248	1	ENSGALG00000008250
GO:0019087	transformation of host cell by virus	biological_process	0.36262	1	1	254	25	15871	1	Novel06417	0
GO:0007266	Rho protein signal transduction	biological_process	0.3628	1	2	254	59	15871	0		2	ENSGALG00000014923,ENSGALG00000019077
GO:0035023	regulation of Rho protein signal transduction	biological_process	0.3628	1	2	254	59	15871	0		2	ENSGALG00000014923,ENSGALG00000019077
GO:0006334	nucleosome assembly	biological_process	0.36282	1	1	254	24	15871	1	ENSGALG00000026020	0
GO:0031497	chromatin assembly	biological_process	0.36282	1	1	254	24	15871	1	ENSGALG00000026020	0
GO:0034728	nucleosome organization	biological_process	0.36282	1	1	254	24	15871	1	ENSGALG00000026020	0
GO:0009605	response to external stimulus	biological_process	0.36385	1	2	254	71	15871	1	Novel10740	1	ENSGALG00000005435
GO:0006974	response to DNA damage stimulus	biological_process	0.36562	1	7	254	349	15871	3	ENSGALG00000009248,ENSGALG00000001055,Novel06417	4	ENSGALG00000008250,ENSGALG00000026881,ENSGALG00000004510,ENSGALG00000014453
GO:0007265	Ras protein signal transduction	biological_process	0.36598	1	4	254	157	15871	0		4	Novel01115,Novel06776,ENSGALG00000014923,ENSGALG00000019077
GO:0046578	regulation of Ras protein signal transduction	biological_process	0.36598	1	4	254	157	15871	0		4	ENSGALG00000019077,ENSGALG00000014923,Novel06776,Novel01115
GO:0019904	protein domain specific binding	molecular_function	0.36661	1	1	254	30	15871	0		1	ENSGALG00000018733
GO:0046034	ATP metabolic process	biological_process	0.36683	1	3	254	123	15871	1	ENSGALG00000009799	2	ENSGALG00000005410,ENSGALG00000004510
GO:0046872	metal ion binding	molecular_function	0.36887	1	48	254	2671	15871	26	ENSGALG00000007334,ENSGALG00000007468,ENSGALG00000027785,ENSGALG00000009265,ENSGALG00000015332,ENSGALG00000001055,ENSGALG00000006497,Novel06181,ENSGALG00000007875,ENSGALG00000019647,ENSGALG00000004840,ENSGALG00000014967,ENSGALG00000011369,ENSGALG00000015256,ENSGALG00000027198,ENSGALG00000012710,ENSGALG00000027450,ENSGALG00000002223,ENSGALG00000001900,Novel06769,ENSGALG00000017378,ENSGALG000000068…	22	ENSGALG00000007908,ENSGALG00000002771,ENSGALG00000012973,ENSGALG00000005077,ENSGALG00000008883,ENSGALG00000012538,ENSGALG00000003424,ENSGALG00000004510,ENSGALG00000015305,ENSGALG00000005519,ENSGALG00000010858,ENSGALG00000026903,Novel02207,ENSGALG00000015677,ENSGALG00000015254,ENSGALG00000015147,ENSGALG00000009791,ENSGALG00000006515,Novel09211,ENSGALG00000023626,ENSGALG00000004320,ENSGALG000000172…
GO:0042168	heme metabolic process	biological_process	0.37045	1	1	254	29	15871	1	ENSGALG00000000329	0
GO:0006275	regulation of DNA replication	biological_process	0.37476	1	1	254	28	15871	0		1	ENSGALG00000027720
GO:0061025	membrane fusion	biological_process	0.37479	1	2	254	80	15871	0		2	ENSGALG00000013101,ENSGALG00000011476
GO:0046488	phosphatidylinositol metabolic process	biological_process	0.37565	1	2	254	74	15871	2	ENSGALG00000009415,ENSGALG00000009248	0
GO:0009142	nucleoside triphosphate biosynthetic process	biological_process	0.37698	1	3	254	126	15871	1	ENSGALG00000009799	2	ENSGALG00000004510,ENSGALG00000005410
GO:0009145	purine nucleoside triphosphate biosynthetic process	biological_process	0.37698	1	3	254	126	15871	1	ENSGALG00000009799	2	ENSGALG00000004510,ENSGALG00000005410
GO:0009201	ribonucleoside triphosphate biosynthetic process	biological_process	0.37698	1	3	254	126	15871	1	ENSGALG00000009799	2	ENSGALG00000004510,ENSGALG00000005410
GO:0009206	purine ribonucleoside triphosphate biosynthetic process	biological_process	0.37698	1	3	254	126	15871	1	ENSGALG00000009799	2	ENSGALG00000005410,ENSGALG00000004510
GO:0006333	chromatin assembly or disassembly	biological_process	0.3774	1	1	254	26	15871	1	ENSGALG00000026020	0
GO:0032507	maintenance of protein location in cell	biological_process	0.37889	1	2	254	71	15871	1	ENSGALG00000014967	1	ENSGALG00000012251
GO:0045185	maintenance of protein location	biological_process	0.37889	1	2	254	71	15871	1	ENSGALG00000014967	1	ENSGALG00000012251
GO:0051235	maintenance of location	biological_process	0.37889	1	2	254	71	15871	1	ENSGALG00000014967	1	ENSGALG00000012251
GO:0051651	maintenance of location in cell	biological_process	0.37889	1	2	254	71	15871	1	ENSGALG00000014967	1	ENSGALG00000012251
GO:0042157	lipoprotein metabolic process	biological_process	0.37903	1	2	254	75	15871	2	ENSGALG00000009248,ENSGALG00000009415	0
GO:0030234	enzyme regulator activity	molecular_function	0.3812	1	11	254	533	15871	3	ENSGALG00000022964,ENSGALG00000026263,ENSGALG00000011926	8	ENSGALG00000019077,Novel01115,Novel05811,ENSGALG00000015433,Novel04372,Novel04674,ENSGALG00000014923,Novel06776
GO:0009117	nucleotide metabolic process	biological_process	0.38147	1	8	254	407	15871	1	ENSGALG00000009799	7	Novel03463,ENSGALG00000011476,Novel08114,ENSGALG00000005410,ENSGALG00000004510,ENSGALG00000015753,ENSGALG00000001165
GO:0000041	transition metal ion transport	biological_process	0.38225	1	3	254	136	15871	0		3	ENSGALG00000015147,Novel02676,ENSGALG00000006808
GO:0007283	spermatogenesis	biological_process	0.3836	1	1	254	25	15871	0		1	ENSGALG00000013101
GO:0048232	male gamete generation	biological_process	0.3836	1	1	254	25	15871	0		1	ENSGALG00000013101
GO:0043169	cation binding	molecular_function	0.38549	1	48	254	2686	15871	26	ENSGALG00000007334,ENSGALG00000007468,ENSGALG00000027785,ENSGALG00000009265,ENSGALG00000015332,ENSGALG00000001055,ENSGALG00000006497,Novel06181,ENSGALG00000019647,ENSGALG00000007875,ENSGALG00000004840,ENSGALG00000014967,ENSGALG00000011369,ENSGALG00000015256,ENSGALG00000027198,ENSGALG00000012710,ENSGALG00000027450,ENSGALG00000002223,ENSGALG00000001900,Novel06769,ENSGALG00000017378,ENSGALG000000068…	22	ENSGALG00000007908,ENSGALG00000002771,ENSGALG00000012973,ENSGALG00000005077,ENSGALG00000008883,ENSGALG00000012538,ENSGALG00000003424,ENSGALG00000004510,ENSGALG00000015305,ENSGALG00000010858,ENSGALG00000005519,ENSGALG00000026903,Novel02207,ENSGALG00000015677,ENSGALG00000015254,ENSGALG00000015147,ENSGALG00000009791,ENSGALG00000006515,Novel09211,ENSGALG00000023626,ENSGALG00000004320,ENSGALG000000172…
GO:0000786	nucleosome	cellular_component	0.38839	1	1	254	26	15871	1	ENSGALG00000026020	0
GO:0032993	protein-DNA complex	cellular_component	0.38839	1	1	254	26	15871	1	ENSGALG00000026020	0
GO:0000123	histone acetyltransferase complex	cellular_component	0.38879	1	1	254	30	15871	0		1	ENSGALG00000015433
GO:0005244	voltage-gated ion channel activity	molecular_function	0.39163	1	2	254	81	15871	2	ENSGALG00000022964,ENSGALG00000011926	0
GO:0022832	voltage-gated channel activity	molecular_function	0.39163	1	2	254	81	15871	2	ENSGALG00000011926,ENSGALG00000022964	0
GO:0030695	GTPase regulator activity	molecular_function	0.39309	1	6	254	263	15871	0		6	Novel01115,Novel06776,Novel04674,ENSGALG00000019077,ENSGALG00000014923,Novel04372
GO:0045202	synapse	cellular_component	0.3942	1	1	254	27	15871	1	ENSGALG00000004840	0
GO:0030154	cell differentiation	biological_process	0.39503	1	2	254	77	15871	2	ENSGALG00000004487,Novel08886	0
GO:0016814	hydrolase activity, acting on carbon-nitrogen (but not peptide) bonds, in cyclic amidines	molecular_function	0.39673	1	1	254	29	15871	1	ENSGALG00000006797	0
GO:0006298	mismatch repair	biological_process	0.39946	1	1	254	28	15871	0		1	ENSGALG00000014453
GO:0005540	hyaluronic acid binding	molecular_function	0.40084	1	1	254	25	15871	0		1	ENSGALG00000015624
GO:0009312	oligosaccharide biosynthetic process	biological_process	0.4021	1	1	254	29	15871	0		1	Novel01112
GO:0006753	nucleoside phosphate metabolic process	biological_process	0.40297	1	8	254	416	15871	1	ENSGALG00000009799	7	Novel03463,ENSGALG00000011476,Novel08114,ENSGALG00000015753,ENSGALG00000005410,ENSGALG00000004510,ENSGALG00000001165
GO:0009522	photosystem I	cellular_component	0.40304	1	1	254	30	15871	0		1	ENSGALG00000013357
GO:0006366	transcription from RNA polymerase II promoter	biological_process	0.40323	1	4	254	196	15871	2	ENSGALG00000010379,Novel06164	2	Novel00961,ENSGALG00000012616
GO:0006289	nucleotide-excision repair	biological_process	0.40359	1	1	254	31	15871	1	Novel06417	0
GO:0007127	meiosis I	biological_process	0.40433	1	1	254	27	15871	0		1	ENSGALG00000013101
GO:0005088	Ras guanyl-nucleotide exchange factor activity	molecular_function	0.40532	1	2	254	67	15871	0		2	ENSGALG00000019077,ENSGALG00000014923
GO:0005089	Rho guanyl-nucleotide exchange factor activity	molecular_function	0.40532	1	2	254	67	15871	0		2	ENSGALG00000014923,ENSGALG00000019077
GO:0035556	intracellular signal transduction	biological_process	0.40565	1	14	254	738	15871	6	Novel10740,ENSGALG00000004840,ENSGALG00000005323,ENSGALG00000009005,ENSGALG00000001900,ENSGALG00000028081	8	ENSGALG00000012200,ENSGALG00000019077,ENSGALG00000015753,Novel01115,Novel04372,ENSGALG00000014923,ENSGALG00000011476,Novel06776
GO:0034453	microtubule anchoring	biological_process	0.40576	1	1	254	28	15871	1	ENSGALG00000014967	0
GO:0070011	peptidase activity, acting on L-amino acid peptides	molecular_function	0.40615	1	13	254	698	15871	5	ENSGALG00000007875,Novel06164,ENSGALG00000004487,ENSGALG00000015789,ENSGALG00000008926	8	ENSGALG00000007886,ENSGALG00000005519,ENSGALG00000009791,ENSGALG00000015293,ENSGALG00000004087,ENSGALG00000006515,ENSGALG00000027311,ENSGALG00000014657
GO:0016627	oxidoreductase activity, acting on the CH-CH group of donors	molecular_function	0.40924	1	2	254	86	15871	1	ENSGALG00000000329	1	ENSGALG00000010625
GO:0007167	enzyme linked receptor protein signaling pathway	biological_process	0.41006	1	1	254	25	15871	0		1	ENSGALG00000007039
GO:0007169	transmembrane receptor protein tyrosine kinase signaling pathway	biological_process	0.41006	1	1	254	25	15871	0		1	ENSGALG00000007039
GO:0004659	prenyltransferase activity	molecular_function	0.41112	1	1	254	32	15871	0		1	ENSGALG00000014657
GO:0016651	oxidoreductase activity, acting on NAD(P)H	molecular_function	0.41315	1	3	254	138	15871	0		3	ENSGALG00000014923,ENSGALG00000015624,ENSGALG00000004510
GO:0044428	nuclear part	cellular_component	0.41967	1	11	254	601	15871	5	Novel06417,ENSGALG00000009248,ENSGALG00000014967,ENSGALG00000010379,Novel06164	6	Novel00961,ENSGALG00000015147,ENSGALG00000013101,ENSGALG00000015433,ENSGALG00000012616,ENSGALG00000015704
GO:0048513	organ development	biological_process	0.42569	1	1	254	34	15871	1	Novel08886	0
GO:0016860	intramolecular oxidoreductase activity	molecular_function	0.426	1	1	254	31	15871	0		1	Novel03463
GO:0005125	cytokine activity	molecular_function	0.427	1	1	254	39	15871	0		1	ENSGALG00000016867
GO:0016628	oxidoreductase activity, acting on the CH-CH group of donors, NAD or NADP as acceptor	molecular_function	0.42765	1	1	254	34	15871	1	ENSGALG00000000329	0
GO:0009888	tissue development	biological_process	0.42842	1	1	254	33	15871	1	Novel08886	0
GO:1901137	carbohydrate derivative biosynthetic process	biological_process	0.42866	1	10	254	529	15871	4	ENSGALG00000009415,ENSGALG00000009248,ENSGALG00000009799,ENSGALG00000000244	6	Novel01112,Novel03463,ENSGALG00000015753,ENSGALG00000005410,ENSGALG00000004510,ENSGALG00000001165
GO:0016645	oxidoreductase activity, acting on the CH-NH group of donors	molecular_function	0.42944	1	1	254	36	15871	1	ENSGALG00000000329	0
GO:0051052	regulation of DNA metabolic process	biological_process	0.42982	1	1	254	33	15871	0		1	ENSGALG00000027720
GO:0004527	exonuclease activity	molecular_function	0.43022	1	2	254	88	15871	1	ENSGALG00000009248	1	ENSGALG00000008250
GO:0006996	organelle organization	biological_process	0.43339	1	11	254	603	15871	6	ENSGALG00000009853,ENSGALG00000000329,Novel09098,Novel01185,ENSGALG00000014967,ENSGALG00000026020	5	ENSGALG00000015704,ENSGALG00000011476,ENSGALG00000005077,ENSGALG00000015254,ENSGALG00000013101
GO:0017016	Ras GTPase binding	molecular_function	0.43425	1	2	254	76	15871	2	Novel01546,ENSGALG00000004840	0
GO:0031267	small GTPase binding	molecular_function	0.43425	1	2	254	76	15871	2	ENSGALG00000004840,Novel01546	0
GO:0051020	GTPase binding	molecular_function	0.43425	1	2	254	76	15871	2	ENSGALG00000004840,Novel01546	0
GO:0008150	biological_process	biological_process	0.43605	1	191	254	11607	15871	91	ENSGALG00000001900,ENSGALG00000012647,ENSGALG00000023195,ENSGALG00000015419,ENSGALG00000002223,ENSGALG00000005323,ENSGALG00000010379,ENSGALG00000009853,Novel06417,ENSGALG00000011264,ENSGALG00000022964,ENSGALG00000014225,ENSGALG00000000329,ENSGALG00000016804,Novel10054,ENSGALG00000008423,ENSGALG00000007334,ENSGALG00000016681,Novel06145,ENSGALG00000012464,ENSGALG00000011926,ENSGALG00000014967,Novel…	100	ENSGALG00000014453,Novel01112,ENSGALG00000020423,ENSGALG00000010572,ENSGALG00000007886,ENSGALG00000008141,ENSGALG00000012616,ENSGALG00000012801,ENSGALG00000026881,ENSGALG00000013357,Novel04372,ENSGALG00000027720,ENSGALG00000004118,ENSGALG00000014923,ENSGALG00000002546,ENSGALG00000016635,ENSGALG00000013154,ENSGALG00000027109,ENSGALG00000006808,ENSGALG00000005519,ENSGALG00000003842,ENSGALG000000157…
GO:0033177	proton-transporting two-sector ATPase complex, proton-transporting domain	cellular_component	0.44056	1	4	254	208	15871	1	ENSGALG00000009799	3	ENSGALG00000004510,ENSGALG00000005410,ENSGALG00000015254
GO:0006325	chromatin organization	biological_process	0.44437	1	2	254	85	15871	2	ENSGALG00000026020,ENSGALG00000000329	0
GO:1901607	alpha-amino acid biosynthetic process	biological_process	0.44527	1	2	254	92	15871	1	ENSGALG00000000329	1	ENSGALG00000005077
GO:0016020	membrane	cellular_component	0.44643	1	83	254	4906	15871	43	ENSGALG00000014967,ENSGALG00000011926,ENSGALG00000026628,ENSGALG00000007875,ENSGALG00000002312,ENSGALG00000008599,ENSGALG00000016804,ENSGALG00000009799,Novel06145,ENSGALG00000025772,ENSGALG00000008423,ENSGALG00000009265,ENSGALG00000011616,Novel06417,ENSGALG00000014971,ENSGALG00000022964,ENSGALG00000006087,Novel07020,ENSGALG00000015632,ENSGALG00000008901,ENSGALG00000008080,Novel06164,ENSGALG000000…	40	ENSGALG00000006808,Novel02028,ENSGALG00000005410,ENSGALG00000004510,ENSGALG00000013357,Novel01106,ENSGALG00000013154,ENSGALG00000008141,ENSGALG00000017229,ENSGALG00000006560,ENSGALG00000012801,Novel03463,ENSGALG00000015147,ENSGALG00000005435,ENSGALG00000007886,ENSGALG00000010572,Novel02676,ENSGALG00000017041,ENSGALG00000007039,Novel02675,ENSGALG00000003014,ENSGALG00000001165,Novel07003,ENSGALG000…
GO:0030313	cell envelope	cellular_component	0.44718	1	1	254	31	15871	0		1	Novel05903
GO:0009190	cyclic nucleotide biosynthetic process	biological_process	0.44774	1	1	254	31	15871	0		1	ENSGALG00000015753
GO:0071103	DNA conformation change	biological_process	0.44855	1	2	254	88	15871	2	ENSGALG00000026020,Novel05273	0
GO:0008202	steroid metabolic process	biological_process	0.44934	1	1	254	38	15871	0		1	Novel03463
GO:0005496	steroid binding	molecular_function	0.44982	1	1	254	33	15871	0		1	ENSGALG00000012973
GO:0072686	mitotic spindle	cellular_component	0.45356	1	1	254	33	15871	1	ENSGALG00000014967	0
GO:0003676	nucleic acid binding	molecular_function	0.45421	1	51	254	2964	15871	24	ENSGALG00000028819,ENSGALG00000012710,ENSGALG00000006797,ENSGALG00000009853,Novel06164,ENSGALG00000012647,ENSGALG00000001900,ENSGALG00000023195,ENSGALG00000002223,ENSGALG00000023859,Novel08886,ENSGALG00000000329,ENSGALG00000008135,ENSGALG00000008423,Novel05273,ENSGALG00000001055,ENSGALG00000010974,ENSGALG00000009799,ENSGALG00000016044,ENSGALG00000019647,ENSGALG00000028081,ENSGALG00000026020,ENSGA…	27	ENSGALG00000020423,ENSGALG00000015677,ENSGALG00000010078,ENSGALG00000015147,ENSGALG00000011476,ENSGALG00000009791,Novel01115,ENSGALG00000025954,ENSGALG00000026881,ENSGALG00000026652,ENSGALG00000013101,ENSGALG00000023626,ENSGALG00000006515,ENSGALG00000012973,ENSGALG00000005613,ENSGALG00000012538,ENSGALG00000027720,ENSGALG00000000363,ENSGALG00000015659,ENSGALG00000010858,ENSGALG00000015305,ENSGALG0…
GO:0006313	transposition, DNA-mediated	biological_process	0.45706	1	1	254	35	15871	1	ENSGALG00000019647	0
GO:0032196	transposition	biological_process	0.45706	1	1	254	35	15871	1	ENSGALG00000019647	0
GO:0005227	calcium activated cation channel activity	molecular_function	0.46028	1	1	254	34	15871	1	ENSGALG00000015261	0
GO:0015269	calcium-activated potassium channel activity	molecular_function	0.46028	1	1	254	34	15871	1	ENSGALG00000015261	0
GO:0005506	iron ion binding	molecular_function	0.46156	1	3	254	164	15871	2	ENSGALG00000007468,ENSGALG00000015332	1	Novel02207
GO:0045892	negative regulation of transcription, DNA-dependent	biological_process	0.4642	1	1	254	38	15871	0		1	ENSGALG00000013357
GO:0051253	negative regulation of RNA metabolic process	biological_process	0.4642	1	1	254	38	15871	0		1	ENSGALG00000013357
GO:0051186	cofactor metabolic process	biological_process	0.46557	1	5	254	256	15871	3	ENSGALG00000000329,ENSGALG00000009005,ENSGALG00000001055	2	ENSGALG00000001165,ENSGALG00000027720
GO:0019064	viral entry into host cell via membrane fusion with the plasma membrane	biological_process	0.46879	1	1	254	39	15871	0		1	ENSGALG00000013101
GO:0006265	DNA topological change	biological_process	0.47082	1	1	254	38	15871	1	Novel05273	0
GO:0009144	purine nucleoside triphosphate metabolic process	biological_process	0.47086	1	5	254	266	15871	1	ENSGALG00000009799	4	Novel08114,ENSGALG00000011476,ENSGALG00000005410,ENSGALG00000004510
GO:0009199	ribonucleoside triphosphate metabolic process	biological_process	0.47086	1	5	254	266	15871	1	ENSGALG00000009799	4	Novel08114,ENSGALG00000011476,ENSGALG00000005410,ENSGALG00000004510
GO:0009205	purine ribonucleoside triphosphate metabolic process	biological_process	0.47086	1	5	254	266	15871	1	ENSGALG00000009799	4	Novel08114,ENSGALG00000005410,ENSGALG00000004510,ENSGALG00000011476
GO:1901681	sulfur compound binding	molecular_function	0.47095	1	1	254	38	15871	1	ENSGALG00000006087	0
GO:0003916	DNA topoisomerase activity	molecular_function	0.47132	1	1	254	37	15871	1	Novel05273	0
GO:0006119	oxidative phosphorylation	biological_process	0.47468	1	1	254	36	15871	0		1	ENSGALG00000015624
GO:0042773	ATP synthesis coupled electron transport	biological_process	0.47468	1	1	254	36	15871	0		1	ENSGALG00000015624
GO:0046085	adenosine metabolic process	biological_process	0.47578	1	1	254	31	15871	1	ENSGALG00000001055	0
GO:0070525	threonylcarbamoyladenosine metabolic process	biological_process	0.47578	1	1	254	31	15871	1	ENSGALG00000001055	0
GO:0070526	threonylcarbamoyladenosine biosynthetic process	biological_process	0.47578	1	1	254	31	15871	1	ENSGALG00000001055	0
GO:0007126	meiosis	biological_process	0.47597	1	1	254	34	15871	0		1	ENSGALG00000013101
GO:0051321	meiotic cell cycle	biological_process	0.47597	1	1	254	34	15871	0		1	ENSGALG00000013101
GO:0003008	system process	biological_process	0.47841	1	2	254	102	15871	1	ENSGALG00000009737	1	ENSGALG00000012757
GO:0009311	oligosaccharide metabolic process	biological_process	0.48029	1	1	254	36	15871	0		1	Novel01112
GO:0009141	nucleoside triphosphate metabolic process	biological_process	0.4803	1	5	254	269	15871	1	ENSGALG00000009799	4	Novel08114,ENSGALG00000011476,ENSGALG00000004510,ENSGALG00000005410
GO:0009187	cyclic nucleotide metabolic process	biological_process	0.48164	1	1	254	35	15871	0		1	ENSGALG00000015753
GO:0015370	solute:sodium symporter activity	molecular_function	0.48187	1	1	254	41	15871	1	ENSGALG00000007871	0
GO:0060589	nucleoside-triphosphatase regulator activity	molecular_function	0.48196	1	6	254	294	15871	0		6	Novel06776,Novel01115,ENSGALG00000019077,ENSGALG00000014923,Novel04674,Novel04372
GO:0000785	chromatin	cellular_component	0.48249	1	1	254	38	15871	1	ENSGALG00000026020	0
GO:0048731	system development	biological_process	0.48291	1	1	254	41	15871	1	Novel08886	0
GO:0033014	tetrapyrrole biosynthetic process	biological_process	0.48313	1	3	254	139	15871	3	ENSGALG00000009005,ENSGALG00000000329,ENSGALG00000001055	0
GO:0000775	chromosome, centromeric region	cellular_component	0.4853	1	2	254	99	15871	1	ENSGALG00000014967	1	ENSGALG00000015254
GO:0006914	autophagy	biological_process	0.4867	1	3	254	178	15871	2	ENSGALG00000027920,ENSGALG00000015332	1	ENSGALG00000013357
GO:0000778	condensed nuclear chromosome kinetochore	cellular_component	0.48901	1	1	254	38	15871	1	ENSGALG00000014967	0
GO:0000780	condensed nuclear chromosome, centromeric region	cellular_component	0.48901	1	1	254	38	15871	1	ENSGALG00000014967	0
GO:0000940	condensed chromosome outer kinetochore	cellular_component	0.48901	1	1	254	38	15871	1	ENSGALG00000014967	0
GO:0000942	condensed nuclear chromosome outer kinetochore	cellular_component	0.48901	1	1	254	38	15871	1	ENSGALG00000014967	0
GO:0042729	DASH complex	cellular_component	0.48901	1	1	254	38	15871	1	ENSGALG00000014967	0
GO:0005515	protein binding	molecular_function	0.49018	1	84	254	4812	15871	34	ENSGALG00000004840,ENSGALG00000000277,ENSGALG00000019026,Novel01546,ENSGALG00000011022,ENSGALG00000007334,ENSGALG00000018942,ENSGALG00000028346,ENSGALG00000015332,ENSGALG00000016044,ENSGALG00000006087,ENSGALG00000009458,Novel01185,ENSGALG00000009853,ENSGALG00000001900,Novel02668,ENSGALG00000007361,ENSGALG00000015632,ENSGALG00000013212,ENSGALG00000023359,ENSGALG00000010319,ENSGALG00000008490,ENSGA…	50	ENSGALG00000005519,ENSGALG00000005733,ENSGALG00000018733,ENSGALG00000003842,ENSGALG00000005410,ENSGALG00000019077,ENSGALG00000014855,ENSGALG00000006702,ENSGALG00000004572,ENSGALG00000013154,ENSGALG00000014923,ENSGALG00000012801,ENSGALG00000017229,ENSGALG00000027311,ENSGALG00000006560,ENSGALG00000008177,ENSGALG00000011940,ENSGALG00000005435,ENSGALG00000007886,ENSGALG00000000733,ENSGALG00000025982,…
GO:0023021	termination of signal transduction	biological_process	0.49281	1	1	254	40	15871	1	ENSGALG00000026263	0
GO:0038032	termination of G-protein coupled receptor signaling pathway	biological_process	0.49281	1	1	254	40	15871	1	ENSGALG00000026263	0
GO:0045744	negative regulation of G-protein coupled receptor protein signaling pathway	biological_process	0.49281	1	1	254	40	15871	1	ENSGALG00000026263	0
GO:0000777	condensed chromosome kinetochore	cellular_component	0.49518	1	1	254	39	15871	1	ENSGALG00000014967	0
GO:0000779	condensed chromosome, centromeric region	cellular_component	0.49518	1	1	254	39	15871	1	ENSGALG00000014967	0
GO:0006508	proteolysis	biological_process	0.49591	1	11	254	625	15871	2	ENSGALG00000008926,ENSGALG00000007875	9	ENSGALG00000004320,ENSGALG00000027311,ENSGALG00000015254,ENSGALG00000006379,ENSGALG00000015293,ENSGALG00000006515,ENSGALG00000005519,ENSGALG00000009791,ENSGALG00000007886
GO:0016836	hydro-lyase activity	molecular_function	0.50144	1	1	254	40	15871	1	ENSGALG00000001055	0
GO:0006614	SRP-dependent cotranslational protein targeting to membrane	biological_process	0.5059	1	1	254	36	15871	0		1	ENSGALG00000005752
GO:0045047	protein targeting to ER	biological_process	0.5059	1	1	254	36	15871	0		1	ENSGALG00000005752
GO:0072599	establishment of protein localization to endoplasmic reticulum	biological_process	0.5059	1	1	254	36	15871	0		1	ENSGALG00000005752
GO:0006520	cellular amino acid metabolic process	biological_process	0.50592	1	6	254	348	15871	3	ENSGALG00000009589,ENSGALG00000007588,ENSGALG00000000329	3	ENSGALG00000023436,ENSGALG00000005077,ENSGALG00000013094
GO:0043531	ADP binding	molecular_function	0.50645	1	1	254	39	15871	1	ENSGALG00000001055	0
GO:0022804	active transmembrane transporter activity	molecular_function	0.50884	1	4	254	210	15871	2	ENSGALG00000007875,ENSGALG00000007871	2	ENSGALG00000004510,Novel01106
GO:0010608	posttranscriptional regulation of gene expression	biological_process	0.50884	1	1	254	41	15871	1	Novel06417	0
GO:0044429	mitochondrial part	cellular_component	0.50892	1	5	254	273	15871	2	ENSGALG00000009799,Novel06164	3	ENSGALG00000011476,ENSGALG00000004510,ENSGALG00000005410
GO:0042398	cellular modified amino acid biosynthetic process	biological_process	0.50998	1	1	254	46	15871	1	ENSGALG00000000329	0
GO:0030246	carbohydrate binding	molecular_function	0.51105	1	3	254	163	15871	0		3	ENSGALG00000015634,ENSGALG00000015624,ENSGALG00000005435
GO:0015672	monovalent inorganic cation transport	biological_process	0.51175	1	8	254	469	15871	5	ENSGALG00000011926,ENSGALG00000009799,ENSGALG00000000329,ENSGALG00000022964,ENSGALG00000015261	3	ENSGALG00000015254,ENSGALG00000004510,ENSGALG00000005410
GO:0009991	response to extracellular stimulus	biological_process	0.51415	1	1	254	38	15871	1	Novel10740	0
GO:0031668	cellular response to extracellular stimulus	biological_process	0.51415	1	1	254	38	15871	1	Novel10740	0
GO:0071496	cellular response to external stimulus	biological_process	0.51415	1	1	254	38	15871	1	Novel10740	0
GO:0006304	DNA modification	biological_process	0.51458	1	1	254	41	15871	0		1	ENSGALG00000010078
GO:0044281	small molecule metabolic process	biological_process	0.51534	1	17	254	990	15871	7	ENSGALG00000000329,ENSGALG00000009589,ENSGALG00000007588,ENSGALG00000009005,ENSGALG00000015261,ENSGALG00000009799,ENSGALG00000001055	10	ENSGALG00000005410,ENSGALG00000004510,ENSGALG00000015753,ENSGALG00000001165,ENSGALG00000011476,Novel03463,ENSGALG00000013094,ENSGALG00000005077,ENSGALG00000023436,Novel08114
GO:0007059	chromosome segregation	biological_process	0.51589	1	2	254	98	15871	1	ENSGALG00000014967	1	ENSGALG00000011476
GO:0001871	pattern binding	molecular_function	0.51805	1	1	254	43	15871	0		1	ENSGALG00000015634
GO:0030247	polysaccharide binding	molecular_function	0.51805	1	1	254	43	15871	0		1	ENSGALG00000015634
GO:0016705	oxidoreductase activity, acting on paired donors, with incorporation or reduction of molecular oxygen	molecular_function	0.51957	1	3	254	177	15871	1	ENSGALG00000015256	2	ENSGALG00000008177,ENSGALG00000006551
GO:1901564	organonitrogen compound metabolic process	biological_process	0.51959	1	19	254	1111	15871	7	ENSGALG00000000329,ENSGALG00000009589,ENSGALG00000001055,ENSGALG00000009799,ENSGALG00000007588,ENSGALG00000009005,ENSGALG00000015261	12	ENSGALG00000015753,ENSGALG00000005410,ENSGALG00000004510,ENSGALG00000001165,ENSGALG00000011476,ENSGALG00000005077,ENSGALG00000013094,Novel03463,ENSGALG00000023436,ENSGALG00000027720,Novel08114,ENSGALG00000005752
GO:1901135	carbohydrate derivative metabolic process	biological_process	0.52231	1	14	254	813	15871	6	ENSGALG00000015261,ENSGALG00000000244,ENSGALG00000001055,ENSGALG00000009248,ENSGALG00000009799,ENSGALG00000009415	8	ENSGALG00000001165,ENSGALG00000015753,ENSGALG00000005410,ENSGALG00000004510,Novel08114,Novel03463,ENSGALG00000011476,Novel01112
GO:0005539	glycosaminoglycan binding	molecular_function	0.53105	1	1	254	39	15871	0		1	ENSGALG00000015624
GO:0045934	negative regulation of nucleobase-containing compound metabolic process	biological_process	0.5315	1	1	254	46	15871	0		1	ENSGALG00000013357
GO:0051172	negative regulation of nitrogen compound metabolic process	biological_process	0.5315	1	1	254	46	15871	0		1	ENSGALG00000013357
GO:0016032	viral process	biological_process	0.53593	1	8	254	460	15871	4	Novel01546,Novel06417,ENSGALG00000001055,ENSGALG00000026263	4	ENSGALG00000012616,Novel07318,ENSGALG00000027720,ENSGALG00000013101
GO:0008236	serine-type peptidase activity	molecular_function	0.53839	1	5	254	290	15871	3	Novel06164,ENSGALG00000015789,ENSGALG00000008926	2	ENSGALG00000006515,ENSGALG00000007886
GO:0017171	serine hydrolase activity	molecular_function	0.53839	1	5	254	290	15871	3	Novel06164,ENSGALG00000015789,ENSGALG00000008926	2	ENSGALG00000006515,ENSGALG00000007886
GO:0072528	pyrimidine-containing compound biosynthetic process	biological_process	0.5396	1	1	254	44	15871	0		1	Novel03463
GO:0006066	alcohol metabolic process	biological_process	0.5397	1	1	254	41	15871	0		1	Novel03463
GO:0006613	cotranslational protein targeting to membrane	biological_process	0.54052	1	1	254	40	15871	0		1	ENSGALG00000005752
GO:0005342	organic acid transmembrane transporter activity	molecular_function	0.54166	1	1	254	48	15871	1	ENSGALG00000007871	0
GO:0046943	carboxylic acid transmembrane transporter activity	molecular_function	0.54166	1	1	254	48	15871	1	ENSGALG00000007871	0
GO:0009110	vitamin biosynthetic process	biological_process	0.54789	1	1	254	40	15871	1	ENSGALG00000009005	0
GO:0042364	water-soluble vitamin biosynthetic process	biological_process	0.54789	1	1	254	40	15871	1	ENSGALG00000009005	0
GO:0051537	2 iron, 2 sulfur cluster binding	molecular_function	0.55053	1	1	254	42	15871	0		1	ENSGALG00000010683
GO:0016209	antioxidant activity	molecular_function	0.55122	1	1	254	53	15871	0		1	ENSGALG00000015704
GO:0005819	spindle	cellular_component	0.55198	1	1	254	44	15871	1	ENSGALG00000014967	0
GO:0030260	entry into host cell	biological_process	0.55278	1	1	254	49	15871	0		1	ENSGALG00000013101
GO:0044409	entry into host	biological_process	0.55278	1	1	254	49	15871	0		1	ENSGALG00000013101
GO:0046718	viral entry into host cell	biological_process	0.55278	1	1	254	49	15871	0		1	ENSGALG00000013101
GO:0051806	entry into cell of other organism involved in symbiotic interaction	biological_process	0.55278	1	1	254	49	15871	0		1	ENSGALG00000013101
GO:0051828	entry into other organism involved in symbiotic interaction	biological_process	0.55278	1	1	254	49	15871	0		1	ENSGALG00000013101
GO:0008757	S-adenosylmethionine-dependent methyltransferase activity	molecular_function	0.55498	1	2	254	103	15871	1	ENSGALG00000015789	1	ENSGALG00000010078
GO:0015077	monovalent inorganic cation transmembrane transporter activity	molecular_function	0.55513	1	9	254	549	15871	6	ENSGALG00000013469,ENSGALG00000009799,ENSGALG00000007871,ENSGALG00000011926,ENSGALG00000015261,ENSGALG00000022964	3	ENSGALG00000015254,ENSGALG00000004510,ENSGALG00000005410
GO:0005044	scavenger receptor activity	molecular_function	0.55653	1	1	254	52	15871	0		1	ENSGALG00000015634
GO:0038024	cargo receptor activity	molecular_function	0.55653	1	1	254	52	15871	0		1	ENSGALG00000015634
GO:0016887	ATPase activity	molecular_function	0.55833	1	8	254	428	15871	3	ENSGALG00000001055,Novel06145,ENSGALG00000009005	5	ENSGALG00000011476,ENSGALG00000000733,ENSGALG00000015433,ENSGALG00000004510,ENSGALG00000005752
GO:0007264	small GTPase mediated signal transduction	biological_process	0.55904	1	8	254	468	15871	2	ENSGALG00000005323,ENSGALG00000009005	6	Novel01115,ENSGALG00000019077,Novel04372,Novel06776,ENSGALG00000011476,ENSGALG00000014923
GO:0010629	negative regulation of gene expression	biological_process	0.55961	1	1	254	48	15871	0		1	ENSGALG00000013357
GO:0016763	transferase activity, transferring pentosyl groups	molecular_function	0.56269	1	1	254	53	15871	1	ENSGALG00000015261	0
GO:0005525	GTP binding	molecular_function	0.56387	1	7	254	441	15871	2	ENSGALG00000005323,ENSGALG00000009005	5	Novel08114,ENSGALG00000015433,ENSGALG00000005613,ENSGALG00000005752,ENSGALG00000011476
GO:0008514	organic anion transmembrane transporter activity	molecular_function	0.56407	1	1	254	50	15871	1	ENSGALG00000007871	0
GO:0006888	ER to Golgi vesicle-mediated transport	biological_process	0.56734	1	1	254	43	15871	0		1	ENSGALG00000003842
GO:0070008	serine-type exopeptidase activity	molecular_function	0.5675	1	1	254	49	15871	1	ENSGALG00000015789	0
GO:0022904	respiratory electron transport chain	biological_process	0.56861	1	1	254	48	15871	0		1	ENSGALG00000015624
GO:0032040	small-subunit processome	cellular_component	0.56997	1	1	254	47	15871	0		1	ENSGALG00000007039
GO:0051056	regulation of small GTPase mediated signal transduction	biological_process	0.57179	1	4	254	204	15871	0		4	Novel06776,Novel01115,ENSGALG00000014923,ENSGALG00000019077
GO:0005694	chromosome	cellular_component	0.57285	1	4	254	237	15871	3	Novel05273,ENSGALG00000026020,ENSGALG00000014967	1	ENSGALG00000015254
GO:0032561	guanyl ribonucleotide binding	molecular_function	0.57613	1	7	254	447	15871	2	ENSGALG00000005323,ENSGALG00000009005	5	ENSGALG00000005752,ENSGALG00000005613,ENSGALG00000015433,Novel08114,ENSGALG00000011476
GO:0010558	negative regulation of macromolecule biosynthetic process	biological_process	0.57686	1	1	254	54	15871	0		1	ENSGALG00000013357
GO:0031327	negative regulation of cellular biosynthetic process	biological_process	0.57686	1	1	254	54	15871	0		1	ENSGALG00000013357
GO:2000113	negative regulation of cellular macromolecule biosynthetic process	biological_process	0.57686	1	1	254	54	15871	0		1	ENSGALG00000013357
GO:0034220	ion transmembrane transport	biological_process	0.57877	1	6	254	365	15871	1	ENSGALG00000009799	5	ENSGALG00000015147,ENSGALG00000015254,ENSGALG00000005410,ENSGALG00000004510,Novel02676
GO:0044455	mitochondrial membrane part	cellular_component	0.57937	1	3	254	164	15871	1	ENSGALG00000009799	2	ENSGALG00000004510,ENSGALG00000005410
GO:1901615	organic hydroxy compound metabolic process	biological_process	0.57993	1	1	254	47	15871	0		1	Novel03463
GO:0006575	cellular modified amino acid metabolic process	biological_process	0.58068	1	1	254	56	15871	1	ENSGALG00000000329	0
GO:0031410	cytoplasmic vesicle	cellular_component	0.58118	1	2	254	106	15871	0		2	ENSGALG00000027109,ENSGALG00000009155
GO:0009890	negative regulation of biosynthetic process	biological_process	0.58191	1	1	254	55	15871	0		1	ENSGALG00000013357
GO:0061024	membrane organization	biological_process	0.58409	1	2	254	118	15871	0		2	ENSGALG00000013101,ENSGALG00000011476
GO:0000280	nuclear division	biological_process	0.58453	1	1	254	54	15871	0		1	ENSGALG00000015704
GO:0007067	mitosis	biological_process	0.58453	1	1	254	54	15871	0		1	ENSGALG00000015704
GO:0019001	guanyl nucleotide binding	molecular_function	0.58462	1	7	254	451	15871	2	ENSGALG00000009005,ENSGALG00000005323	5	ENSGALG00000011476,Novel08114,ENSGALG00000015433,ENSGALG00000005613,ENSGALG00000005752
GO:0048610	cellular process involved in reproduction	biological_process	0.58557	1	3	254	176	15871	0		3	ENSGALG00000013101,ENSGALG00000002546,ENSGALG00000016635
GO:0031966	mitochondrial membrane	cellular_component	0.58749	1	4	254	232	15871	1	ENSGALG00000009799	3	ENSGALG00000005410,ENSGALG00000004510,ENSGALG00000011476
GO:0031982	vesicle	cellular_component	0.58956	1	2	254	107	15871	0		2	ENSGALG00000009155,ENSGALG00000027109
GO:0006612	protein targeting to membrane	biological_process	0.59023	1	1	254	46	15871	0		1	ENSGALG00000005752
GO:0006323	DNA packaging	biological_process	0.59025	1	1	254	50	15871	1	ENSGALG00000026020	0
GO:0006766	vitamin metabolic process	biological_process	0.59073	1	1	254	43	15871	1	ENSGALG00000009005	0
GO:0006767	water-soluble vitamin metabolic process	biological_process	0.59073	1	1	254	43	15871	1	ENSGALG00000009005	0
GO:0009378	four-way junction helicase activity	molecular_function	0.59358	1	1	254	54	15871	1	ENSGALG00000001055	0
GO:0006810	transport	biological_process	0.59456	1	42	254	2505	15871	27	ENSGALG00000010793,ENSGALG00000000329,ENSGALG00000015055,ENSGALG00000022964,Novel10634,ENSGALG00000014971,Novel06417,ENSGALG00000015261,ENSGALG00000008080,ENSGALG00000015632,Novel06729,ENSGALG00000005801,ENSGALG00000002312,ENSGALG00000004840,ENSGALG00000007875,ENSGALG00000011926,ENSGALG00000014967,ENSGALG00000027920,Novel01546,ENSGALG00000008423,ENSGALG00000009265,Novel06145,ENSGALG00000002098,EN…	15	ENSGALG00000005435,ENSGALG00000005209,ENSGALG00000015254,ENSGALG00000015147,ENSGALG00000009289,ENSGALG00000007748,ENSGALG00000005410,ENSGALG00000004510,ENSGALG00000003842,ENSGALG00000003014,Novel02676,ENSGALG00000006808,ENSGALG00000005752,Novel01106,ENSGALG00000013154
GO:0051234	establishment of localization	biological_process	0.59456	1	42	254	2505	15871	27	ENSGALG00000002098,Novel06145,ENSGALG00000008423,ENSGALG00000009265,Novel01546,ENSGALG00000015332,ENSGALG00000007871,ENSGALG00000009799,ENSGALG00000016804,ENSGALG00000007875,ENSGALG00000002312,ENSGALG00000004840,ENSGALG00000027920,ENSGALG00000014967,ENSGALG00000011926,ENSGALG00000008080,ENSGALG00000015261,ENSGALG00000005801,Novel06729,ENSGALG00000015632,ENSGALG00000022964,ENSGALG00000015055,ENSGA…	15	Novel01106,ENSGALG00000013154,ENSGALG00000005752,ENSGALG00000003842,ENSGALG00000003014,ENSGALG00000004510,ENSGALG00000005410,ENSGALG00000007748,ENSGALG00000006808,Novel02676,ENSGALG00000005435,ENSGALG00000005209,ENSGALG00000009289,ENSGALG00000015147,ENSGALG00000015254
GO:0008277	regulation of G-protein coupled receptor protein signaling pathway	biological_process	0.59463	1	1	254	53	15871	1	ENSGALG00000026263	0
GO:0048869	cellular developmental process	biological_process	0.5976	1	2	254	117	15871	2	ENSGALG00000004487,Novel08886	0
GO:0005743	mitochondrial inner membrane	cellular_component	0.59773	1	3	254	171	15871	1	ENSGALG00000009799	2	ENSGALG00000005410,ENSGALG00000004510
GO:0005741	mitochondrial outer membrane	cellular_component	0.60127	1	1	254	56	15871	0		1	ENSGALG00000011476
GO:0031968	organelle outer membrane	cellular_component	0.60127	1	1	254	56	15871	0		1	ENSGALG00000011476
GO:0051260	protein homooligomerization	biological_process	0.60225	1	1	254	59	15871	1	ENSGALG00000014225	0
GO:0007156	homophilic cell adhesion	biological_process	0.60302	1	2	254	111	15871	0		2	ENSGALG00000017229,ENSGALG00000004320
GO:0019220	regulation of phosphate metabolic process	biological_process	0.60459	1	2	254	116	15871	1	Novel10740	1	ENSGALG00000008250
GO:0051174	regulation of phosphorus metabolic process	biological_process	0.60459	1	2	254	116	15871	1	Novel10740	1	ENSGALG00000008250
GO:0016044	cellular membrane organization	biological_process	0.60519	1	1	254	57	15871	0		1	ENSGALG00000011476
GO:0008137	NADH dehydrogenase (ubiquinone) activity	molecular_function	0.60636	1	1	254	54	15871	0		1	ENSGALG00000015624
GO:0050136	NADH dehydrogenase (quinone) activity	molecular_function	0.60636	1	1	254	54	15871	0		1	ENSGALG00000015624
GO:0006397	mRNA processing	biological_process	0.6079	1	2	254	120	15871	0		2	ENSGALG00000006379,ENSGALG00000013101
GO:0006779	porphyrin-containing compound biosynthetic process	biological_process	0.60804	1	2	254	108	15871	2	ENSGALG00000000329,ENSGALG00000001055	0
GO:0015849	organic acid transport	biological_process	0.60843	1	1	254	56	15871	1	ENSGALG00000007871	0
GO:0046942	carboxylic acid transport	biological_process	0.60843	1	1	254	56	15871	1	ENSGALG00000007871	0
GO:0005789	endoplasmic reticulum membrane	cellular_component	0.60853	1	2	254	120	15871	2	ENSGALG00000009415,ENSGALG00000009248	0
GO:0042175	nuclear outer membrane-endoplasmic reticulum membrane network	cellular_component	0.60853	1	2	254	120	15871	2	ENSGALG00000009415,ENSGALG00000009248	0
GO:0008324	cation transmembrane transporter activity	molecular_function	0.60904	1	14	254	878	15871	7	ENSGALG00000013469,ENSGALG00000009799,ENSGALG00000026020,ENSGALG00000007871,ENSGALG00000011926,ENSGALG00000015261,ENSGALG00000022964	7	ENSGALG00000015254,Novel02675,ENSGALG00000015147,Novel02676,ENSGALG00000006808,ENSGALG00000004510,ENSGALG00000005410
GO:0033013	tetrapyrrole metabolic process	biological_process	0.60954	1	3	254	169	15871	3	ENSGALG00000001055,ENSGALG00000009005,ENSGALG00000000329	0
GO:0019199	transmembrane receptor protein kinase activity	molecular_function	0.61325	1	1	254	53	15871	0		1	ENSGALG00000007039
GO:0070925	organelle assembly	biological_process	0.61497	1	1	254	62	15871	0		1	ENSGALG00000015254
GO:0043167	ion binding	molecular_function	0.61497	1	75	254	4492	15871	37	ENSGALG00000004840,ENSGALG00000007875,ENSGALG00000019647,ENSGALG00000014967,ENSGALG00000009265,ENSGALG00000007334,ENSGALG00000006497,ENSGALG00000015332,ENSGALG00000006087,ENSGALG00000017378,Novel06417,ENSGALG00000009458,ENSGALG00000011264,ENSGALG00000005323,ENSGALG00000027450,ENSGALG00000008080,ENSGALG00000001900,ENSGALG00000002223,Novel06181,ENSGALG00000015256,ENSGALG00000011369,ENSGALG000000277…	38	ENSGALG00000005519,ENSGALG00000015305,ENSGALG00000004510,ENSGALG00000015753,Novel02207,ENSGALG00000026903,Novel01106,ENSGALG00000005613,ENSGALG00000008883,ENSGALG00000009791,ENSGALG00000017229,ENSGALG00000008177,ENSGALG00000006515,ENSGALG00000015677,ENSGALG00000015147,ENSGALG00000000733,ENSGALG00000010858,ENSGALG00000001165,ENSGALG00000003424,ENSGALG00000007039,ENSGALG00000005752,ENSGALG000000129…
GO:0007005	mitochondrion organization	biological_process	0.61615	1	1	254	58	15871	0		1	ENSGALG00000011476
GO:0030684	preribosome	cellular_component	0.62298	1	1	254	54	15871	0		1	ENSGALG00000007039
GO:0044427	chromosomal part	cellular_component	0.62311	1	3	254	193	15871	2	ENSGALG00000026020,ENSGALG00000014967	1	ENSGALG00000015254
GO:0006796	phosphate-containing compound metabolic process	biological_process	0.62336	1	21	254	1268	15871	9	ENSGALG00000016426,ENSGALG00000014845,ENSGALG00000027397,ENSGALG00000009799,ENSGALG00000015023,ENSGALG00000000244,ENSGALG00000009415,ENSGALG00000009248,Novel10740	12	Novel01112,ENSGALG00000011476,Novel03463,Novel08114,ENSGALG00000027720,ENSGALG00000008250,ENSGALG00000007039,ENSGALG00000015753,ENSGALG00000015624,ENSGALG00000005410,ENSGALG00000004510,ENSGALG00000001165
GO:0003887	DNA-directed DNA polymerase activity	molecular_function	0.62581	1	1	254	58	15871	0		1	ENSGALG00000002771
GO:0044432	endoplasmic reticulum part	cellular_component	0.62752	1	2	254	125	15871	2	ENSGALG00000009415,ENSGALG00000009248	0
GO:0015711	organic anion transport	biological_process	0.62759	1	1	254	58	15871	1	ENSGALG00000007871	0
GO:0007276	gamete generation	biological_process	0.63006	1	1	254	56	15871	0		1	ENSGALG00000013101
GO:0003954	NADH dehydrogenase activity	molecular_function	0.63167	1	1	254	58	15871	0		1	ENSGALG00000015624
GO:0045454	cell redox homeostasis	biological_process	0.63223	1	1	254	64	15871	0		1	ENSGALG00000015704
GO:0016469	proton-transporting two-sector ATPase complex	cellular_component	0.63492	1	4	254	268	15871	1	ENSGALG00000009799	3	ENSGALG00000005410,ENSGALG00000004510,ENSGALG00000015254
GO:0008200	ion channel inhibitor activity	molecular_function	0.63515	1	2	254	127	15871	1	ENSGALG00000009589	1	Novel00804
GO:0016248	channel inhibitor activity	molecular_function	0.63515	1	2	254	127	15871	1	ENSGALG00000009589	1	Novel00804
GO:0044764	multi-organism cellular process	biological_process	0.63548	1	8	254	499	15871	4	Novel01546,ENSGALG00000001055,Novel06417,ENSGALG00000026263	4	Novel07318,ENSGALG00000012616,ENSGALG00000027720,ENSGALG00000013101
GO:0008170	N-methyltransferase activity	molecular_function	0.63595	1	1	254	57	15871	1	ENSGALG00000015789	0
GO:0016616	oxidoreductase activity, acting on the CH-OH group of donors, NAD or NADP as acceptor	molecular_function	0.63692	1	2	254	137	15871	2	ENSGALG00000000329,ENSGALG00000016681	0
GO:0005740	mitochondrial envelope	cellular_component	0.63811	1	4	254	251	15871	1	ENSGALG00000009799	3	ENSGALG00000011476,ENSGALG00000004510,ENSGALG00000005410
GO:0016765	transferase activity, transferring alkyl or aryl (other than methyl) groups	molecular_function	0.63847	1	1	254	58	15871	0		1	ENSGALG00000014657
GO:0050790	regulation of catalytic activity	biological_process	0.64008	1	2	254	124	15871	1	Novel10740	1	ENSGALG00000008250
GO:0019866	organelle inner membrane	cellular_component	0.64135	1	3	254	183	15871	1	ENSGALG00000009799	2	ENSGALG00000005410,ENSGALG00000004510
GO:0048519	negative regulation of biological process	biological_process	0.64172	1	4	254	249	15871	2	Novel10740,ENSGALG00000026263	2	ENSGALG00000010858,ENSGALG00000013357
GO:0008083	growth factor activity	molecular_function	0.64231	1	2	254	135	15871	1	ENSGALG00000005985	1	ENSGALG00000007668
GO:0006793	phosphorus metabolic process	biological_process	0.64241	1	21	254	1278	15871	9	Novel10740,ENSGALG00000009415,ENSGALG00000009248,ENSGALG00000000244,ENSGALG00000016426,ENSGALG00000014845,ENSGALG00000027397,ENSGALG00000009799,ENSGALG00000015023	12	ENSGALG00000015753,ENSGALG00000005410,ENSGALG00000015624,ENSGALG00000004510,ENSGALG00000001165,ENSGALG00000007039,ENSGALG00000008250,Novel01112,ENSGALG00000011476,Novel03463,Novel08114,ENSGALG00000027720
GO:0051179	localization	biological_process	0.64254	1	43	254	2610	15871	27	ENSGALG00000009799,ENSGALG00000016804,ENSGALG00000007871,ENSGALG00000015332,Novel01546,ENSGALG00000009265,ENSGALG00000008423,Novel06145,ENSGALG00000002098,ENSGALG00000011926,ENSGALG00000014967,ENSGALG00000027920,ENSGALG00000004840,ENSGALG00000002312,ENSGALG00000007875,ENSGALG00000015632,Novel06729,ENSGALG00000005801,ENSGALG00000015261,ENSGALG00000008080,Novel10634,ENSGALG00000014971,Novel06417,EN…	16	ENSGALG00000005752,ENSGALG00000013154,Novel01106,Novel02676,ENSGALG00000006808,ENSGALG00000007748,ENSGALG00000004510,ENSGALG00000005410,ENSGALG00000003014,ENSGALG00000003842,ENSGALG00000015254,ENSGALG00000015147,ENSGALG00000009289,ENSGALG00000005435,ENSGALG00000005209,ENSGALG00000012251
GO:0048285	organelle fission	biological_process	0.64322	1	1	254	64	15871	0		1	ENSGALG00000015704
GO:0000428	DNA-directed RNA polymerase complex	cellular_component	0.64469	1	1	254	65	15871	0		1	ENSGALG00000015147
GO:0030880	RNA polymerase complex	cellular_component	0.64469	1	1	254	65	15871	0		1	ENSGALG00000015147
GO:0055029	nuclear DNA-directed RNA polymerase complex	cellular_component	0.64469	1	1	254	65	15871	0		1	ENSGALG00000015147
GO:0016820	hydrolase activity, acting on acid anhydrides, catalyzing transmembrane movement of substances	molecular_function	0.64691	1	2	254	122	15871	1	ENSGALG00000008080	1	ENSGALG00000004510
GO:0006818	hydrogen transport	biological_process	0.64719	1	4	254	271	15871	1	ENSGALG00000009799	3	ENSGALG00000015254,ENSGALG00000005410,ENSGALG00000004510
GO:0015992	proton transport	biological_process	0.64719	1	4	254	271	15871	1	ENSGALG00000009799	3	ENSGALG00000015254,ENSGALG00000004510,ENSGALG00000005410
GO:0006184	GTP catabolic process	biological_process	0.64808	1	2	254	132	15871	0		2	Novel08114,ENSGALG00000011476
GO:1901069	guanosine-containing compound catabolic process	biological_process	0.64808	1	2	254	132	15871	0		2	Novel08114,ENSGALG00000011476
GO:0044403	symbiosis, encompassing mutualism through parasitism	biological_process	0.64843	1	8	254	508	15871	4	ENSGALG00000026263,ENSGALG00000001055,Novel06417,Novel01546	4	ENSGALG00000013101,ENSGALG00000027720,Novel07318,ENSGALG00000012616
GO:0031324	negative regulation of cellular metabolic process	biological_process	0.65175	1	1	254	67	15871	0		1	ENSGALG00000013357
GO:0065009	regulation of molecular function	biological_process	0.65229	1	2	254	127	15871	1	Novel10740	1	ENSGALG00000008250
GO:0008134	transcription factor binding	molecular_function	0.65272	1	2	254	129	15871	1	ENSGALG00000001055	1	ENSGALG00000018733
GO:0030001	metal ion transport	biological_process	0.65274	1	7	254	456	15871	4	ENSGALG00000015261,ENSGALG00000011926,ENSGALG00000000329,ENSGALG00000022964	3	ENSGALG00000015147,Novel02676,ENSGALG00000006808
GO:0000278	mitotic cell cycle	biological_process	0.65351	1	1	254	63	15871	0		1	ENSGALG00000015704
GO:0044419	interspecies interaction between organisms	biological_process	0.65476	1	8	254	512	15871	4	ENSGALG00000026263,Novel06417,ENSGALG00000001055,Novel01546	4	ENSGALG00000027720,ENSGALG00000013101,ENSGALG00000012616,Novel07318
GO:0006812	cation transport	biological_process	0.65494	1	12	254	780	15871	6	ENSGALG00000009799,ENSGALG00000011926,ENSGALG00000015261,ENSGALG00000000329,Novel06145,ENSGALG00000022964	6	ENSGALG00000015254,ENSGALG00000015147,Novel02676,ENSGALG00000006808,ENSGALG00000005410,ENSGALG00000004510
GO:0046148	pigment biosynthetic process	biological_process	0.65699	1	2	254	121	15871	2	ENSGALG00000000329,ENSGALG00000001055	0
GO:0007049	cell cycle	biological_process	0.65709	1	6	254	396	15871	1	Novel03298	5	ENSGALG00000011476,ENSGALG00000008250,ENSGALG00000015254,ENSGALG00000015704,ENSGALG00000013101
GO:0040011	locomotion	biological_process	0.65781	1	3	254	204	15871	0		3	ENSGALG00000012616,ENSGALG00000013101,ENSGALG00000005435
GO:0000794	condensed nuclear chromosome	cellular_component	0.65853	1	1	254	60	15871	1	ENSGALG00000014967	0
GO:0051287	NAD binding	molecular_function	0.6587	1	1	254	68	15871	1	ENSGALG00000000329	0
GO:0008173	RNA methyltransferase activity	molecular_function	0.65985	1	1	254	59	15871	1	ENSGALG00000015789	0
GO:0008168	methyltransferase activity	molecular_function	0.66189	1	4	254	263	15871	1	ENSGALG00000015789	3	Novel03463,ENSGALG00000010078,ENSGALG00000026652
GO:0010941	regulation of cell death	biological_process	0.66607	1	1	254	68	15871	0		1	Novel07318
GO:0042981	regulation of apoptotic process	biological_process	0.66607	1	1	254	68	15871	0		1	Novel07318
GO:0043067	regulation of programmed cell death	biological_process	0.66607	1	1	254	68	15871	0		1	Novel07318
GO:0000226	microtubule cytoskeleton organization	biological_process	0.66657	1	1	254	66	15871	1	ENSGALG00000014967	0
GO:0051259	protein oligomerization	biological_process	0.66732	1	1	254	70	15871	1	ENSGALG00000014225	0
GO:0016337	cell-cell adhesion	biological_process	0.66868	1	2	254	128	15871	0		2	ENSGALG00000004320,ENSGALG00000017229
GO:0048523	negative regulation of cellular process	biological_process	0.67024	1	3	254	200	15871	1	ENSGALG00000026263	2	ENSGALG00000010858,ENSGALG00000013357
GO:0008652	cellular amino acid biosynthetic process	biological_process	0.67141	1	2	254	140	15871	1	ENSGALG00000000329	1	ENSGALG00000005077
GO:0008194	UDP-glycosyltransferase activity	molecular_function	0.67405	1	1	254	61	15871	0		1	Novel01112
GO:0006259	DNA metabolic process	biological_process	0.67466	1	17	254	1056	15871	7	ENSGALG00000019647,ENSGALG00000009248,ENSGALG00000026020,Novel06417,ENSGALG00000027920,ENSGALG00000001055,Novel05273	10	ENSGALG00000026881,ENSGALG00000004510,ENSGALG00000013101,Novel03140,ENSGALG00000002771,ENSGALG00000008250,ENSGALG00000010078,ENSGALG00000027720,ENSGALG00000005077,ENSGALG00000014453
GO:0052126	movement in host environment	biological_process	0.67569	1	1	254	67	15871	0		1	ENSGALG00000013101
GO:0052192	movement in environment of other organism involved in symbiotic interaction	biological_process	0.67569	1	1	254	67	15871	0		1	ENSGALG00000013101
GO:0005667	transcription factor complex	cellular_component	0.67632	1	1	254	72	15871	1	ENSGALG00000009248	0
GO:0016568	chromatin modification	biological_process	0.67721	1	1	254	63	15871	1	ENSGALG00000000329	0
GO:0046914	transition metal ion binding	molecular_function	0.67841	1	26	254	1645	15871	12	ENSGALG00000007468,ENSGALG00000007334,ENSGALG00000027198,ENSGALG00000001900,Novel06769,ENSGALG00000001055,ENSGALG00000015332,ENSGALG00000002223,ENSGALG00000015256,ENSGALG00000011369,ENSGALG00000023099,ENSGALG00000014967	14	ENSGALG00000012973,ENSGALG00000002771,ENSGALG00000012538,ENSGALG00000015254,ENSGALG00000005077,ENSGALG00000010858,ENSGALG00000005519,ENSGALG00000015305,ENSGALG00000009791,ENSGALG00000003424,ENSGALG00000004510,Novel02207,ENSGALG00000023626,ENSGALG00000006515
GO:0015093	ferrous iron transmembrane transporter activity	molecular_function	0.67887	1	1	254	78	15871	0		1	ENSGALG00000006808
GO:0015684	ferrous iron transport	biological_process	0.67887	1	1	254	78	15871	0		1	ENSGALG00000006808
GO:0006270	DNA replication initiation	biological_process	0.67895	1	1	254	68	15871	1	ENSGALG00000027920	0
GO:1901605	alpha-amino acid metabolic process	biological_process	0.68086	1	2	254	139	15871	1	ENSGALG00000000329	1	ENSGALG00000005077
GO:0010605	negative regulation of macromolecule metabolic process	biological_process	0.68145	1	1	254	71	15871	0		1	ENSGALG00000013357
GO:0007010	cytoskeleton organization	biological_process	0.68292	1	4	254	278	15871	4	Novel09098,Novel01185,ENSGALG00000014967,ENSGALG00000009853	0
GO:0046039	GTP metabolic process	biological_process	0.68391	1	2	254	143	15871	0		2	ENSGALG00000011476,Novel08114
GO:0006950	response to stress	biological_process	0.68574	1	12	254	796	15871	6	ENSGALG00000001055,ENSGALG00000009248,Novel00796,Novel06417,Novel10740,ENSGALG00000009589	6	ENSGALG00000014657,ENSGALG00000014453,ENSGALG00000016867,ENSGALG00000008250,ENSGALG00000026881,ENSGALG00000004510
GO:0016614	oxidoreductase activity, acting on CH-OH group of donors	molecular_function	0.68605	1	2	254	151	15871	2	ENSGALG00000000329,ENSGALG00000016681	0
GO:0097367	carbohydrate derivative binding	molecular_function	0.68697	1	1	254	62	15871	0		1	ENSGALG00000015624
GO:0016298	lipase activity	molecular_function	0.68909	1	1	254	69	15871	0		1	ENSGALG00000004118
GO:0015293	symporter activity	molecular_function	0.68936	1	1	254	71	15871	1	ENSGALG00000007871	0
GO:0015294	solute:cation symporter activity	molecular_function	0.68936	1	1	254	71	15871	1	ENSGALG00000007871	0
GO:0048609	multicellular organismal reproductive process	biological_process	0.69005	1	1	254	66	15871	0		1	ENSGALG00000013101
GO:0016741	transferase activity, transferring one-carbon groups	molecular_function	0.69007	1	4	254	274	15871	1	ENSGALG00000015789	3	Novel03463,ENSGALG00000010078,ENSGALG00000026652
GO:0016247	channel regulator activity	molecular_function	0.69037	1	2	254	139	15871	1	ENSGALG00000009589	1	Novel00804
GO:1901068	guanosine-containing compound metabolic process	biological_process	0.69184	1	2	254	145	15871	0		2	Novel08114,ENSGALG00000011476
GO:0016835	carbon-oxygen lyase activity	molecular_function	0.69208	1	1	254	67	15871	1	ENSGALG00000001055	0
GO:0046983	protein dimerization activity	molecular_function	0.6926	1	3	254	225	15871	1	ENSGALG00000016044	2	ENSGALG00000008908,ENSGALG00000025817
GO:0006400	tRNA modification	biological_process	0.69324	1	1	254	63	15871	1	ENSGALG00000001055	0
GO:0005739	mitochondrion	cellular_component	0.6937	1	5	254	336	15871	2	Novel06164,ENSGALG00000009799	3	ENSGALG00000011476,ENSGALG00000004510,ENSGALG00000005410
GO:0010506	regulation of autophagy	biological_process	0.69444	1	1	254	78	15871	0		1	ENSGALG00000013357
GO:0000793	condensed chromosome	cellular_component	0.69571	1	1	254	67	15871	1	ENSGALG00000014967	0
GO:0005634	nucleus	cellular_component	0.69746	1	29	254	1879	15871	10	ENSGALG00000000329,ENSGALG00000027247,ENSGALG00000014967,ENSGALG00000026020,ENSGALG00000009248,Novel06417,Novel06164,ENSGALG00000010379,ENSGALG00000016044,ENSGALG00000001055	19	ENSGALG00000026881,ENSGALG00000015305,ENSGALG00000012616,ENSGALG00000013101,ENSGALG00000015433,ENSGALG00000006379,ENSGALG00000023577,ENSGALG00000015677,ENSGALG00000015704,ENSGALG00000008250,ENSGALG00000012973,ENSGALG00000015497,ENSGALG00000008908,ENSGALG00000027720,ENSGALG00000015254,ENSGALG00000012538,ENSGALG00000013357,Novel00961,ENSGALG00000015147
GO:0006396	RNA processing	biological_process	0.69936	1	6	254	398	15871	2	ENSGALG00000006797,ENSGALG00000001055	4	ENSGALG00000011476,ENSGALG00000007039,ENSGALG00000006379,ENSGALG00000013101
GO:0032504	multicellular organism reproduction	biological_process	0.70167	1	1	254	68	15871	0		1	ENSGALG00000013101
GO:0016655	oxidoreductase activity, acting on NAD(P)H, quinone or similar compound as acceptor	molecular_function	0.70391	1	1	254	72	15871	0		1	ENSGALG00000015624
GO:0006364	rRNA processing	biological_process	0.70541	1	1	254	69	15871	0		1	ENSGALG00000007039
GO:0016072	rRNA metabolic process	biological_process	0.70541	1	1	254	69	15871	0		1	ENSGALG00000007039
GO:0010604	positive regulation of macromolecule metabolic process	biological_process	0.70635	1	1	254	71	15871	1	Novel10740	0
GO:0015078	hydrogen ion transmembrane transporter activity	molecular_function	0.70643	1	5	254	363	15871	2	ENSGALG00000013469,ENSGALG00000009799	3	ENSGALG00000015254,ENSGALG00000004510,ENSGALG00000005410
GO:0044260	cellular macromolecule metabolic process	biological_process	0.70644	1	77	254	4826	15871	34	Novel06417,ENSGALG00000002223,Novel08886,ENSGALG00000012647,Novel07020,ENSGALG00000023195,ENSGALG00000028819,ENSGALG00000010379,ENSGALG00000009853,Novel06164,ENSGALG00000012464,ENSGALG00000019647,Novel10740,ENSGALG00000016044,ENSGALG00000009799,ENSGALG00000008423,ENSGALG00000009415,ENSGALG00000008135,ENSGALG00000009248,ENSGALG00000016426,ENSGALG00000012710,ENSGALG00000006797,ENSGALG00000011369,EN…	43	ENSGALG00000006515,ENSGALG00000026881,ENSGALG00000012616,ENSGALG00000009791,ENSGALG00000015497,ENSGALG00000014453,ENSGALG00000015147,ENSGALG00000020423,ENSGALG00000015753,ENSGALG00000004510,ENSGALG00000015305,ENSGALG00000018733,ENSGALG00000005613,ENSGALG00000013357,ENSGALG00000027720,Novel01106,ENSGALG00000023626,Novel09211,ENSGALG00000026652,ENSGALG00000013101,ENSGALG00000025954,ENSGALG000000114…
GO:0006152	purine nucleoside catabolic process	biological_process	0.70721	1	2	254	147	15871	0		2	Novel08114,ENSGALG00000011476
GO:0009143	nucleoside triphosphate catabolic process	biological_process	0.70721	1	2	254	147	15871	0		2	ENSGALG00000011476,Novel08114
GO:0009146	purine nucleoside triphosphate catabolic process	biological_process	0.70721	1	2	254	147	15871	0		2	ENSGALG00000011476,Novel08114
GO:0009203	ribonucleoside triphosphate catabolic process	biological_process	0.70721	1	2	254	147	15871	0		2	Novel08114,ENSGALG00000011476
GO:0009207	purine ribonucleoside triphosphate catabolic process	biological_process	0.70721	1	2	254	147	15871	0		2	ENSGALG00000011476,Novel08114
GO:0046130	purine ribonucleoside catabolic process	biological_process	0.70721	1	2	254	147	15871	0		2	ENSGALG00000011476,Novel08114
GO:0016071	mRNA metabolic process	biological_process	0.70801	1	2	254	145	15871	0		2	ENSGALG00000006379,ENSGALG00000013101
GO:0005381	iron ion transmembrane transporter activity	molecular_function	0.70924	1	1	254	83	15871	0		1	ENSGALG00000006808
GO:0016491	oxidoreductase activity	molecular_function	0.71047	1	16	254	1102	15871	7	ENSGALG00000000329,ENSGALG00000015256,ENSGALG00000016681,Novel10054,Novel09279,ENSGALG00000013469,ENSGALG00000001900	9	ENSGALG00000004510,ENSGALG00000015624,ENSGALG00000008177,ENSGALG00000015704,ENSGALG00000005077,ENSGALG00000010625,ENSGALG00000014923,ENSGALG00000006551,ENSGALG00000015147
GO:0006195	purine nucleotide catabolic process	biological_process	0.7114	1	2	254	148	15871	0		2	Novel08114,ENSGALG00000011476
GO:0009154	purine ribonucleotide catabolic process	biological_process	0.7114	1	2	254	148	15871	0		2	Novel08114,ENSGALG00000011476
GO:0009261	ribonucleotide catabolic process	biological_process	0.7114	1	2	254	148	15871	0		2	ENSGALG00000011476,Novel08114
GO:0072523	purine-containing compound catabolic process	biological_process	0.7114	1	2	254	148	15871	0		2	ENSGALG00000011476,Novel08114
GO:0004518	nuclease activity	molecular_function	0.71147	1	4	254	282	15871	1	ENSGALG00000009248	3	ENSGALG00000008250,ENSGALG00000014453,ENSGALG00000004510
GO:0006778	porphyrin-containing compound metabolic process	biological_process	0.71193	1	2	254	135	15871	2	ENSGALG00000000329,ENSGALG00000001055	0
GO:0042440	pigment metabolic process	biological_process	0.71301	1	2	254	137	15871	2	ENSGALG00000001055,ENSGALG00000000329	0
GO:1901363	heterocyclic compound binding	molecular_function	0.71475	1	74	254	4617	15871	34	ENSGALG00000008135,ENSGALG00000012710,ENSGALG00000006797,ENSGALG00000016426,ENSGALG00000023859,ENSGALG00000028081,ENSGALG00000026020,ENSGALG00000009261,ENSGALG00000011369,ENSGALG00000007468,ENSGALG00000009005,ENSGALG00000000244,Novel05273,ENSGALG00000015023,ENSGALG00000001055,ENSGALG00000010974,ENSGALG00000000329,ENSGALG00000005323,ENSGALG00000028819,Novel06164,ENSGALG00000009853,ENSGALG000000080…	40	Novel00804,Novel01115,ENSGALG00000025954,ENSGALG00000015624,ENSGALG00000026652,ENSGALG00000015433,ENSGALG00000013101,ENSGALG00000023626,ENSGALG00000010078,Novel08114,ENSGALG00000011476,ENSGALG00000015659,ENSGALG00000010858,ENSGALG00000001165,ENSGALG00000014300,ENSGALG00000003424,ENSGALG00000007039,Novel03140,ENSGALG00000009302,ENSGALG00000006379,ENSGALG00000005752,ENSGALG00000012973,ENSGALG000000…
GO:0009164	nucleoside catabolic process	biological_process	0.71507	1	2	254	149	15871	0		2	ENSGALG00000011476,Novel08114
GO:0042454	ribonucleoside catabolic process	biological_process	0.71507	1	2	254	149	15871	0		2	ENSGALG00000011476,Novel08114
GO:1901658	glycosyl compound catabolic process	biological_process	0.71507	1	2	254	149	15871	0		2	ENSGALG00000011476,Novel08114
GO:0097159	organic cyclic compound binding	molecular_function	0.71674	1	74	254	4620	15871	34	ENSGALG00000015332,ENSGALG00000016044,ENSGALG00000009799,ENSGALG00000008423,ENSGALG00000014967,ENSGALG00000019647,Novel08886,ENSGALG00000002223,ENSGALG00000023195,ENSGALG00000001900,ENSGALG00000012647,Novel07020,ENSGALG00000028819,Novel06164,ENSGALG00000009853,ENSGALG00000008080,ENSGALG00000005323,ENSGALG00000000329,Novel05273,ENSGALG00000015023,ENSGALG00000010974,ENSGALG00000001055,ENSGALG000000…	40	ENSGALG00000005613,ENSGALG00000027720,Novel01106,ENSGALG00000004510,ENSGALG00000015753,ENSGALG00000018733,ENSGALG00000015305,ENSGALG00000000733,ENSGALG00000015147,ENSGALG00000015677,ENSGALG00000020423,ENSGALG00000008177,ENSGALG00000006515,ENSGALG00000026881,ENSGALG00000009791,ENSGALG00000000363,ENSGALG00000012538,ENSGALG00000005752,ENSGALG00000012973,ENSGALG00000002771,ENSGALG00000007039,Novel031…
GO:0009892	negative regulation of metabolic process	biological_process	0.71728	1	1	254	78	15871	0		1	ENSGALG00000013357
GO:0016851	magnesium chelatase activity	molecular_function	0.71775	1	1	254	66	15871	1	ENSGALG00000001055	0
GO:0051002	ligase activity, forming nitrogen-metal bonds	molecular_function	0.71775	1	1	254	66	15871	1	ENSGALG00000001055	0
GO:0051003	ligase activity, forming nitrogen-metal bonds, forming coordination complexes	molecular_function	0.71775	1	1	254	66	15871	1	ENSGALG00000001055	0
GO:0044238	primary metabolic process	biological_process	0.7192	1	100	254	6271	15871	42	Novel06417,ENSGALG00000000329,ENSGALG00000002223,Novel08886,ENSGALG00000014845,ENSGALG00000012647,Novel07020,ENSGALG00000023195,ENSGALG00000009853,Novel06164,ENSGALG00000028819,ENSGALG00000010379,ENSGALG00000012464,ENSGALG00000019647,ENSGALG00000007875,Novel10740,ENSGALG00000016044,ENSGALG00000009799,ENSGALG00000008423,ENSGALG00000009415,ENSGALG00000009248,ENSGALG00000008135,ENSGALG00000009589,EN…	58	ENSGALG00000006515,ENSGALG00000027311,ENSGALG00000026881,ENSGALG00000009791,ENSGALG00000012616,Novel03463,Novel01112,ENSGALG00000014453,ENSGALG00000015497,ENSGALG00000015147,ENSGALG00000007886,ENSGALG00000020423,ENSGALG00000015293,ENSGALG00000015753,ENSGALG00000004510,ENSGALG00000005410,ENSGALG00000015305,ENSGALG00000018733,ENSGALG00000005519,ENSGALG00000004118,ENSGALG00000027720,ENSGALG000000056…
GO:0034622	cellular macromolecular complex assembly	biological_process	0.71954	1	3	254	228	15871	1	ENSGALG00000026020	2	Novel08114,ENSGALG00000015254
GO:0022900	electron transport chain	biological_process	0.7197	1	1	254	72	15871	0		1	ENSGALG00000015624
GO:0043414	macromolecule methylation	biological_process	0.72165	1	1	254	77	15871	0		1	ENSGALG00000010078
GO:0043231	intracellular membrane-bounded organelle	cellular_component	0.72214	1	41	254	2630	15871	13	Novel06164,ENSGALG00000010379,ENSGALG00000000329,ENSGALG00000009415,ENSGALG00000009248,Novel06417,ENSGALG00000016044,ENSGALG00000001055,ENSGALG00000009799,ENSGALG00000027247,ENSGALG00000002312,ENSGALG00000014967,ENSGALG00000026020	28	ENSGALG00000023577,ENSGALG00000005209,ENSGALG00000015677,Novel03463,ENSGALG00000011476,ENSGALG00000015497,ENSGALG00000008908,ENSGALG00000015254,ENSGALG00000015147,ENSGALG00000026881,ENSGALG00000012616,Novel09211,ENSGALG00000013101,ENSGALG00000015433,ENSGALG00000009155,ENSGALG00000015704,ENSGALG00000012973,ENSGALG00000008250,ENSGALG00000027720,ENSGALG00000013357,Novel00961,ENSGALG00000010683,ENSGA…
GO:0043227	membrane-bounded organelle	cellular_component	0.7238	1	41	254	2631	15871	13	ENSGALG00000000329,ENSGALG00000009415,ENSGALG00000009248,Novel06417,Novel06164,ENSGALG00000010379,ENSGALG00000027247,ENSGALG00000002312,ENSGALG00000014967,ENSGALG00000026020,ENSGALG00000016044,ENSGALG00000009799,ENSGALG00000001055	28	ENSGALG00000026881,ENSGALG00000012616,Novel09211,ENSGALG00000015433,ENSGALG00000013101,ENSGALG00000023577,ENSGALG00000015677,ENSGALG00000005209,Novel03463,ENSGALG00000011476,ENSGALG00000015497,ENSGALG00000015254,ENSGALG00000008908,ENSGALG00000015147,ENSGALG00000004510,ENSGALG00000005410,ENSGALG00000003842,ENSGALG00000015305,ENSGALG00000006379,ENSGALG00000015704,ENSGALG00000009155,ENSGALG000000082…
GO:0006826	iron ion transport	biological_process	0.72555	1	1	254	88	15871	0		1	ENSGALG00000006808
GO:0044237	cellular metabolic process	biological_process	0.72603	1	97	254	6095	15871	42	ENSGALG00000000329,Novel06417,ENSGALG00000028819,ENSGALG00000010379,ENSGALG00000009853,Novel06164,ENSGALG00000012647,Novel07020,ENSGALG00000023195,ENSGALG00000014845,ENSGALG00000002223,Novel08886,Novel10740,ENSGALG00000019647,ENSGALG00000012464,ENSGALG00000008423,ENSGALG00000016681,ENSGALG00000009799,ENSGALG00000015332,ENSGALG00000016044,ENSGALG00000009589,ENSGALG00000008135,ENSGALG00000009248,EN…	55	ENSGALG00000012616,ENSGALG00000009791,ENSGALG00000026881,ENSGALG00000008177,ENSGALG00000006515,ENSGALG00000020423,ENSGALG00000015147,ENSGALG00000015497,Novel01112,ENSGALG00000014453,Novel03463,ENSGALG00000015305,ENSGALG00000018733,ENSGALG00000015753,ENSGALG00000004510,ENSGALG00000005410,ENSGALG00000027109,Novel02028,Novel01106,ENSGALG00000013357,ENSGALG00000005613,ENSGALG00000027720,ENSGALG000000…
GO:0050662	coenzyme binding	molecular_function	0.7282	1	3	254	234	15871	2	ENSGALG00000000329,ENSGALG00000016681	1	ENSGALG00000008177
GO:0048193	Golgi vesicle transport	biological_process	0.72916	1	2	254	147	15871	0		2	ENSGALG00000003842,ENSGALG00000015254
GO:0009166	nucleotide catabolic process	biological_process	0.73072	1	2	254	155	15871	0		2	Novel08114,ENSGALG00000011476
GO:1901292	nucleoside phosphate catabolic process	biological_process	0.73072	1	2	254	155	15871	0		2	Novel08114,ENSGALG00000011476
GO:0008234	cysteine-type peptidase activity	molecular_function	0.73489	1	2	254	154	15871	0		2	ENSGALG00000009791,ENSGALG00000014657
GO:0044454	nuclear chromosome part	cellular_component	0.73924	1	1	254	77	15871	1	ENSGALG00000014967	0
GO:0003724	RNA helicase activity	molecular_function	0.74349	1	1	254	69	15871	1	ENSGALG00000001055	0
GO:0030312	external encapsulating structure	cellular_component	0.74649	1	1	254	77	15871	0		1	Novel05903
GO:0016853	isomerase activity	molecular_function	0.74934	1	2	254	160	15871	1	Novel05273	1	Novel03463
GO:0065003	macromolecular complex assembly	biological_process	0.74965	1	4	254	314	15871	2	ENSGALG00000026020,ENSGALG00000014225	2	ENSGALG00000015254,Novel08114
GO:0044433	cytoplasmic vesicle part	cellular_component	0.7511	1	1	254	72	15871	0		1	ENSGALG00000027109
GO:0043170	macromolecule metabolic process	biological_process	0.75186	1	84	254	5319	15871	36	ENSGALG00000009248,ENSGALG00000008135,ENSGALG00000009415,ENSGALG00000016426,ENSGALG00000006797,ENSGALG00000012710,ENSGALG00000026020,ENSGALG00000008926,ENSGALG00000028081,ENSGALG00000027920,ENSGALG00000011369,ENSGALG00000009261,ENSGALG00000027247,ENSGALG00000010974,ENSGALG00000001055,ENSGALG00000015023,Novel05273,ENSGALG00000027397,ENSGALG00000000244,Novel06417,ENSGALG00000012647,Novel07020,ENSGA…	48	ENSGALG00000013101,ENSGALG00000026652,ENSGALG00000004320,Novel09211,ENSGALG00000023626,ENSGALG00000025954,ENSGALG00000014657,ENSGALG00000008908,ENSGALG00000015254,ENSGALG00000009289,ENSGALG00000011476,Novel07183,ENSGALG00000010078,ENSGALG00000023577,ENSGALG00000006379,ENSGALG00000009302,Novel03140,ENSGALG00000007039,ENSGALG00000015659,ENSGALG00000003424,Novel07067,Novel00961,ENSGALG00000012538,EN…
GO:0030117	membrane coat	cellular_component	0.75238	1	2	254	139	15871	1	ENSGALG00000002312	1	ENSGALG00000015147
GO:0048475	coated membrane	cellular_component	0.75238	1	2	254	139	15871	1	ENSGALG00000002312	1	ENSGALG00000015147
GO:0006261	DNA-dependent DNA replication	biological_process	0.75669	1	1	254	83	15871	1	ENSGALG00000027920	0
GO:0003779	actin binding	molecular_function	0.75678	1	3	254	228	15871	3	Novel09098,Novel01185,ENSGALG00000009853	0
GO:0016810	hydrolase activity, acting on carbon-nitrogen (but not peptide) bonds	molecular_function	0.75758	1	1	254	88	15871	1	ENSGALG00000006797	0
GO:0019752	carboxylic acid metabolic process	biological_process	0.76107	1	6	254	454	15871	3	ENSGALG00000007588,ENSGALG00000000329,ENSGALG00000009589	3	ENSGALG00000013094,ENSGALG00000005077,ENSGALG00000023436
GO:0003678	DNA helicase activity	molecular_function	0.76232	1	1	254	84	15871	1	ENSGALG00000001055	0
GO:0006091	generation of precursor metabolites and energy	biological_process	0.7631	1	2	254	158	15871	0		2	ENSGALG00000027109,ENSGALG00000015624
GO:0043436	oxoacid metabolic process	biological_process	0.76413	1	6	254	455	15871	3	ENSGALG00000000329,ENSGALG00000007588,ENSGALG00000009589	3	ENSGALG00000013094,ENSGALG00000005077,ENSGALG00000023436
GO:0006082	organic acid metabolic process	biological_process	0.76578	1	6	254	456	15871	3	ENSGALG00000007588,ENSGALG00000000329,ENSGALG00000009589	3	ENSGALG00000005077,ENSGALG00000013094,ENSGALG00000023436
GO:0045333	cellular respiration	biological_process	0.7715	1	1	254	85	15871	0		1	ENSGALG00000015624
GO:0003899	DNA-directed RNA polymerase activity	molecular_function	0.77265	1	2	254	170	15871	0		2	ENSGALG00000015147,ENSGALG00000026652
GO:0033365	protein localization to organelle	biological_process	0.77751	1	2	254	168	15871	0		2	ENSGALG00000012251,ENSGALG00000005752
GO:0006955	immune response	biological_process	0.7776	1	2	254	189	15871	0		2	ENSGALG00000015634,ENSGALG00000001165
GO:0044283	small molecule biosynthetic process	biological_process	0.77945	1	3	254	241	15871	2	ENSGALG00000000329,ENSGALG00000009005	1	ENSGALG00000005077
GO:0072594	establishment of protein localization to organelle	biological_process	0.77972	1	1	254	79	15871	0		1	ENSGALG00000005752
GO:0048522	positive regulation of cellular process	biological_process	0.78271	1	2	254	179	15871	1	Novel10740	1	Novel07318
GO:0032259	methylation	biological_process	0.78317	1	1	254	93	15871	0		1	ENSGALG00000010078
GO:0015995	chlorophyll biosynthetic process	biological_process	0.78336	1	1	254	76	15871	1	ENSGALG00000001055	0
GO:0043933	macromolecular complex subunit organization	biological_process	0.78416	1	4	254	331	15871	2	ENSGALG00000014225,ENSGALG00000026020	2	Novel08114,ENSGALG00000015254
GO:0009405	pathogenesis	biological_process	0.78511	1	5	254	383	15871	1	ENSGALG00000009589	4	ENSGALG00000006808,ENSGALG00000008141,ENSGALG00000014657,Novel00804
GO:0051726	regulation of cell cycle	biological_process	0.79241	1	1	254	85	15871	0		1	ENSGALG00000008250
GO:0031975	envelope	cellular_component	0.79789	1	5	254	389	15871	1	ENSGALG00000009799	4	ENSGALG00000011476,Novel05903,ENSGALG00000004510,ENSGALG00000005410
GO:0048518	positive regulation of biological process	biological_process	0.79923	1	2	254	186	15871	1	Novel10740	1	Novel07318
GO:0003924	GTPase activity	molecular_function	0.79974	1	4	254	342	15871	1	ENSGALG00000005323	3	Novel08114,ENSGALG00000015433,ENSGALG00000011476
GO:0008138	protein tyrosine/serine/threonine phosphatase activity	molecular_function	0.80021	1	1	254	90	15871	1	ENSGALG00000027397	0
GO:0000228	nuclear chromosome	cellular_component	0.80055	1	1	254	90	15871	1	ENSGALG00000014967	0
GO:0042254	ribosome biogenesis	biological_process	0.80258	1	1	254	92	15871	0		1	ENSGALG00000007039
GO:0051258	protein polymerization	biological_process	0.80373	1	1	254	107	15871	0		1	Novel08114
GO:0016023	cytoplasmic membrane-bounded vesicle	cellular_component	0.8051	1	1	254	89	15871	0		1	ENSGALG00000009155
GO:0006629	lipid metabolic process	biological_process	0.80522	1	9	254	669	15871	4	ENSGALG00000000244,ENSGALG00000009248,ENSGALG00000014845,ENSGALG00000009415	5	ENSGALG00000005752,Novel03463,ENSGALG00000010625,Novel01112,ENSGALG00000004118
GO:0015980	energy derivation by oxidation of organic compounds	biological_process	0.80679	1	1	254	96	15871	0		1	ENSGALG00000015624
GO:0043623	cellular protein complex assembly	biological_process	0.80917	1	2	254	190	15871	0		2	Novel08114,ENSGALG00000015254
GO:0002376	immune system process	biological_process	0.81002	1	2	254	201	15871	0		2	ENSGALG00000015634,ENSGALG00000001165
GO:0044255	cellular lipid metabolic process	biological_process	0.81011	1	6	254	464	15871	4	ENSGALG00000000244,ENSGALG00000009415,ENSGALG00000014845,ENSGALG00000009248	2	Novel01112,ENSGALG00000005752
GO:0031988	membrane-bounded vesicle	cellular_component	0.81096	1	1	254	90	15871	0		1	ENSGALG00000009155
GO:0042626	ATPase activity, coupled to transmembrane movement of substances	molecular_function	0.81649	1	1	254	90	15871	0		1	ENSGALG00000004510
GO:0043492	ATPase activity, coupled to movement of substances	molecular_function	0.81649	1	1	254	90	15871	0		1	ENSGALG00000004510
GO:0046434	organophosphate catabolic process	biological_process	0.81711	1	2	254	186	15871	0		2	Novel08114,ENSGALG00000011476
GO:0006461	protein complex assembly	biological_process	0.8189	1	3	254	276	15871	1	ENSGALG00000014225	2	Novel08114,ENSGALG00000015254
GO:0070271	protein complex biogenesis	biological_process	0.8189	1	3	254	276	15871	1	ENSGALG00000014225	2	ENSGALG00000015254,Novel08114
GO:0033179	proton-transporting V-type ATPase, V0 domain	cellular_component	0.81916	1	1	254	111	15871	0		1	ENSGALG00000015254
GO:0015994	chlorophyll metabolic process	biological_process	0.81998	1	1	254	87	15871	1	ENSGALG00000001055	0
GO:0016791	phosphatase activity	molecular_function	0.82207	1	2	254	173	15871	2	ENSGALG00000007875,ENSGALG00000027397	0
GO:0017111	nucleoside-triphosphatase activity	molecular_function	0.82244	1	13	254	906	15871	5	ENSGALG00000015789,ENSGALG00000001055,ENSGALG00000005323,ENSGALG00000009005,Novel06145	8	ENSGALG00000015433,Novel08114,ENSGALG00000011476,Novel02550,ENSGALG00000000733,ENSGALG00000005752,ENSGALG00000015677,ENSGALG00000004510
GO:0051082	unfolded protein binding	molecular_function	0.82451	1	1	254	115	15871	0		1	Novel09211
GO:0022613	ribonucleoprotein complex biogenesis	biological_process	0.82511	1	1	254	100	15871	0		1	ENSGALG00000007039
GO:0034655	nucleobase-containing compound catabolic process	biological_process	0.82571	1	2	254	190	15871	0		2	Novel08114,ENSGALG00000011476
GO:0004674	protein serine/threonine kinase activity	molecular_function	0.82636	1	2	254	171	15871	0		2	ENSGALG00000014300,ENSGALG00000015433
GO:0006952	defense response	biological_process	0.82682	1	3	254	262	15871	1	ENSGALG00000009589	2	ENSGALG00000016867,ENSGALG00000014657
GO:0006915	apoptotic process	biological_process	0.83221	1	1	254	105	15871	0		1	Novel07318
GO:0012501	programmed cell death	biological_process	0.83221	1	1	254	105	15871	0		1	Novel07318
GO:0043168	anion binding	molecular_function	0.83254	1	32	254	2114	15871	14	ENSGALG00000014967,ENSGALG00000015023,ENSGALG00000001055,Novel05273,ENSGALG00000007334,ENSGALG00000000244,ENSGALG00000009005,Novel06417,ENSGALG00000006087,ENSGALG00000009589,ENSGALG00000016426,ENSGALG00000005323,ENSGALG00000008080,ENSGALG00000007588	18	ENSGALG00000007039,ENSGALG00000001165,ENSGALG00000004510,ENSGALG00000015753,ENSGALG00000023436,ENSGALG00000005613,ENSGALG00000013094,ENSGALG00000000363,ENSGALG00000005752,Novel01106,ENSGALG00000015433,ENSGALG00000008177,ENSGALG00000015624,Novel08114,ENSGALG00000000733,ENSGALG00000011476,ENSGALG00000003432,ENSGALG00000015677
GO:0004725	protein tyrosine phosphatase activity	molecular_function	0.83433	1	1	254	98	15871	1	ENSGALG00000027397	0
GO:0044711	single-organism biosynthetic process	biological_process	0.83526	1	3	254	266	15871	2	ENSGALG00000000329,ENSGALG00000009005	1	ENSGALG00000005077
GO:0015081	sodium ion transmembrane transporter activity	molecular_function	0.83597	1	1	254	100	15871	1	ENSGALG00000007871	0
GO:0016462	pyrophosphatase activity	molecular_function	0.83662	1	13	254	918	15871	5	ENSGALG00000009005,Novel06145,ENSGALG00000005323,ENSGALG00000015789,ENSGALG00000001055	8	ENSGALG00000015677,ENSGALG00000004510,ENSGALG00000005752,ENSGALG00000011476,Novel02550,ENSGALG00000000733,ENSGALG00000015433,Novel08114
GO:0008270	zinc ion binding	molecular_function	0.83712	1	19	254	1349	15871	8	ENSGALG00000023099,ENSGALG00000014967,ENSGALG00000011369,ENSGALG00000001900,Novel06769,ENSGALG00000002223,ENSGALG00000007334,ENSGALG00000027198	11	ENSGALG00000006515,ENSGALG00000023626,ENSGALG00000015305,ENSGALG00000010858,ENSGALG00000005519,ENSGALG00000003424,ENSGALG00000004510,ENSGALG00000015254,ENSGALG00000012538,ENSGALG00000002771,ENSGALG00000012973
GO:0034062	RNA polymerase activity	molecular_function	0.83808	1	3	254	268	15871	1	ENSGALG00000015789	2	ENSGALG00000026652,ENSGALG00000015147
GO:0016459	myosin complex	cellular_component	0.83833	1	1	254	94	15871	0		1	ENSGALG00000000733
GO:0015399	primary active transmembrane transporter activity	molecular_function	0.83912	1	1	254	98	15871	0		1	ENSGALG00000004510
GO:0015405	P-P-bond-hydrolysis-driven transmembrane transporter activity	molecular_function	0.83912	1	1	254	98	15871	0		1	ENSGALG00000004510
GO:0019058	viral infectious cycle	biological_process	0.84103	1	2	254	194	15871	2	ENSGALG00000001055,Novel01546	0
GO:0005794	Golgi apparatus	cellular_component	0.84205	1	1	254	107	15871	1	ENSGALG00000002312	0
GO:0070838	divalent metal ion transport	biological_process	0.84358	1	1	254	114	15871	0		1	ENSGALG00000006808
GO:0003968	RNA-directed RNA polymerase activity	molecular_function	0.84373	1	1	254	102	15871	1	ENSGALG00000015789	0
GO:0015630	microtubule cytoskeleton	cellular_component	0.84464	1	1	254	94	15871	1	ENSGALG00000014967	0
GO:0006470	protein dephosphorylation	biological_process	0.84475	1	1	254	102	15871	1	ENSGALG00000027397	0
GO:0071822	protein complex subunit organization	biological_process	0.8472	1	3	254	292	15871	1	ENSGALG00000014225	2	Novel08114,ENSGALG00000015254
GO:0016053	organic acid biosynthetic process	biological_process	0.84755	1	2	254	200	15871	1	ENSGALG00000000329	1	ENSGALG00000005077
GO:0046394	carboxylic acid biosynthetic process	biological_process	0.84755	1	2	254	200	15871	1	ENSGALG00000000329	1	ENSGALG00000005077
GO:1901136	carbohydrate derivative catabolic process	biological_process	0.85054	1	2	254	199	15871	0		2	ENSGALG00000011476,Novel08114
GO:0009611	response to wounding	biological_process	0.85146	1	1	254	122	15871	0		1	ENSGALG00000016867
GO:0030529	ribonucleoprotein complex	cellular_component	0.85149	1	5	254	439	15871	2	ENSGALG00000010974,Novel06164	3	Novel07183,ENSGALG00000007039,ENSGALG00000015704
GO:0019028	viral capsid	cellular_component	0.8535	1	4	254	358	15871	4	ENSGALG00000009458,ENSGALG00000003541,Novel06417,Novel10365	0
GO:0044710	single-organism metabolic process	biological_process	0.85358	1	35	254	2421	15871	15	ENSGALG00000015256,Novel09279,ENSGALG00000009799,ENSGALG00000001055,ENSGALG00000009005,ENSGALG00000016681,ENSGALG00000000244,Novel10054,ENSGALG00000009415,ENSGALG00000009248,ENSGALG00000000329,ENSGALG00000009589,ENSGALG00000014845,ENSGALG00000007588,ENSGALG00000015261	20	ENSGALG00000005410,ENSGALG00000004510,ENSGALG00000015753,ENSGALG00000001165,ENSGALG00000004118,ENSGALG00000013094,ENSGALG00000014923,ENSGALG00000005077,ENSGALG00000010625,ENSGALG00000023436,ENSGALG00000006551,ENSGALG00000005752,ENSGALG00000015704,ENSGALG00000008177,ENSGALG00000015624,ENSGALG00000011476,Novel01112,Novel03463,ENSGALG00000015147,Novel08114
GO:0016310	phosphorylation	biological_process	0.85553	1	8	254	614	15871	4	ENSGALG00000000244,Novel10740,ENSGALG00000016426,ENSGALG00000015023	4	ENSGALG00000015624,ENSGALG00000015753,ENSGALG00000008250,ENSGALG00000007039
GO:0004386	helicase activity	molecular_function	0.85654	1	3	254	250	15871	1	ENSGALG00000001055	2	Novel02550,ENSGALG00000015677
GO:0022402	cell cycle process	biological_process	0.85692	1	2	254	194	15871	0		2	ENSGALG00000013101,ENSGALG00000015704
GO:0055114	oxidation-reduction process	biological_process	0.86067	1	13	254	1016	15871	5	ENSGALG00000016681,ENSGALG00000000329,Novel10054,Novel09279,ENSGALG00000015256	8	ENSGALG00000004510,ENSGALG00000015624,ENSGALG00000015704,ENSGALG00000014923,ENSGALG00000005077,ENSGALG00000008177,ENSGALG00000006551,ENSGALG00000015147
GO:0016818	hydrolase activity, acting on acid anhydrides, in phosphorus-containing anhydrides	molecular_function	0.86071	1	13	254	944	15871	5	ENSGALG00000001055,ENSGALG00000015789,ENSGALG00000005323,Novel06145,ENSGALG00000009005	8	ENSGALG00000015433,Novel08114,Novel02550,ENSGALG00000000733,ENSGALG00000011476,ENSGALG00000005752,ENSGALG00000004510,ENSGALG00000015677
GO:0031967	organelle envelope	cellular_component	0.8614	1	4	254	359	15871	1	ENSGALG00000009799	3	ENSGALG00000011476,ENSGALG00000005410,ENSGALG00000004510
GO:0016192	vesicle-mediated transport	biological_process	0.862	1	4	254	342	15871	1	ENSGALG00000002312	3	ENSGALG00000015147,ENSGALG00000015254,ENSGALG00000003842
GO:0004721	phosphoprotein phosphatase activity	molecular_function	0.86227	1	1	254	110	15871	1	ENSGALG00000027397	0
GO:0006468	protein phosphorylation	biological_process	0.86349	1	7	254	550	15871	4	ENSGALG00000016426,ENSGALG00000000244,ENSGALG00000015023,Novel10740	3	ENSGALG00000015753,ENSGALG00000008250,ENSGALG00000007039
GO:0006457	protein folding	biological_process	0.86703	1	1	254	133	15871	0		1	Novel09211
GO:0044270	cellular nitrogen compound catabolic process	biological_process	0.86797	1	2	254	214	15871	0		2	Novel08114,ENSGALG00000011476
GO:0008219	cell death	biological_process	0.86818	1	1	254	120	15871	0		1	Novel07318
GO:0016265	death	biological_process	0.86818	1	1	254	120	15871	0		1	Novel07318
GO:0016817	hydrolase activity, acting on acid anhydrides	molecular_function	0.86914	1	14	254	1025	15871	6	ENSGALG00000005323,ENSGALG00000008080,Novel06145,ENSGALG00000009005,ENSGALG00000001055,ENSGALG00000015789	8	ENSGALG00000005752,ENSGALG00000004510,ENSGALG00000015677,Novel08114,ENSGALG00000015433,ENSGALG00000011476,ENSGALG00000000733,Novel02550
GO:0071705	nitrogen compound transport	biological_process	0.86983	1	1	254	117	15871	1	Novel10634	0
GO:0046700	heterocycle catabolic process	biological_process	0.87058	1	2	254	216	15871	0		2	Novel08114,ENSGALG00000011476
GO:0071704	organic substance metabolic process	biological_process	0.87176	1	100	254	6533	15871	42	ENSGALG00000000329,Novel06417,ENSGALG00000010379,ENSGALG00000028819,ENSGALG00000009853,Novel06164,ENSGALG00000023195,ENSGALG00000012647,Novel07020,ENSGALG00000014845,Novel08886,ENSGALG00000002223,Novel10740,ENSGALG00000019647,ENSGALG00000007875,ENSGALG00000012464,ENSGALG00000008423,ENSGALG00000009799,ENSGALG00000016044,ENSGALG00000009589,ENSGALG00000008135,ENSGALG00000009248,ENSGALG00000009415,EN…	58	ENSGALG00000012616,ENSGALG00000009791,ENSGALG00000026881,ENSGALG00000027311,ENSGALG00000006515,ENSGALG00000020423,ENSGALG00000007886,ENSGALG00000015147,Novel01112,ENSGALG00000014453,ENSGALG00000015497,Novel03463,ENSGALG00000005519,ENSGALG00000018733,ENSGALG00000015305,ENSGALG00000004510,ENSGALG00000005410,ENSGALG00000015753,ENSGALG00000015293,Novel01106,ENSGALG00000005613,ENSGALG00000013357,ENSGA…
GO:0009451	RNA modification	biological_process	0.87311	1	1	254	115	15871	1	ENSGALG00000001055	0
GO:0016311	dephosphorylation	biological_process	0.8764	1	1	254	114	15871	1	ENSGALG00000027397	0
GO:0019439	aromatic compound catabolic process	biological_process	0.8774	1	2	254	218	15871	0		2	ENSGALG00000011476,Novel08114
GO:1901361	organic cyclic compound catabolic process	biological_process	0.878	1	2	254	221	15871	0		2	ENSGALG00000011476,Novel08114
GO:0008238	exopeptidase activity	molecular_function	0.87809	1	1	254	123	15871	1	ENSGALG00000015789	0
GO:0031090	organelle membrane	cellular_component	0.88142	1	6	254	505	15871	3	ENSGALG00000009799,ENSGALG00000009248,ENSGALG00000009415	3	ENSGALG00000011476,ENSGALG00000004510,ENSGALG00000005410
GO:0000003	reproduction	biological_process	0.88198	1	3	254	288	15871	0		3	ENSGALG00000013101,ENSGALG00000002546,ENSGALG00000016635
GO:0033176	proton-transporting V-type ATPase complex	cellular_component	0.88245	1	1	254	138	15871	0		1	ENSGALG00000015254
GO:0004197	cysteine-type endopeptidase activity	molecular_function	0.88788	1	1	254	129	15871	0		1	ENSGALG00000014657
GO:0015629	actin cytoskeleton	cellular_component	0.89319	1	1	254	121	15871	0		1	ENSGALG00000000733
GO:0009893	positive regulation of metabolic process	biological_process	0.89689	1	1	254	142	15871	1	Novel10740	0
GO:0031325	positive regulation of cellular metabolic process	biological_process	0.89689	1	1	254	142	15871	1	Novel10740	0
GO:0044446	intracellular organelle part	cellular_component	0.89827	1	20	254	1506	15871	8	Novel06417,ENSGALG00000026020,ENSGALG00000009248,ENSGALG00000009415,ENSGALG00000014967,ENSGALG00000010379,Novel06164,ENSGALG00000009799	12	ENSGALG00000012616,ENSGALG00000004510,ENSGALG00000005410,ENSGALG00000027109,ENSGALG00000013101,ENSGALG00000015433,ENSGALG00000015704,Novel00961,ENSGALG00000015147,ENSGALG00000015254,ENSGALG00000000733,ENSGALG00000011476
GO:0034470	ncRNA processing	biological_process	0.89894	1	2	254	215	15871	1	ENSGALG00000001055	1	ENSGALG00000007039
GO:0072511	divalent inorganic cation transport	biological_process	0.90025	1	1	254	135	15871	0		1	ENSGALG00000006808
GO:0004519	endonuclease activity	molecular_function	0.9014	1	1	254	129	15871	0		1	ENSGALG00000014453
GO:0051704	multi-organism process	biological_process	0.90176	1	13	254	1027	15871	5	Novel01546,ENSGALG00000009589,ENSGALG00000026263,ENSGALG00000001055,Novel06417	8	Novel07318,ENSGALG00000012616,Novel00804,ENSGALG00000006808,ENSGALG00000008141,ENSGALG00000013101,ENSGALG00000014657,ENSGALG00000027720
GO:0043229	intracellular organelle	cellular_component	0.90206	1	47	254	3283	15871	16	ENSGALG00000027247,ENSGALG00000002312,ENSGALG00000014967,ENSGALG00000026020,ENSGALG00000016044,ENSGALG00000001055,ENSGALG00000010974,ENSGALG00000009799,Novel05273,ENSGALG00000000329,ENSGALG00000009415,ENSGALG00000009248,Novel06417,Novel06164,ENSGALG00000010379,Novel08886	31	ENSGALG00000004510,ENSGALG00000005410,ENSGALG00000003842,ENSGALG00000015305,ENSGALG00000006379,ENSGALG00000027109,ENSGALG00000009155,ENSGALG00000015704,ENSGALG00000012973,ENSGALG00000008250,ENSGALG00000027720,ENSGALG00000013357,Novel00961,ENSGALG00000010683,ENSGALG00000012538,ENSGALG00000026881,ENSGALG00000012616,Novel09211,ENSGALG00000015433,ENSGALG00000013101,ENSGALG00000023577,ENSGALG000000052…
GO:0044422	organelle part	cellular_component	0.90233	1	20	254	1512	15871	8	ENSGALG00000010379,Novel06164,ENSGALG00000009799,ENSGALG00000009415,ENSGALG00000014967,Novel06417,ENSGALG00000026020,ENSGALG00000009248	12	ENSGALG00000015704,ENSGALG00000011476,ENSGALG00000000733,Novel00961,ENSGALG00000015147,ENSGALG00000015254,ENSGALG00000004510,ENSGALG00000005410,ENSGALG00000012616,ENSGALG00000027109,ENSGALG00000013101,ENSGALG00000015433
GO:0043226	organelle	cellular_component	0.90333	1	47	254	3285	15871	16	ENSGALG00000009415,Novel06417,ENSGALG00000009248,ENSGALG00000000329,Novel08886,ENSGALG00000010379,Novel06164,ENSGALG00000014967,ENSGALG00000026020,ENSGALG00000027247,ENSGALG00000002312,ENSGALG00000016044,Novel05273,ENSGALG00000009799,ENSGALG00000001055,ENSGALG00000010974	31	Novel09211,ENSGALG00000013101,ENSGALG00000015433,ENSGALG00000026881,ENSGALG00000012616,ENSGALG00000015497,ENSGALG00000011476,ENSGALG00000000733,Novel03463,ENSGALG00000015147,ENSGALG00000015254,ENSGALG00000008908,ENSGALG00000015677,ENSGALG00000005209,ENSGALG00000023577,Novel07183,ENSGALG00000027109,ENSGALG00000006379,ENSGALG00000003842,ENSGALG00000004510,ENSGALG00000005410,ENSGALG00000015305,ENSGA…
GO:1901565	organonitrogen compound catabolic process	biological_process	0.90477	1	2	254	234	15871	0		2	Novel08114,ENSGALG00000011476
GO:0022607	cellular component assembly	biological_process	0.90519	1	5	254	493	15871	2	ENSGALG00000026020,ENSGALG00000014225	3	ENSGALG00000013101,ENSGALG00000015254,Novel08114
GO:0034061	DNA polymerase activity	molecular_function	0.90795	1	3	254	292	15871	0		3	ENSGALG00000026652,Novel03140,ENSGALG00000002771
GO:0019031	viral envelope	cellular_component	0.90959	1	2	254	233	15871	1	Novel02288	1	ENSGALG00000013101
GO:0036338	viral membrane	cellular_component	0.90959	1	2	254	233	15871	1	Novel02288	1	ENSGALG00000013101
GO:0016482	cytoplasmic transport	biological_process	0.91558	1	2	254	233	15871	0		2	ENSGALG00000003842,ENSGALG00000005752
GO:0051301	cell division	biological_process	0.91632	1	1	254	138	15871	0		1	ENSGALG00000011476
GO:0016787	hydrolase activity	molecular_function	0.91676	1	42	254	2915	15871	16	ENSGALG00000009005,Novel06145,ENSGALG00000001055,ENSGALG00000027397,ENSGALG00000007875,ENSGALG00000015789,ENSGALG00000008926,ENSGALG00000005323,ENSGALG00000027198,ENSGALG00000008080,Novel06164,ENSGALG00000006797,ENSGALG00000004487,ENSGALG00000000329,ENSGALG00000009248,ENSGALG00000011264	26	ENSGALG00000005752,ENSGALG00000008250,ENSGALG00000006104,Novel02550,ENSGALG00000004118,ENSGALG00000008883,ENSGALG00000005519,ENSGALG00000001165,ENSGALG00000006998,ENSGALG00000014300,ENSGALG00000004510,ENSGALG00000006379,ENSGALG00000015293,ENSGALG00000015677,ENSGALG00000007886,ENSGALG00000014657,Novel08114,ENSGALG00000011476,ENSGALG00000000733,ENSGALG00000014453,ENSGALG00000009791,ENSGALG000000043…
GO:0015988	energy coupled proton transmembrane transport, against electrochemical gradient	biological_process	0.91694	1	1	254	162	15871	0		1	ENSGALG00000015254
GO:0015991	ATP hydrolysis coupled proton transport	biological_process	0.91694	1	1	254	162	15871	0		1	ENSGALG00000015254
GO:0044085	cellular component biogenesis	biological_process	0.91923	1	6	254	583	15871	2	ENSGALG00000026020,ENSGALG00000014225	4	ENSGALG00000013101,Novel08114,ENSGALG00000015254,ENSGALG00000007039
GO:0008610	lipid biosynthetic process	biological_process	0.91959	1	4	254	407	15871	3	ENSGALG00000009248,ENSGALG00000009415,ENSGALG00000000244	1	Novel01112
GO:0006511	ubiquitin-dependent protein catabolic process	biological_process	0.92156	1	1	254	145	15871	0		1	ENSGALG00000015254
GO:0019941	modification-dependent protein catabolic process	biological_process	0.92156	1	1	254	145	15871	0		1	ENSGALG00000015254
GO:0043632	modification-dependent macromolecule catabolic process	biological_process	0.92156	1	1	254	145	15871	0		1	ENSGALG00000015254
GO:0044423	virion part	cellular_component	0.92394	1	6	254	554	15871	5	Novel02288,Novel10365,ENSGALG00000003541,Novel06417,ENSGALG00000009458	1	ENSGALG00000013101
GO:0003735	structural constituent of ribosome	molecular_function	0.92482	1	3	254	347	15871	2	ENSGALG00000010974,Novel06164	1	Novel07183
GO:0005840	ribosome	cellular_component	0.92569	1	3	254	348	15871	2	ENSGALG00000010974,Novel06164	1	Novel07183
GO:0008152	metabolic process	biological_process	0.92721	1	115	254	7646	15871	50	ENSGALG00000012647,Novel07020,ENSGALG00000023195,ENSGALG00000002223,Novel08886,ENSGALG00000014845,Novel06164,ENSGALG00000009853,ENSGALG00000028819,ENSGALG00000010379,Novel06417,ENSGALG00000011264,ENSGALG00000000329,ENSGALG00000009799,ENSGALG00000016044,ENSGALG00000015332,Novel10054,ENSGALG00000008423,ENSGALG00000007334,ENSGALG00000016681,ENSGALG00000012464,Novel10740,ENSGALG00000002312,ENSGALG000…	65	ENSGALG00000015147,Novel03463,Novel01112,ENSGALG00000015497,ENSGALG00000014453,ENSGALG00000020423,ENSGALG00000007886,ENSGALG00000027311,ENSGALG00000006515,ENSGALG00000008177,ENSGALG00000009791,ENSGALG00000012616,ENSGALG00000026881,ENSGALG00000027720,ENSGALG00000013357,ENSGALG00000005613,ENSGALG00000014923,ENSGALG00000004118,Novel01106,Novel02028,ENSGALG00000027109,ENSGALG00000015293,ENSGALG000000…
GO:0016043	cellular component organization	biological_process	0.92943	1	13	254	1108	15871	7	Novel01185,ENSGALG00000014967,ENSGALG00000026020,ENSGALG00000014225,ENSGALG00000000329,ENSGALG00000009853,Novel09098	6	ENSGALG00000005077,ENSGALG00000011476,ENSGALG00000013101,ENSGALG00000015254,Novel08114,ENSGALG00000015704
GO:0043234	protein complex	cellular_component	0.92998	1	24	254	1846	15871	9	ENSGALG00000010379,ENSGALG00000008080,Novel06164,ENSGALG00000009799,ENSGALG00000002312,ENSGALG00000016810,ENSGALG00000014967,Novel06417,ENSGALG00000009248	15	ENSGALG00000000733,Novel03463,ENSGALG00000013357,Novel00961,ENSGALG00000015147,ENSGALG00000015254,Novel08114,ENSGALG00000027720,ENSGALG00000004510,ENSGALG00000005410,ENSGALG00000012616,ENSGALG00000027109,ENSGALG00000013101,Novel02028,ENSGALG00000015433
GO:0044257	cellular protein catabolic process	biological_process	0.93025	1	1	254	152	15871	0		1	ENSGALG00000015254
GO:0051603	proteolysis involved in cellular protein catabolic process	biological_process	0.93025	1	1	254	152	15871	0		1	ENSGALG00000015254
GO:0016788	hydrolase activity, acting on ester bonds	molecular_function	0.93113	1	9	254	781	15871	4	ENSGALG00000027397,ENSGALG00000011264,ENSGALG00000009248,ENSGALG00000007875	5	ENSGALG00000014453,ENSGALG00000004118,ENSGALG00000004510,ENSGALG00000006998,ENSGALG00000008250
GO:0004553	hydrolase activity, hydrolyzing O-glycosyl compounds	molecular_function	0.9328	1	2	254	228	15871	0		2	ENSGALG00000005752,ENSGALG00000014300
GO:0031329	regulation of cellular catabolic process	biological_process	0.93464	1	1	254	162	15871	0		1	ENSGALG00000013357
GO:0034613	cellular protein localization	biological_process	0.93506	1	7	254	623	15871	4	ENSGALG00000014967,ENSGALG00000002312,Novel01546,ENSGALG00000004840	3	ENSGALG00000005752,ENSGALG00000015147,ENSGALG00000012251
GO:0070727	cellular macromolecule localization	biological_process	0.93506	1	7	254	623	15871	4	ENSGALG00000002312,ENSGALG00000004840,Novel01546,ENSGALG00000014967	3	ENSGALG00000012251,ENSGALG00000005752,ENSGALG00000015147
GO:0005886	plasma membrane	cellular_component	0.93609	1	2	254	273	15871	2	Novel06164,Novel10634	0
GO:0009894	regulation of catabolic process	biological_process	0.93668	1	1	254	164	15871	0		1	ENSGALG00000013357
GO:0003964	RNA-directed DNA polymerase activity	molecular_function	0.93703	1	2	254	234	15871	0		2	ENSGALG00000026652,Novel03140
GO:0004672	protein kinase activity	molecular_function	0.93998	1	7	254	633	15871	3	ENSGALG00000000244,ENSGALG00000016426,ENSGALG00000015023	4	ENSGALG00000015753,ENSGALG00000014300,ENSGALG00000015433,ENSGALG00000007039
GO:0007017	microtubule-based process	biological_process	0.94026	1	1	254	140	15871	1	ENSGALG00000014967	0
GO:0001882	nucleoside binding	molecular_function	0.94286	1	24	254	1797	15871	9	ENSGALG00000014967,ENSGALG00000005323,ENSGALG00000009005,ENSGALG00000000244,ENSGALG00000008080,Novel05273,ENSGALG00000015023,ENSGALG00000001055,ENSGALG00000016426	15	ENSGALG00000001165,ENSGALG00000015624,ENSGALG00000004510,ENSGALG00000015753,ENSGALG00000007039,ENSGALG00000015433,ENSGALG00000005752,ENSGALG00000002771,ENSGALG00000015677,Novel01106,ENSGALG00000005613,Novel08114,ENSGALG00000000363,ENSGALG00000011476,ENSGALG00000000733
GO:0016051	carbohydrate biosynthetic process	biological_process	0.94304	1	2	254	268	15871	1	ENSGALG00000000244	1	Novel01112
GO:0008033	tRNA processing	biological_process	0.9432	1	1	254	158	15871	1	ENSGALG00000001055	0
GO:0030163	protein catabolic process	biological_process	0.94422	1	1	254	164	15871	0		1	ENSGALG00000015254
GO:0044248	cellular catabolic process	biological_process	0.94471	1	6	254	630	15871	2	ENSGALG00000027920,ENSGALG00000015332	4	Novel08114,ENSGALG00000015254,ENSGALG00000013357,ENSGALG00000011476
GO:0071840	cellular component organization or biogenesis	biological_process	0.94477	1	14	254	1211	15871	7	ENSGALG00000026020,ENSGALG00000014967,Novel01185,Novel09098,ENSGALG00000014225,ENSGALG00000009853,ENSGALG00000000329	7	ENSGALG00000007039,ENSGALG00000013101,Novel08114,ENSGALG00000015254,ENSGALG00000011476,ENSGALG00000005077,ENSGALG00000015704
GO:0032553	ribonucleotide binding	molecular_function	0.94525	1	24	254	1804	15871	9	ENSGALG00000014967,ENSGALG00000005323,ENSGALG00000009005,ENSGALG00000000244,ENSGALG00000008080,Novel05273,ENSGALG00000001055,ENSGALG00000015023,ENSGALG00000016426	15	ENSGALG00000001165,ENSGALG00000015753,ENSGALG00000015624,ENSGALG00000004510,ENSGALG00000007039,ENSGALG00000015433,ENSGALG00000008177,ENSGALG00000005752,ENSGALG00000015677,Novel01106,ENSGALG00000005613,Novel08114,ENSGALG00000000363,ENSGALG00000011476,ENSGALG00000000733
GO:0042578	phosphoric ester hydrolase activity	molecular_function	0.94551	1	2	254	254	15871	2	ENSGALG00000007875,ENSGALG00000027397	0
GO:0046907	intracellular transport	biological_process	0.94653	1	7	254	648	15871	3	ENSGALG00000002312,ENSGALG00000004840,Novel01546	4	ENSGALG00000003842,ENSGALG00000015254,ENSGALG00000005752,ENSGALG00000015147
GO:0048856	anatomical structure development	biological_process	0.95225	1	1	254	175	15871	1	Novel08886	0
GO:0019012	virion	cellular_component	0.95239	1	6	254	602	15871	5	ENSGALG00000009458,ENSGALG00000003541,Novel06417,Novel02288,Novel10365	1	ENSGALG00000013101
GO:0016798	hydrolase activity, acting on glycosyl bonds	molecular_function	0.95372	1	2	254	254	15871	0		2	ENSGALG00000005752,ENSGALG00000014300
GO:0016301	kinase activity	molecular_function	0.95388	1	10	254	879	15871	5	ENSGALG00000009005,ENSGALG00000000244,ENSGALG00000016426,ENSGALG00000001055,ENSGALG00000015023	5	ENSGALG00000014300,ENSGALG00000015753,ENSGALG00000001165,ENSGALG00000007039,ENSGALG00000015433
GO:0032991	macromolecular complex	cellular_component	0.95441	1	29	254	2266	15871	11	ENSGALG00000009799,ENSGALG00000010974,Novel06164,ENSGALG00000008080,ENSGALG00000010379,ENSGALG00000026020,ENSGALG00000009248,Novel06417,ENSGALG00000014967,ENSGALG00000016810,ENSGALG00000002312	18	ENSGALG00000027720,Novel08114,ENSGALG00000015254,ENSGALG00000013357,Novel00961,ENSGALG00000015147,Novel03463,ENSGALG00000000733,ENSGALG00000015704,Novel07183,ENSGALG00000013101,ENSGALG00000015433,Novel02028,ENSGALG00000007039,ENSGALG00000027109,ENSGALG00000012616,ENSGALG00000004510,ENSGALG00000005410
GO:0016773	phosphotransferase activity, alcohol group as acceptor	molecular_function	0.95509	1	9	254	809	15871	4	ENSGALG00000009005,ENSGALG00000000244,ENSGALG00000016426,ENSGALG00000015023	5	ENSGALG00000014300,ENSGALG00000015753,ENSGALG00000001165,ENSGALG00000007039,ENSGALG00000015433
GO:0008653	lipopolysaccharide metabolic process	biological_process	0.95735	1	1	254	182	15871	1	ENSGALG00000000244	0
GO:0009103	lipopolysaccharide biosynthetic process	biological_process	0.95735	1	1	254	182	15871	1	ENSGALG00000000244	0
GO:0044265	cellular macromolecule catabolic process	biological_process	0.95762	1	1	254	183	15871	0		1	ENSGALG00000015254
GO:0005524	ATP binding	molecular_function	0.95841	1	20	254	1547	15871	8	ENSGALG00000009005,ENSGALG00000008080,ENSGALG00000000244,Novel05273,ENSGALG00000001055,ENSGALG00000015023,ENSGALG00000016426,ENSGALG00000014967	12	ENSGALG00000005752,ENSGALG00000015677,Novel01106,ENSGALG00000011476,ENSGALG00000000363,ENSGALG00000000733,ENSGALG00000001165,ENSGALG00000015753,ENSGALG00000004510,ENSGALG00000015624,ENSGALG00000007039,ENSGALG00000015433
GO:0032559	adenyl ribonucleotide binding	molecular_function	0.95927	1	20	254	1549	15871	8	ENSGALG00000014967,ENSGALG00000008080,ENSGALG00000000244,ENSGALG00000009005,ENSGALG00000001055,ENSGALG00000015023,Novel05273,ENSGALG00000016426	12	ENSGALG00000001165,ENSGALG00000015753,ENSGALG00000015624,ENSGALG00000004510,ENSGALG00000015433,ENSGALG00000007039,ENSGALG00000005752,Novel01106,ENSGALG00000015677,ENSGALG00000000733,ENSGALG00000000363,ENSGALG00000011476
GO:0051641	cellular localization	biological_process	0.9594	1	9	254	820	15871	4	ENSGALG00000002312,ENSGALG00000004840,Novel01546,ENSGALG00000014967	5	ENSGALG00000005752,ENSGALG00000003842,ENSGALG00000012251,ENSGALG00000015254,ENSGALG00000015147
GO:0035639	purine ribonucleoside triphosphate binding	molecular_function	0.96007	1	23	254	1785	15871	9	ENSGALG00000014967,ENSGALG00000005323,ENSGALG00000008080,ENSGALG00000000244,ENSGALG00000009005,ENSGALG00000015023,ENSGALG00000001055,Novel05273,ENSGALG00000016426	14	ENSGALG00000001165,ENSGALG00000015624,ENSGALG00000004510,ENSGALG00000015753,ENSGALG00000015433,ENSGALG00000007039,ENSGALG00000005752,Novel01106,ENSGALG00000015677,Novel08114,ENSGALG00000005613,ENSGALG00000000363,ENSGALG00000000733,ENSGALG00000011476
GO:0006605	protein targeting	biological_process	0.96066	1	1	254	186	15871	0		1	ENSGALG00000005752
GO:0008092	cytoskeletal protein binding	molecular_function	0.96084	1	3	254	374	15871	3	Novel01185,ENSGALG00000009853,Novel09098	0
GO:0001883	purine nucleoside binding	molecular_function	0.96086	1	23	254	1787	15871	9	ENSGALG00000014967,Novel05273,ENSGALG00000015023,ENSGALG00000001055,ENSGALG00000016426,ENSGALG00000005323,ENSGALG00000009005,ENSGALG00000008080,ENSGALG00000000244	14	ENSGALG00000007039,ENSGALG00000015433,ENSGALG00000001165,ENSGALG00000004510,ENSGALG00000015624,ENSGALG00000015753,ENSGALG00000005613,Novel08114,ENSGALG00000000363,ENSGALG00000000733,ENSGALG00000011476,ENSGALG00000005752,ENSGALG00000015677,Novel01106
GO:0032549	ribonucleoside binding	molecular_function	0.96086	1	23	254	1787	15871	9	ENSGALG00000014967,ENSGALG00000005323,ENSGALG00000009005,ENSGALG00000000244,ENSGALG00000008080,Novel05273,ENSGALG00000015023,ENSGALG00000001055,ENSGALG00000016426	14	ENSGALG00000001165,ENSGALG00000004510,ENSGALG00000015624,ENSGALG00000015753,ENSGALG00000007039,ENSGALG00000015433,ENSGALG00000005752,ENSGALG00000015677,Novel01106,ENSGALG00000005613,Novel08114,ENSGALG00000011476,ENSGALG00000000363,ENSGALG00000000733
GO:0032550	purine ribonucleoside binding	molecular_function	0.96086	1	23	254	1787	15871	9	ENSGALG00000005323,ENSGALG00000008080,ENSGALG00000000244,ENSGALG00000009005,ENSGALG00000001055,ENSGALG00000015023,Novel05273,ENSGALG00000016426,ENSGALG00000014967	14	ENSGALG00000005752,Novel01106,ENSGALG00000015677,Novel08114,ENSGALG00000005613,ENSGALG00000000733,ENSGALG00000000363,ENSGALG00000011476,ENSGALG00000001165,ENSGALG00000015753,ENSGALG00000015624,ENSGALG00000004510,ENSGALG00000015433,ENSGALG00000007039
GO:0032555	purine ribonucleotide binding	molecular_function	0.96212	1	23	254	1793	15871	9	ENSGALG00000014967,ENSGALG00000005323,ENSGALG00000008080,ENSGALG00000000244,ENSGALG00000009005,ENSGALG00000015023,ENSGALG00000001055,Novel05273,ENSGALG00000016426	14	ENSGALG00000001165,ENSGALG00000015624,ENSGALG00000004510,ENSGALG00000015753,ENSGALG00000015433,ENSGALG00000007039,ENSGALG00000005752,Novel01106,ENSGALG00000015677,Novel08114,ENSGALG00000005613,ENSGALG00000000733,ENSGALG00000000363,ENSGALG00000011476
GO:0016757	transferase activity, transferring glycosyl groups	molecular_function	0.96286	1	2	254	301	15871	1	ENSGALG00000015261	1	Novel01112
GO:0006886	intracellular protein transport	biological_process	0.96503	1	5	254	533	15871	3	ENSGALG00000004840,Novel01546,ENSGALG00000002312	2	ENSGALG00000015147,ENSGALG00000005752
GO:0044444	cytoplasmic part	cellular_component	0.96612	1	16	254	1394	15871	6	ENSGALG00000002312,ENSGALG00000009248,ENSGALG00000009415,Novel06164,ENSGALG00000010974,ENSGALG00000009799	10	ENSGALG00000004510,ENSGALG00000005410,ENSGALG00000027109,Novel09211,Novel07183,ENSGALG00000009155,ENSGALG00000005209,ENSGALG00000015147,ENSGALG00000011476,Novel03463
GO:0030554	adenyl nucleotide binding	molecular_function	0.96614	1	20	254	1579	15871	8	Novel05273,ENSGALG00000001055,ENSGALG00000015023,ENSGALG00000016426,ENSGALG00000009005,ENSGALG00000008080,ENSGALG00000000244,ENSGALG00000014967	12	ENSGALG00000000363,ENSGALG00000011476,ENSGALG00000000733,ENSGALG00000005752,ENSGALG00000015677,Novel01106,ENSGALG00000007039,ENSGALG00000015433,ENSGALG00000001165,ENSGALG00000015753,ENSGALG00000004510,ENSGALG00000015624
GO:0003774	motor activity	molecular_function	0.96628	1	1	254	159	15871	0		1	ENSGALG00000000733
GO:0016758	transferase activity, transferring hexosyl groups	molecular_function	0.96765	1	1	254	195	15871	0		1	Novel01112
GO:0017076	purine nucleotide binding	molecular_function	0.96832	1	23	254	1824	15871	9	ENSGALG00000014967,Novel05273,ENSGALG00000001055,ENSGALG00000015023,ENSGALG00000016426,ENSGALG00000005323,ENSGALG00000009005,ENSGALG00000000244,ENSGALG00000008080	14	ENSGALG00000007039,ENSGALG00000015433,ENSGALG00000001165,ENSGALG00000015753,ENSGALG00000004510,ENSGALG00000015624,ENSGALG00000005613,Novel08114,ENSGALG00000000733,ENSGALG00000000363,ENSGALG00000011476,ENSGALG00000005752,ENSGALG00000015677,Novel01106
GO:0005856	cytoskeleton	cellular_component	0.97392	1	3	254	411	15871	2	Novel08886,ENSGALG00000014967	1	ENSGALG00000000733
GO:0043412	macromolecule modification	biological_process	0.9742	1	13	254	1179	15871	8	Novel10740,ENSGALG00000000244,ENSGALG00000001055,ENSGALG00000009248,ENSGALG00000015023,ENSGALG00000027397,ENSGALG00000009415,ENSGALG00000016426	5	ENSGALG00000008250,ENSGALG00000015753,ENSGALG00000010078,ENSGALG00000014657,ENSGALG00000007039
GO:0071944	cell periphery	cellular_component	0.97466	1	3	254	428	15871	2	Novel06164,Novel10634	1	Novel05903
GO:0043228	non-membrane-bounded organelle	cellular_component	0.97546	1	10	254	999	15871	7	ENSGALG00000009248,ENSGALG00000010974,ENSGALG00000026020,Novel05273,ENSGALG00000014967,Novel08886,Novel06164	3	ENSGALG00000015254,ENSGALG00000000733,Novel07183
GO:0043232	intracellular non-membrane-bounded organelle	cellular_component	0.97546	1	10	254	999	15871	7	Novel05273,ENSGALG00000026020,ENSGALG00000010974,ENSGALG00000009248,ENSGALG00000014967,Novel08886,Novel06164	3	ENSGALG00000015254,ENSGALG00000000733,Novel07183
GO:0033692	cellular polysaccharide biosynthetic process	biological_process	0.97632	1	1	254	218	15871	1	ENSGALG00000000244	0
GO:0012505	endomembrane system	cellular_component	0.97664	1	2	254	325	15871	2	ENSGALG00000009248,ENSGALG00000009415	0
GO:0008289	lipid binding	molecular_function	0.97694	1	1	254	218	15871	0		1	ENSGALG00000012973
GO:0000271	polysaccharide biosynthetic process	biological_process	0.97706	1	1	254	220	15871	1	ENSGALG00000000244	0
GO:0051649	establishment of localization in cell	biological_process	0.97712	1	7	254	730	15871	3	Novel01546,ENSGALG00000004840,ENSGALG00000002312	4	ENSGALG00000003842,ENSGALG00000015147,ENSGALG00000005752,ENSGALG00000015254
GO:0036094	small molecule binding	molecular_function	0.97734	1	26	254	2080	15871	10	ENSGALG00000005323,ENSGALG00000000244,ENSGALG00000008080,ENSGALG00000009005,ENSGALG00000001055,ENSGALG00000015023,Novel05273,ENSGALG00000016426,ENSGALG00000000329,ENSGALG00000014967	16	ENSGALG00000002771,ENSGALG00000005752,Novel01106,ENSGALG00000015677,Novel08114,ENSGALG00000005613,ENSGALG00000011476,ENSGALG00000000363,ENSGALG00000000733,ENSGALG00000001165,ENSGALG00000015753,ENSGALG00000004510,ENSGALG00000015624,ENSGALG00000015433,ENSGALG00000007039,ENSGALG00000008177
GO:0034637	cellular carbohydrate biosynthetic process	biological_process	0.97799	1	1	254	223	15871	1	ENSGALG00000000244	0
GO:0006464	cellular protein modification process	biological_process	0.97884	1	11	254	1062	15871	7	ENSGALG00000000244,Novel10740,ENSGALG00000027397,ENSGALG00000009415,ENSGALG00000016426,ENSGALG00000015023,ENSGALG00000009248	4	ENSGALG00000015753,ENSGALG00000008250,ENSGALG00000014657,ENSGALG00000007039
GO:0036211	protein modification process	biological_process	0.97884	1	11	254	1062	15871	7	Novel10740,ENSGALG00000000244,ENSGALG00000015023,ENSGALG00000009248,ENSGALG00000027397,ENSGALG00000016426,ENSGALG00000009415	4	ENSGALG00000008250,ENSGALG00000015753,ENSGALG00000014657,ENSGALG00000007039
GO:0044430	cytoskeletal part	cellular_component	0.97893	1	2	254	334	15871	1	ENSGALG00000014967	1	ENSGALG00000000733
GO:0034660	ncRNA metabolic process	biological_process	0.97934	1	2	254	335	15871	1	ENSGALG00000001055	1	ENSGALG00000007039
GO:0044264	cellular polysaccharide metabolic process	biological_process	0.98157	1	1	254	231	15871	1	ENSGALG00000000244	0
GO:0006260	DNA replication	biological_process	0.98187	1	4	254	510	15871	1	ENSGALG00000027920	3	ENSGALG00000002771,ENSGALG00000027720,Novel03140
GO:0000166	nucleotide binding	molecular_function	0.98201	1	25	254	2040	15871	10	ENSGALG00000000329,ENSGALG00000014967,ENSGALG00000009005,ENSGALG00000000244,ENSGALG00000008080,ENSGALG00000005323,ENSGALG00000016426,Novel05273,ENSGALG00000001055,ENSGALG00000015023	15	ENSGALG00000015753,ENSGALG00000015624,ENSGALG00000004510,ENSGALG00000001165,ENSGALG00000008177,ENSGALG00000007039,ENSGALG00000015433,ENSGALG00000015677,Novel01106,ENSGALG00000005752,ENSGALG00000011476,ENSGALG00000000363,ENSGALG00000000733,ENSGALG00000005613,Novel08114
GO:1901265	nucleoside phosphate binding	molecular_function	0.98201	1	25	254	2040	15871	10	ENSGALG00000008080,ENSGALG00000000244,ENSGALG00000009005,ENSGALG00000005323,ENSGALG00000016426,ENSGALG00000015023,ENSGALG00000001055,Novel05273,ENSGALG00000000329,ENSGALG00000014967	15	Novel01106,ENSGALG00000015677,ENSGALG00000005752,ENSGALG00000000363,ENSGALG00000011476,ENSGALG00000000733,Novel08114,ENSGALG00000005613,ENSGALG00000015624,ENSGALG00000004510,ENSGALG00000015753,ENSGALG00000001165,ENSGALG00000008177,ENSGALG00000015433,ENSGALG00000007039
GO:0008104	protein localization	biological_process	0.98375	1	7	254	755	15871	4	ENSGALG00000004840,Novel01546,ENSGALG00000002312,ENSGALG00000014967	3	ENSGALG00000012251,ENSGALG00000015147,ENSGALG00000005752
GO:0005976	polysaccharide metabolic process	biological_process	0.98569	1	1	254	246	15871	1	ENSGALG00000000244	0
GO:0042623	ATPase activity, coupled	molecular_function	0.98703	1	1	254	230	15871	0		1	ENSGALG00000004510
GO:0006278	RNA-dependent DNA replication	biological_process	0.98787	1	1	254	231	15871	0		1	Novel03140
GO:0005198	structural molecule activity	molecular_function	0.98867	1	8	254	938	15871	4	ENSGALG00000009458,ENSGALG00000010974,Novel10365,Novel06164	4	ENSGALG00000008141,Novel07183,ENSGALG00000012616,ENSGALG00000002546
GO:0009057	macromolecule catabolic process	biological_process	0.98905	1	1	254	253	15871	0		1	ENSGALG00000015254
GO:0016779	nucleotidyltransferase activity	molecular_function	0.98929	1	5	254	640	15871	1	ENSGALG00000015789	4	ENSGALG00000002771,Novel03140,ENSGALG00000015147,ENSGALG00000026652
GO:0044262	cellular carbohydrate metabolic process	biological_process	0.99074	1	1	254	269	15871	1	ENSGALG00000000244	0
GO:0009056	catabolic process	biological_process	0.99079	1	6	254	787	15871	2	ENSGALG00000015332,ENSGALG00000027920	4	ENSGALG00000015254,Novel08114,ENSGALG00000013357,ENSGALG00000011476
GO:0003723	RNA binding	molecular_function	0.99154	1	6	254	737	15871	2	ENSGALG00000006797,ENSGALG00000001055	4	Novel01115,ENSGALG00000015677,ENSGALG00000006379,Novel03140
GO:0006399	tRNA metabolic process	biological_process	0.99163	1	1	254	278	15871	1	ENSGALG00000001055	0
GO:0033036	macromolecule localization	biological_process	0.99414	1	7	254	842	15871	4	ENSGALG00000014967,Novel01546,ENSGALG00000004840,ENSGALG00000002312	3	ENSGALG00000012251,ENSGALG00000015147,ENSGALG00000005752
GO:0015031	protein transport	biological_process	0.99507	1	5	254	689	15871	3	Novel01546,ENSGALG00000004840,ENSGALG00000002312	2	ENSGALG00000015147,ENSGALG00000005752
GO:0045184	establishment of protein localization	biological_process	0.99507	1	5	254	689	15871	3	ENSGALG00000002312,Novel01546,ENSGALG00000004840	2	ENSGALG00000005752,ENSGALG00000015147
GO:0044424	intracellular part	cellular_component	0.99564	1	51	254	4106	15871	17	ENSGALG00000027247,ENSGALG00000002312,ENSGALG00000016810,ENSGALG00000014967,ENSGALG00000026020,ENSGALG00000016044,Novel05273,ENSGALG00000009799,ENSGALG00000001055,ENSGALG00000010974,ENSGALG00000000329,ENSGALG00000009415,Novel06417,ENSGALG00000009248,ENSGALG00000010379,Novel06164,Novel08886	34	ENSGALG00000003842,ENSGALG00000004510,ENSGALG00000005410,ENSGALG00000015305,ENSGALG00000007039,ENSGALG00000027109,Novel02028,ENSGALG00000006379,ENSGALG00000008250,ENSGALG00000012973,ENSGALG00000015704,ENSGALG00000009155,ENSGALG00000010625,ENSGALG00000012538,ENSGALG00000010683,Novel00961,ENSGALG00000013357,ENSGALG00000027720,ENSGALG00000026881,ENSGALG00000012616,Novel09211,ENSGALG00000013101,ENSGA…
GO:0019538	protein metabolic process	biological_process	0.9957	1	26	254	2394	15871	10	ENSGALG00000016426,ENSGALG00000027397,ENSGALG00000015023,ENSGALG00000010974,ENSGALG00000000244,ENSGALG00000009415,ENSGALG00000008926,ENSGALG00000009248,ENSGALG00000007875,Novel10740	16	ENSGALG00000015254,ENSGALG00000027720,ENSGALG00000014657,ENSGALG00000007886,ENSGALG00000008250,Novel07183,ENSGALG00000015293,Novel09211,ENSGALG00000006515,ENSGALG00000007039,ENSGALG00000004320,ENSGALG00000027311,ENSGALG00000006379,ENSGALG00000015753,ENSGALG00000005519,ENSGALG00000009791
GO:0071702	organic substance transport	biological_process	0.9972	1	7	254	905	15871	5	ENSGALG00000004840,Novel01546,ENSGALG00000002312,Novel10634,ENSGALG00000007871	2	ENSGALG00000015147,ENSGALG00000005752
GO:0044723	single-organism carbohydrate metabolic process	biological_process	0.99752	1	2	254	480	15871	1	ENSGALG00000000244	1	Novel01112
GO:1901575	organic substance catabolic process	biological_process	0.99814	1	3	254	605	15871	0		3	ENSGALG00000011476,Novel08114,ENSGALG00000015254
GO:0005622	intracellular	cellular_component	0.99855	1	54	254	4473	15871	19	ENSGALG00000027247,ENSGALG00000002312,ENSGALG00000016810,ENSGALG00000014967,ENSGALG00000026020,ENSGALG00000009005,ENSGALG00000016044,Novel05273,ENSGALG00000010974,ENSGALG00000001055,ENSGALG00000009799,ENSGALG00000000329,ENSGALG00000009415,Novel06417,ENSGALG00000009248,ENSGALG00000010379,Novel06164,ENSGALG00000005323,Novel08886	35	ENSGALG00000003842,Novel07067,ENSGALG00000004510,ENSGALG00000005410,ENSGALG00000015305,ENSGALG00000027109,ENSGALG00000007039,ENSGALG00000006379,Novel02028,ENSGALG00000012973,ENSGALG00000008250,ENSGALG00000009155,ENSGALG00000015704,ENSGALG00000010625,ENSGALG00000013357,Novel00961,ENSGALG00000012538,ENSGALG00000010683,ENSGALG00000027720,ENSGALG00000026881,ENSGALG00000012616,Novel09211,ENSGALG000000…
GO:0006412	translation	biological_process	0.99864	1	2	254	539	15871	1	ENSGALG00000010974	1	Novel07183
GO:0016772	transferase activity, transferring phosphorus-containing groups	molecular_function	0.99865	1	15	254	1606	15871	6	ENSGALG00000000244,ENSGALG00000009005,ENSGALG00000001055,ENSGALG00000015023,ENSGALG00000015789,ENSGALG00000016426	9	ENSGALG00000002771,ENSGALG00000001165,ENSGALG00000015753,ENSGALG00000014300,ENSGALG00000015433,ENSGALG00000026652,ENSGALG00000015147,ENSGALG00000007039,Novel03140
GO:0016740	transferase activity	molecular_function	0.99919	1	26	254	2520	15871	12	ENSGALG00000015789,ENSGALG00000002312,ENSGALG00000009589,ENSGALG00000016426,ENSGALG00000015023,ENSGALG00000001055,ENSGALG00000008599,ENSGALG00000007334,ENSGALG00000000244,ENSGALG00000009005,ENSGALG00000007588,ENSGALG00000015261	14	ENSGALG00000015433,ENSGALG00000007039,Novel03140,ENSGALG00000026652,ENSGALG00000015753,ENSGALG00000014300,ENSGALG00000001165,Novel03463,Novel01112,ENSGALG00000003432,ENSGALG00000014657,ENSGALG00000015147,ENSGALG00000010078,ENSGALG00000002771
GO:0005623	cell	cellular_component	0.99938	1	56	254	4718	15871	20	ENSGALG00000009005,ENSGALG00000016044,Novel05273,ENSGALG00000010974,ENSGALG00000001055,ENSGALG00000009799,ENSGALG00000027247,ENSGALG00000002312,ENSGALG00000016810,ENSGALG00000014967,ENSGALG00000026020,ENSGALG00000010379,Novel06164,ENSGALG00000005323,Novel08886,ENSGALG00000000329,ENSGALG00000009415,Novel06417,ENSGALG00000009248,Novel10634	36	Novel05903,ENSGALG00000012973,ENSGALG00000008250,ENSGALG00000009155,ENSGALG00000015704,ENSGALG00000010625,Novel00961,ENSGALG00000013357,ENSGALG00000010683,ENSGALG00000012538,ENSGALG00000027720,ENSGALG00000003842,Novel07067,ENSGALG00000005410,ENSGALG00000004510,ENSGALG00000015305,ENSGALG00000027109,ENSGALG00000007039,ENSGALG00000006379,Novel02028,ENSGALG00000005209,ENSGALG00000015677,ENSGALG000000…
GO:0044464	cell part	cellular_component	0.99938	1	56	254	4718	15871	20	ENSGALG00000016044,Novel05273,ENSGALG00000001055,ENSGALG00000010974,ENSGALG00000009799,ENSGALG00000009005,ENSGALG00000016810,ENSGALG00000014967,ENSGALG00000026020,ENSGALG00000027247,ENSGALG00000002312,Novel08886,ENSGALG00000010379,Novel06164,ENSGALG00000005323,ENSGALG00000009415,Novel06417,ENSGALG00000009248,Novel10634,ENSGALG00000000329	36	ENSGALG00000010625,Novel00961,ENSGALG00000013357,ENSGALG00000010683,ENSGALG00000012538,ENSGALG00000027720,Novel05903,ENSGALG00000012973,ENSGALG00000008250,ENSGALG00000009155,ENSGALG00000015704,ENSGALG00000027109,ENSGALG00000007039,ENSGALG00000006379,Novel02028,Novel07067,ENSGALG00000003842,ENSGALG00000005410,ENSGALG00000004510,ENSGALG00000015305,ENSGALG00000011476,ENSGALG00000015497,ENSGALG000000…
GO:0005737	cytoplasm	cellular_component	0.99939	1	18	254	2030	15871	6	ENSGALG00000002312,ENSGALG00000009415,ENSGALG00000009248,Novel06164,ENSGALG00000010974,ENSGALG00000009799	12	ENSGALG00000005410,ENSGALG00000004510,Novel09211,ENSGALG00000027109,ENSGALG00000006379,ENSGALG00000005209,Novel07183,ENSGALG00000009155,ENSGALG00000011476,ENSGALG00000010625,Novel03463,ENSGALG00000015147
GO:0044267	cellular protein metabolic process	biological_process	0.99957	1	16	254	1891	15871	8	Novel10740,ENSGALG00000009248,ENSGALG00000009415,ENSGALG00000000244,ENSGALG00000010974,ENSGALG00000015023,ENSGALG00000027397,ENSGALG00000016426	8	ENSGALG00000015753,ENSGALG00000007039,Novel09211,Novel07183,ENSGALG00000008250,ENSGALG00000015254,ENSGALG00000014657,ENSGALG00000027720
GO:0005975	carbohydrate metabolic process	biological_process	0.99978	1	3	254	738	15871	1	ENSGALG00000000244	2	ENSGALG00000014300,Novel01112
GO:0016874	ligase activity	molecular_function	0.99991	1	1	254	533	15871	1	ENSGALG00000001055	0
GO:0003824	catalytic activity	molecular_function	0.99999	1	78	254	6661	15871	33	ENSGALG00000000329,ENSGALG00000011264,ENSGALG00000005323,Novel06164,ENSGALG00000008080,ENSGALG00000001900,ENSGALG00000014845,ENSGALG00000002312,ENSGALG00000007875,Novel10054,ENSGALG00000016681,Novel06145,ENSGALG00000007334,ENSGALG00000008599,ENSGALG00000009589,ENSGALG00000004487,ENSGALG00000009248,ENSGALG00000015261,ENSGALG00000007588,ENSGALG00000027198,ENSGALG00000006797,ENSGALG00000013469,ENSGA…	45	ENSGALG00000009791,ENSGALG00000027311,ENSGALG00000008177,ENSGALG00000006515,ENSGALG00000015677,ENSGALG00000007886,ENSGALG00000015147,Novel01112,ENSGALG00000000733,ENSGALG00000014453,Novel03463,ENSGALG00000005519,ENSGALG00000004510,ENSGALG00000015753,ENSGALG00000015293,ENSGALG00000004118,ENSGALG00000008883,ENSGALG00000014923,ENSGALG00000015624,ENSGALG00000004320,ENSGALG00000026652,ENSGALG000000154…

## Sheet: HTvsC.DEG GO enrichment result
Table S3 GO analyses of DEGs in three comparisons
GO_accession	Description	Term_type	Over_represented_pValue	Corrected_pValue	DEG_item	DEG_list	Bg_item	Bg_list	Up	Up_Gene_names	Down	Down_Gene_names
GO:0001664	G-protein coupled receptor binding	molecular_function	2.7504e-05	0.11301	4	74	40	15871	3	ENSGALG00000026098,ENSGALG00000000951,ENSGALG00000011668	1	ENSGALG00000015521
GO:0008009	chemokine activity	molecular_function	0.00011296	0.15472	3	74	24	15871	3	ENSGALG00000011668,ENSGALG00000000951,ENSGALG00000026098	0
GO:0042379	chemokine receptor binding	molecular_function	0.00011296	0.15472	3	74	24	15871	3	ENSGALG00000000951,ENSGALG00000011668,ENSGALG00000026098	0
GO:0006955	immune response	biological_process	0.00015955	0.1639	6	74	189	15871	6	ENSGALG00000029093,ENSGALG00000027944,ENSGALG00000000951,ENSGALG00000011668,ENSGALG00000007174,ENSGALG00000026098	0
GO:0002376	immune system process	biological_process	0.00023165	0.19037	6	74	201	15871	6	ENSGALG00000026098,ENSGALG00000007174,ENSGALG00000011668,ENSGALG00000000951,ENSGALG00000029093,ENSGALG00000027944	0
GO:0005125	cytokine activity	molecular_function	0.0004865	0.33317	3	74	39	15871	3	ENSGALG00000000951,ENSGALG00000011668,ENSGALG00000026098	0
GO:0005126	cytokine receptor binding	molecular_function	0.0011091	0.61992	4	74	109	15871	4	ENSGALG00000011668,ENSGALG00000000951,ENSGALG00000007174,ENSGALG00000026098	0
GO:0050896	response to stimulus	biological_process	0.0012269	0.61992	26	74	3011	15871	24	Novel03006,Novel10262,ENSGALG00000026098,ENSGALG00000011668,ENSGALG00000027786,ENSGALG00000011306,ENSGALG00000008166,ENSGALG00000010806,Novel10261,ENSGALG00000012304,ENSGALG00000026499,ENSGALG00000007174,ENSGALG00000000951,ENSGALG00000015026,Novel10265,ENSGALG00000007011,ENSGALG00000029093,ENSGALG00000022324,Novel01009,ENSGALG00000026858,Novel10550,ENSGALG00000027419,ENSGALG00000027944,ENSGALG000…	2	Novel01379,ENSGALG00000015521
GO:0030682	evasion or tolerance of host defense response	biological_process	0.0017676	0.61992	2	74	16	15871	2	ENSGALG00000027419,Novel01009	0
GO:0051807	evasion or tolerance of defense response of other organism involved in symbiotic interaction	biological_process	0.0017676	0.61992	2	74	16	15871	2	Novel01009,ENSGALG00000027419	0
GO:0044413	avoidance of host defenses	biological_process	0.0025648	0.61992	2	74	19	15871	2	ENSGALG00000027419,Novel01009	0
GO:0044415	evasion or tolerance of host defenses	biological_process	0.0025648	0.61992	2	74	19	15871	2	Novel01009,ENSGALG00000027419	0
GO:0051832	avoidance of defenses of other organism involved in symbiotic interaction	biological_process	0.0025648	0.61992	2	74	19	15871	2	Novel01009,ENSGALG00000027419	0
GO:0051834	evasion or tolerance of defenses of other organism involved in symbiotic interaction	biological_process	0.0025648	0.61992	2	74	19	15871	2	Novel01009,ENSGALG00000027419	0
GO:0052173	response to defenses of other organism involved in symbiotic interaction	biological_process	0.0025648	0.61992	2	74	19	15871	2	ENSGALG00000027419,Novel01009	0
GO:0052200	response to host defenses	biological_process	0.0025648	0.61992	2	74	19	15871	2	Novel01009,ENSGALG00000027419	0
GO:0075136	response to host	biological_process	0.0025648	0.61992	2	74	19	15871	2	ENSGALG00000027419,Novel01009	0
GO:0042613	MHC class II protein complex	cellular_component	0.0038672	0.8828	2	74	24	15871	2	ENSGALG00000027944,ENSGALG00000029093	0
GO:0042611	MHC protein complex	cellular_component	0.0052495	1	2	74	28	15871	2	ENSGALG00000027944,ENSGALG00000029093	0
GO:0001836	release of cytochrome c from mitochondria	biological_process	0.0088736	1	1	74	2	15871	1	Novel10550	0
GO:0008637	apoptotic mitochondrial changes	biological_process	0.0088736	1	1	74	2	15871	1	Novel10550	0
GO:0097190	apoptotic signaling pathway	biological_process	0.0088736	1	1	74	2	15871	1	Novel10550	0
GO:0008984	protein-glutamate methylesterase activity	molecular_function	0.0093729	1	1	74	2	15871	1	ENSGALG00000026499	0
GO:0051723	protein methylesterase activity	molecular_function	0.0093729	1	1	74	2	15871	1	ENSGALG00000026499	0
GO:0006631	fatty acid metabolic process	biological_process	0.011515	1	3	74	93	15871	3	Novel03430,ENSGALG00000016919,ENSGALG00000006352	0
GO:0005985	sucrose metabolic process	biological_process	0.014884	1	1	74	3	15871	1	ENSGALG00000011449	0
GO:0032787	monocarboxylic acid metabolic process	biological_process	0.015477	1	3	74	105	15871	3	ENSGALG00000016919,ENSGALG00000006352,Novel03430	0
GO:0004779	sulfate adenylyltransferase activity	molecular_function	0.015958	1	1	74	3	15871	1	ENSGALG00000003689	0
GO:0004781	sulfate adenylyltransferase (ATP) activity	molecular_function	0.015958	1	1	74	3	15871	1	ENSGALG00000003689	0
GO:0040011	locomotion	biological_process	0.016488	1	4	74	204	15871	4	ENSGALG00000011668,ENSGALG00000026499,ENSGALG00000008014,ENSGALG00000011306	0
GO:0051428	peptide hormone receptor binding	molecular_function	0.018054	1	1	74	4	15871	0		1	ENSGALG00000015521
GO:0051429	corticotropin-releasing hormone receptor binding	molecular_function	0.018054	1	1	74	4	15871	0		1	ENSGALG00000015521
GO:0051431	corticotropin-releasing hormone receptor 2 binding	molecular_function	0.018054	1	1	74	4	15871	0		1	ENSGALG00000015521
GO:0019882	antigen processing and presentation	biological_process	0.018335	1	2	74	50	15871	2	ENSGALG00000027944,ENSGALG00000029093	0
GO:0051707	response to other organism	biological_process	0.018852	1	3	74	116	15871	3	Novel01009,ENSGALG00000007011,ENSGALG00000027419	0
GO:0047961	glycine N-acyltransferase activity	molecular_function	0.019751	1	1	74	5	15871	1	ENSGALG00000016919	0
GO:0019541	propionate metabolic process	biological_process	0.025597	1	1	74	6	15871	1	ENSGALG00000016919	0
GO:0019543	propionate catabolic process	biological_process	0.025597	1	1	74	6	15871	1	ENSGALG00000016919	0
GO:0019626	short-chain fatty acid catabolic process	biological_process	0.025597	1	1	74	6	15871	1	ENSGALG00000016919	0
GO:0046459	short-chain fatty acid metabolic process	biological_process	0.025597	1	1	74	6	15871	1	ENSGALG00000016919	0
GO:0047547	2-methylcitrate dehydratase activity	molecular_function	0.025597	1	1	74	6	15871	1	ENSGALG00000016919	0
GO:0004497	monooxygenase activity	molecular_function	0.026379	1	2	74	52	15871	1	Novel03300	1	ENSGALG00000006551
GO:0015716	organic phosphonate transport	biological_process	0.026877	1	1	74	5	15871	1	ENSGALG00000007011	0
GO:0019634	organic phosphonate metabolic process	biological_process	0.026877	1	1	74	5	15871	1	ENSGALG00000007011	0
GO:0006633	fatty acid biosynthetic process	biological_process	0.027919	1	2	74	51	15871	2	ENSGALG00000006352,Novel03430	0
GO:0007005	mitochondrion organization	biological_process	0.03205	1	2	74	58	15871	2	Novel10550,ENSGALG00000002326	0
GO:0009607	response to biotic stimulus	biological_process	0.032514	1	3	74	145	15871	3	ENSGALG00000007011,ENSGALG00000027419,Novel01009	0
GO:0030683	evasion or tolerance by virus of host immune response	biological_process	0.033843	1	1	74	8	15871	1	ENSGALG00000027419	0
GO:0072330	monocarboxylic acid biosynthetic process	biological_process	0.034555	1	2	74	58	15871	2	Novel03430,ENSGALG00000006352	0
GO:0004800	thyroxine 5'-deiodinase activity	molecular_function	0.034865	1	1	74	7	15871	1	Novel06244	0
GO:0006919	activation of cysteine-type endopeptidase activity involved in apoptotic process	biological_process	0.03587	1	1	74	7	15871	1	Novel10550	0
GO:0010950	positive regulation of endopeptidase activity	biological_process	0.03587	1	1	74	7	15871	1	Novel10550	0
GO:0010952	positive regulation of peptidase activity	biological_process	0.03587	1	1	74	7	15871	1	Novel10550	0
GO:0043280	positive regulation of cysteine-type endopeptidase activity involved in apoptotic process	biological_process	0.03587	1	1	74	7	15871	1	Novel10550	0
GO:0043281	regulation of cysteine-type endopeptidase activity involved in apoptotic process	biological_process	0.03587	1	1	74	7	15871	1	Novel10550	0
GO:0052547	regulation of peptidase activity	biological_process	0.03587	1	1	74	7	15871	1	Novel10550	0
GO:0052548	regulation of endopeptidase activity	biological_process	0.03587	1	1	74	7	15871	1	Novel10550	0
GO:0097202	activation of cysteine-type endopeptidase activity	biological_process	0.03587	1	1	74	7	15871	1	Novel10550	0
GO:2000116	regulation of cysteine-type endopeptidase activity	biological_process	0.03587	1	1	74	7	15871	1	Novel10550	0
GO:2001056	positive regulation of cysteine-type endopeptidase activity	biological_process	0.03587	1	1	74	7	15871	1	Novel10550	0
GO:0051427	hormone receptor binding	molecular_function	0.037634	1	1	74	7	15871	0		1	ENSGALG00000015521
GO:0020012	evasion or tolerance of host immune response	biological_process	0.037743	1	1	74	9	15871	1	ENSGALG00000027419	0
GO:0051805	evasion or tolerance of immune response of other organism involved in symbiotic interaction	biological_process	0.037743	1	1	74	9	15871	1	ENSGALG00000027419	0
GO:0052564	response to immune response of other organism involved in symbiotic interaction	biological_process	0.037743	1	1	74	9	15871	1	ENSGALG00000027419	0
GO:0052572	response to host immune response	biological_process	0.037743	1	1	74	9	15871	1	ENSGALG00000027419	0
GO:0051382	kinetochore assembly	biological_process	0.038477	1	1	74	10	15871	1	ENSGALG00000011306	0
GO:0051383	kinetochore organization	biological_process	0.038477	1	1	74	10	15871	1	ENSGALG00000011306	0
GO:0004511	tyrosine 3-monooxygenase activity	molecular_function	0.039055	1	1	74	8	15871	0		1	ENSGALG00000006551
GO:0007160	cell-matrix adhesion	biological_process	0.039343	1	1	74	7	15871	1	ENSGALG00000010982	0
GO:0031589	cell-substrate adhesion	biological_process	0.039343	1	1	74	7	15871	1	ENSGALG00000010982	0
GO:0005984	disaccharide metabolic process	biological_process	0.043158	1	1	74	9	15871	1	ENSGALG00000011449	0
GO:0042578	phosphoric ester hydrolase activity	molecular_function	0.043928	1	4	74	254	15871	4	ENSGALG00000003706,ENSGALG00000021355,ENSGALG00000002672,ENSGALG00000007011	0
GO:0001948	glycoprotein binding	molecular_function	0.045652	1	1	74	9	15871	1	ENSGALG00000008014	0
GO:0043394	proteoglycan binding	molecular_function	0.045652	1	1	74	9	15871	1	ENSGALG00000008014	0
GO:0043395	heparan sulfate proteoglycan binding	molecular_function	0.045652	1	1	74	9	15871	1	ENSGALG00000008014	0
GO:0019049	evasion or tolerance of host defenses by virus	biological_process	0.046152	1	1	74	11	15871	1	ENSGALG00000027419	0
GO:0005929	cilium	cellular_component	0.046926	1	2	74	81	15871	2	ENSGALG00000008014,ENSGALG00000011306	0
GO:0031514	motile cilium	cellular_component	0.046926	1	2	74	81	15871	2	ENSGALG00000008014,ENSGALG00000011306	0
GO:0000156	phosphorelay response regulator activity	molecular_function	0.047508	1	1	74	10	15871	1	ENSGALG00000026499	0
GO:0046677	response to antibiotic	biological_process	0.04866	1	1	74	11	15871	1	ENSGALG00000026858	0
GO:0010277	chlorophyllide a oxygenase [overall] activity	molecular_function	0.05085	1	1	74	10	15871	1	Novel03300	0
GO:0051345	positive regulation of hydrolase activity	biological_process	0.053045	1	1	74	10	15871	1	Novel10550	0
GO:0016042	lipid catabolic process	biological_process	0.054096	1	2	74	75	15871	2	ENSGALG00000016919,ENSGALG00000002672	0
GO:0004930	G-protein coupled receptor activity	molecular_function	0.057355	1	5	74	470	15871	5	Novel10265,ENSGALG00000022324,ENSGALG00000008166,Novel10261,Novel10262	0
GO:0016714	oxidoreductase activity, acting on paired donors, with incorporation or reduction of molecular oxygen, reduced pteridine as one donor, and incorporation of one atom of oxygen	molecular_function	0.058706	1	1	74	12	15871	0		1	ENSGALG00000006551
GO:0008081	phosphoric diester hydrolase activity	molecular_function	0.058769	1	2	74	75	15871	2	ENSGALG00000007011,ENSGALG00000002672	0
GO:0005102	receptor binding	molecular_function	0.059073	1	6	74	610	15871	5	ENSGALG00000003842,ENSGALG00000011668,ENSGALG00000000951,ENSGALG00000007174,ENSGALG00000026098	1	ENSGALG00000015521
GO:0009062	fatty acid catabolic process	biological_process	0.06193	1	1	74	13	15871	1	ENSGALG00000016919	0
GO:0050830	defense response to Gram-positive bacterium	biological_process	0.062744	1	1	74	12	15871	1	ENSGALG00000007011	0
GO:0030151	molybdenum ion binding	molecular_function	0.063795	1	1	74	11	15871	1	Novel02109	0
GO:0016703	oxidoreductase activity, acting on single donors with incorporation of molecular oxygen, incorporation of one atom of oxygen (internal monooxygenases or internal mixed function oxidases)	molecular_function	0.070937	1	1	74	15	15871	1	Novel03300	0
GO:0042995	cell projection	cellular_component	0.071455	1	2	74	98	15871	2	ENSGALG00000008014,ENSGALG00000011306	0
GO:0042030	ATPase inhibitor activity	molecular_function	0.072061	1	1	74	14	15871	1	ENSGALG00000009700	0
GO:0015459	potassium channel regulator activity	molecular_function	0.072713	1	1	74	13	15871	1	ENSGALG00000026858	0
GO:0019870	potassium channel inhibitor activity	molecular_function	0.072713	1	1	74	13	15871	1	ENSGALG00000026858	0
GO:0072329	monocarboxylic acid catabolic process	biological_process	0.07394	1	1	74	16	15871	1	ENSGALG00000016919	0
GO:0016861	intramolecular oxidoreductase activity, interconverting aldoses and ketoses	molecular_function	0.075601	1	1	74	17	15871	1	ENSGALG00000005460	0
GO:0004315	3-oxoacyl-[acyl-carrier-protein] synthase activity	molecular_function	0.077098	1	1	74	14	15871	1	Novel03430	0
GO:0005801	cis-Golgi network	cellular_component	0.077404	1	1	74	17	15871	1	ENSGALG00000003842	0
GO:0071855	neuropeptide receptor binding	molecular_function	0.077438	1	1	74	16	15871	0		1	ENSGALG00000015521
GO:0051701	interaction with host	biological_process	0.07809	1	3	74	200	15871	3	ENSGALG00000027419,ENSGALG00000011668,Novel01009	0
GO:0008138	protein tyrosine/serine/threonine phosphatase activity	molecular_function	0.0787	1	2	74	90	15871	2	ENSGALG00000021355,ENSGALG00000003706	0
GO:0000103	sulfate assimilation	biological_process	0.083756	1	1	74	18	15871	1	ENSGALG00000003689	0
GO:0004020	adenylylsulfate kinase activity	molecular_function	0.083756	1	1	74	18	15871	1	ENSGALG00000003689	0
GO:0032940	secretion by cell	biological_process	0.085153	1	2	74	97	15871	2	Novel02276,ENSGALG00000011449	0
GO:0005164	tumor necrosis factor receptor binding	molecular_function	0.085346	1	1	74	22	15871	1	ENSGALG00000007174	0
GO:0032813	tumor necrosis factor receptor superfamily binding	molecular_function	0.085346	1	1	74	22	15871	1	ENSGALG00000007174	0
GO:0030248	cellulose binding	molecular_function	0.085571	1	1	74	17	15871	1	ENSGALG00000005909	0
GO:0006935	chemotaxis	biological_process	0.086875	1	1	74	19	15871	1	ENSGALG00000026499	0
GO:0048870	cell motility	biological_process	0.08697	1	2	74	108	15871	2	ENSGALG00000008014,ENSGALG00000011306	0
GO:0051674	localization of cell	biological_process	0.08697	1	2	74	108	15871	2	ENSGALG00000011306,ENSGALG00000008014	0
GO:0046903	secretion	biological_process	0.08744	1	2	74	99	15871	2	ENSGALG00000011449,Novel02276	0
GO:0006950	response to stress	biological_process	0.087722	1	7	74	796	15871	5	ENSGALG00000007011,ENSGALG00000027419,Novel10550,Novel01009,Novel03006	2	ENSGALG00000015521,Novel01379
GO:0004312	fatty acid synthase activity	molecular_function	0.089245	1	1	74	17	15871	1	Novel03430	0
GO:0044000	movement in host	biological_process	0.0909	1	1	74	18	15871	1	ENSGALG00000011668	0
GO:0046739	spread of virus in multicellular host	biological_process	0.0909	1	1	74	18	15871	1	ENSGALG00000011668	0
GO:0046740	spread of virus in host, cell to cell	biological_process	0.0909	1	1	74	18	15871	1	ENSGALG00000011668	0
GO:0051814	movement in other organism involved in symbiotic interaction	biological_process	0.0909	1	1	74	18	15871	1	ENSGALG00000011668	0
GO:0004725	protein tyrosine phosphatase activity	molecular_function	0.094459	1	2	74	98	15871	2	ENSGALG00000003706,ENSGALG00000021355	0
GO:0034508	centromere complex assembly	biological_process	0.095732	1	1	74	21	15871	1	ENSGALG00000011306	0
GO:0006470	protein dephosphorylation	biological_process	0.10053	1	2	74	102	15871	2	ENSGALG00000021355,ENSGALG00000003706	0
GO:0001503	ossification	biological_process	0.10148	1	1	74	24	15871	1	Novel10262	0
GO:0007586	digestion	biological_process	0.10456	1	1	74	22	15871	0		1	ENSGALG00000015521
GO:0044403	symbiosis, encompassing mutualism through parasitism	biological_process	0.10691	1	5	74	508	15871	4	ENSGALG00000027419,ENSGALG00000020002,ENSGALG00000011668,Novel01009	1	Novel01382
GO:0004803	transposase activity	molecular_function	0.1072	1	1	74	22	15871	1	ENSGALG00000012304	0
GO:0044419	interspecies interaction between organisms	biological_process	0.10886	1	5	74	512	15871	4	ENSGALG00000011668,Novel01009,ENSGALG00000027419,ENSGALG00000020002	1	Novel01382
GO:0003950	NAD+ ADP-ribosyltransferase activity	molecular_function	0.10916	1	1	74	23	15871	1	ENSGALG00000010256	0
GO:0042330	taxis	biological_process	0.10995	1	1	74	23	15871	1	ENSGALG00000026499	0
GO:0044242	cellular lipid catabolic process	biological_process	0.11128	1	1	74	24	15871	1	ENSGALG00000016919	0
GO:0055114	oxidation-reduction process	biological_process	0.11146	1	8	74	1016	15871	7	ENSGALG00000010982,Novel03430,Novel06244,Novel09279,ENSGALG00000006352,ENSGALG00000024083,Novel03300	1	ENSGALG00000006551
GO:0004721	phosphoprotein phosphatase activity	molecular_function	0.11189	1	2	74	110	15871	2	ENSGALG00000021355,ENSGALG00000003706	0
GO:0006629	lipid metabolic process	biological_process	0.11506	1	6	74	669	15871	6	Novel03430,ENSGALG00000016919,ENSGALG00000002672,ENSGALG00000006352,ENSGALG00000000742,ENSGALG00000002326	0
GO:0043085	positive regulation of catalytic activity	biological_process	0.11725	1	1	74	24	15871	1	Novel10550	0
GO:0044093	positive regulation of molecular function	biological_process	0.11725	1	1	74	24	15871	1	Novel10550	0
GO:0004435	phosphatidylinositol phospholipase C activity	molecular_function	0.11779	1	1	74	21	15871	1	ENSGALG00000002672	0
GO:0004629	phospholipase C activity	molecular_function	0.11779	1	1	74	21	15871	1	ENSGALG00000002672	0
GO:0016311	dephosphorylation	biological_process	0.12212	1	2	74	114	15871	2	ENSGALG00000021355,ENSGALG00000003706	0
GO:0000145	exocyst	cellular_component	0.12626	1	1	74	28	15871	1	ENSGALG00000011449	0
GO:0006952	defense response	biological_process	0.12714	1	3	74	262	15871	3	Novel01009,ENSGALG00000007011,ENSGALG00000027419	0
GO:0006816	calcium ion transport	biological_process	0.13088	1	1	74	27	15871	1	ENSGALG00000009700	0
GO:0051704	multi-organism process	biological_process	0.13117	1	8	74	1027	15871	7	ENSGALG00000020002,ENSGALG00000007011,ENSGALG00000011306,ENSGALG00000011668,ENSGALG00000027419,Novel01009,ENSGALG00000026858	1	Novel01382
GO:0060590	ATPase regulator activity	molecular_function	0.13413	1	1	74	31	15871	1	ENSGALG00000009700	0
GO:0004888	transmembrane signaling receptor activity	molecular_function	0.13973	1	5	74	597	15871	5	ENSGALG00000022324,Novel10265,ENSGALG00000008166,Novel10261,Novel10262	0
GO:0015171	amino acid transmembrane transporter activity	molecular_function	0.1403	1	1	74	30	15871	1	ENSGALG00000005727	0
GO:0009636	response to toxic substance	biological_process	0.14105	1	1	74	30	15871	1	ENSGALG00000026858	0
GO:0016860	intramolecular oxidoreductase activity	molecular_function	0.14176	1	1	74	31	15871	1	ENSGALG00000005460	0
GO:0008610	lipid biosynthetic process	biological_process	0.14618	1	4	74	407	15871	4	ENSGALG00000000742,ENSGALG00000002326,Novel03430,ENSGALG00000006352	0
GO:0003333	amino acid transmembrane transport	biological_process	0.15023	1	1	74	32	15871	1	ENSGALG00000005727	0
GO:0044459	plasma membrane part	cellular_component	0.1508	1	2	74	149	15871	2	ENSGALG00000027944,ENSGALG00000029093	0
GO:0016247	channel regulator activity	molecular_function	0.1517	1	2	74	139	15871	2	ENSGALG00000026858,ENSGALG00000009700	0
GO:0005615	extracellular space	cellular_component	0.15184	1	2	74	142	15871	1	ENSGALG00000008661	1	ENSGALG00000015521
GO:0005576	extracellular region	cellular_component	0.15242	1	10	74	1453	15871	9	ENSGALG00000008014,ENSGALG00000003842,ENSGALG00000008661,ENSGALG00000026858,ENSGALG00000000951,Novel10262,ENSGALG00000026098,ENSGALG00000011668,ENSGALG00000005909	1	ENSGALG00000015521
GO:0070566	adenylyltransferase activity	molecular_function	0.15317	1	1	74	33	15871	1	ENSGALG00000003689	0
GO:0016701	oxidoreductase activity, acting on single donors with incorporation of molecular oxygen	molecular_function	0.15541	1	1	74	35	15871	1	Novel03300	0
GO:0006313	transposition, DNA-mediated	biological_process	0.16272	1	1	74	35	15871	1	ENSGALG00000012304	0
GO:0032196	transposition	biological_process	0.16272	1	1	74	35	15871	1	ENSGALG00000012304	0
GO:0009311	oligosaccharide metabolic process	biological_process	0.16522	1	1	74	36	15871	1	ENSGALG00000011449	0
GO:0065004	protein-DNA complex assembly	biological_process	0.16549	1	1	74	38	15871	1	ENSGALG00000011306	0
GO:0071824	protein-DNA complex subunit organization	biological_process	0.16549	1	1	74	38	15871	1	ENSGALG00000011306	0
GO:0006865	amino acid transport	biological_process	0.16654	1	1	74	36	15871	1	ENSGALG00000005727	0
GO:0003684	damaged DNA binding	molecular_function	0.17045	1	1	74	36	15871	1	Novel03006	0
GO:1901681	sulfur compound binding	molecular_function	0.17225	1	1	74	38	15871	1	ENSGALG00000008014	0
GO:0005246	calcium channel regulator activity	molecular_function	0.17374	1	1	74	35	15871	1	ENSGALG00000009700	0
GO:0016747	transferase activity, transferring acyl groups other than amino-acyl groups	molecular_function	0.1744	1	2	74	159	15871	2	ENSGALG00000016919,Novel03430	0
GO:0006479	protein methylation	biological_process	0.17869	1	1	74	42	15871	1	ENSGALG00000026098	0
GO:0008213	protein alkylation	biological_process	0.17869	1	1	74	42	15871	1	ENSGALG00000026098	0
GO:0003896	DNA primase activity	molecular_function	0.18043	1	1	74	37	15871	1	ENSGALG00000005909	0
GO:0016836	hydro-lyase activity	molecular_function	0.18129	1	1	74	40	15871	1	ENSGALG00000016919	0
GO:0006887	exocytosis	biological_process	0.18278	1	1	74	42	15871	1	ENSGALG00000011449	0
GO:0004620	phospholipase activity	molecular_function	0.18312	1	1	74	39	15871	1	ENSGALG00000002672	0
GO:0003743	translation initiation factor activity	molecular_function	0.18351	1	1	74	45	15871	1	ENSGALG00000005909	0
GO:0042221	response to chemical stimulus	biological_process	0.1848	1	2	74	162	15871	2	ENSGALG00000026858,ENSGALG00000026499	0
GO:0000160	phosphorelay signal transduction system	biological_process	0.18956	1	1	74	43	15871	1	ENSGALG00000026499	0
GO:0001871	pattern binding	molecular_function	0.19132	1	1	74	43	15871	1	ENSGALG00000005909	0
GO:0030247	polysaccharide binding	molecular_function	0.19132	1	1	74	43	15871	1	ENSGALG00000005909	0
GO:0007186	G-protein coupled receptor signaling pathway	biological_process	0.19231	1	5	74	675	15871	5	Novel10262,Novel10261,Novel10265,ENSGALG00000022324,ENSGALG00000008166	0
GO:0016032	viral process	biological_process	0.19565	1	4	74	460	15871	3	ENSGALG00000020002,ENSGALG00000027419,ENSGALG00000011668	1	Novel01382
GO:0016054	organic acid catabolic process	biological_process	0.20046	1	1	74	49	15871	1	ENSGALG00000016919	0
GO:0044282	small molecule catabolic process	biological_process	0.20046	1	1	74	49	15871	1	ENSGALG00000016919	0
GO:0044712	single-organism catabolic process	biological_process	0.20046	1	1	74	49	15871	1	ENSGALG00000016919	0
GO:0046395	carboxylic acid catabolic process	biological_process	0.20046	1	1	74	49	15871	1	ENSGALG00000016919	0
GO:0000776	kinetochore	cellular_component	0.20106	1	1	74	47	15871	1	ENSGALG00000011306	0
GO:0016788	hydrolase activity, acting on ester bonds	molecular_function	0.20164	1	6	74	781	15871	6	ENSGALG00000021355,ENSGALG00000003706,ENSGALG00000002672,ENSGALG00000007011,ENSGALG00000026499,Novel03006	0
GO:0051716	cellular response to stimulus	biological_process	0.20468	1	15	74	2450	15871	15	ENSGALG00000007011,ENSGALG00000008166,ENSGALG00000022324,ENSGALG00000027786,ENSGALG00000011306,Novel03006,Novel10262,ENSGALG00000005653,Novel10265,ENSGALG00000015026,Novel10550,ENSGALG00000012304,ENSGALG00000010806,Novel10261,ENSGALG00000026499	0
GO:0006413	translational initiation	biological_process	0.2049	1	1	74	51	15871	1	ENSGALG00000005909	0
GO:0044255	cellular lipid metabolic process	biological_process	0.20521	1	4	74	464	15871	4	ENSGALG00000000742,ENSGALG00000016919,ENSGALG00000006352,Novel03430	0
GO:0006888	ER to Golgi vesicle-mediated transport	biological_process	0.20816	1	1	74	43	15871	1	ENSGALG00000003842	0
GO:0005342	organic acid transmembrane transporter activity	molecular_function	0.21166	1	1	74	48	15871	1	ENSGALG00000005727	0
GO:0046943	carboxylic acid transmembrane transporter activity	molecular_function	0.21166	1	1	74	48	15871	1	ENSGALG00000005727	0
GO:0005179	hormone activity	molecular_function	0.21292	1	2	74	192	15871	1	ENSGALG00000003842	1	ENSGALG00000015521
GO:0051536	iron-sulfur cluster binding	molecular_function	0.21675	1	2	74	172	15871	2	ENSGALG00000021573,ENSGALG00000027864	0
GO:0051540	metal cluster binding	molecular_function	0.21675	1	2	74	172	15871	2	ENSGALG00000021573,ENSGALG00000027864	0
GO:0016763	transferase activity, transferring pentosyl groups	molecular_function	0.2174	1	1	74	53	15871	1	ENSGALG00000010256	0
GO:0008514	organic anion transmembrane transporter activity	molecular_function	0.2205	1	1	74	50	15871	1	ENSGALG00000005727	0
GO:0007165	signal transduction	biological_process	0.22091	1	13	74	2113	15871	13	Novel10262,ENSGALG00000027786,ENSGALG00000011306,ENSGALG00000008166,ENSGALG00000022324,Novel10261,ENSGALG00000010806,ENSGALG00000012304,ENSGALG00000026499,Novel10550,ENSGALG00000015026,ENSGALG00000005653,Novel10265	0
GO:0038023	signaling receptor activity	molecular_function	0.22761	1	5	74	704	15871	5	ENSGALG00000022324,Novel10265,ENSGALG00000008166,Novel10261,Novel10262	0
GO:0016791	phosphatase activity	molecular_function	0.22781	1	2	74	173	15871	2	ENSGALG00000021355,ENSGALG00000003706	0
GO:0006928	cellular component movement	biological_process	0.22984	1	2	74	177	15871	2	ENSGALG00000008014,ENSGALG00000011306	0
GO:0009306	protein secretion	biological_process	0.23432	1	1	74	51	15871	1	Novel02276	0
GO:0004871	signal transducer activity	molecular_function	0.23601	1	6	74	892	15871	6	ENSGALG00000026499,Novel10261,Novel10262,ENSGALG00000022324,Novel10265,ENSGALG00000008166	0
GO:0060089	molecular transducer activity	molecular_function	0.23601	1	6	74	892	15871	6	ENSGALG00000026499,Novel10261,Novel10262,Novel10265,ENSGALG00000022324,ENSGALG00000008166	0
GO:0023052	signaling	biological_process	0.23611	1	13	74	2142	15871	13	Novel10262,ENSGALG00000027786,ENSGALG00000011306,ENSGALG00000008166,ENSGALG00000022324,ENSGALG00000010806,ENSGALG00000012304,Novel10261,ENSGALG00000026499,Novel10550,ENSGALG00000015026,ENSGALG00000005653,Novel10265	0
GO:0044700	single organism signaling	biological_process	0.23611	1	13	74	2142	15871	13	Novel10262,ENSGALG00000008166,ENSGALG00000022324,ENSGALG00000011306,ENSGALG00000027786,Novel10550,ENSGALG00000026499,ENSGALG00000012304,ENSGALG00000010806,Novel10261,Novel10265,ENSGALG00000005653,ENSGALG00000015026	0
GO:0044764	multi-organism cellular process	biological_process	0.23754	1	4	74	499	15871	3	ENSGALG00000020002,ENSGALG00000027419,ENSGALG00000011668	1	Novel01382
GO:0019079	viral genome replication	biological_process	0.23967	1	1	74	52	15871	1	ENSGALG00000020002	0
GO:0030170	pyridoxal phosphate binding	molecular_function	0.24377	1	1	74	56	15871	1	Novel02109	0
GO:0070925	organelle assembly	biological_process	0.24577	1	1	74	62	15871	1	ENSGALG00000011306	0
GO:0015849	organic acid transport	biological_process	0.24732	1	1	74	56	15871	1	ENSGALG00000005727	0
GO:0046942	carboxylic acid transport	biological_process	0.24732	1	1	74	56	15871	1	ENSGALG00000005727	0
GO:0006974	response to DNA damage stimulus	biological_process	0.24742	1	3	74	349	15871	3	Novel03006,Novel10550,ENSGALG00000007011	0
GO:0007276	gamete generation	biological_process	0.25072	1	1	74	56	15871	1	Novel05081	0
GO:0044448	cell cortex part	cellular_component	0.25173	1	1	74	59	15871	1	ENSGALG00000011449	0
GO:0016053	organic acid biosynthetic process	biological_process	0.25354	1	2	74	200	15871	2	Novel03430,ENSGALG00000006352	0
GO:0046394	carboxylic acid biosynthetic process	biological_process	0.25354	1	2	74	200	15871	2	ENSGALG00000006352,Novel03430	0
GO:0015711	organic anion transport	biological_process	0.25577	1	1	74	58	15871	1	ENSGALG00000005727	0
GO:0004842	ubiquitin-protein ligase activity	molecular_function	0.25739	1	2	74	189	15871	2	ENSGALG00000010203,ENSGALG00000002326	0
GO:0019787	small conjugating protein ligase activity	molecular_function	0.25739	1	2	74	189	15871	2	ENSGALG00000002326,ENSGALG00000010203	0
GO:0007154	cell communication	biological_process	0.25925	1	13	74	2183	15871	13	Novel10262,ENSGALG00000008166,ENSGALG00000022324,ENSGALG00000027786,ENSGALG00000011306,Novel10550,Novel10261,ENSGALG00000010806,ENSGALG00000012304,ENSGALG00000026499,ENSGALG00000005653,Novel10265,ENSGALG00000015026	0
GO:0004857	enzyme inhibitor activity	molecular_function	0.25928	1	2	74	200	15871	2	ENSGALG00000009700,ENSGALG00000010259	0
GO:0008150	biological_process	biological_process	0.26154	1	58	74	11607	15871	54	ENSGALG00000012304,ENSGALG00000010806,Novel10261,ENSGALG00000000951,Novel03300,ENSGALG00000021355,ENSGALG00000002982,ENSGALG00000005460,ENSGALG00000026098,Novel10262,ENSGALG00000005909,ENSGALG00000011668,ENSGALG00000000678,ENSGALG00000011306,ENSGALG00000027786,Novel10550,Novel00018,ENSGALG00000010203,Novel01009,ENSGALG00000008014,ENSGALG00000005653,ENSGALG00000002326,ENSGALG00000016919,ENSGALG000…	4	Novel01379,Novel01382,ENSGALG00000015521,ENSGALG00000006551
GO:0008135	translation factor activity, nucleic acid binding	molecular_function	0.26202	1	1	74	66	15871	1	ENSGALG00000005909	0
GO:0016491	oxidoreductase activity	molecular_function	0.2633	1	7	74	1102	15871	6	Novel03300,Novel06244,ENSGALG00000006352,Novel09279,ENSGALG00000010982,Novel03430	1	ENSGALG00000006551
GO:0008276	protein methyltransferase activity	molecular_function	0.26538	1	1	74	63	15871	1	ENSGALG00000026098	0
GO:0004867	serine-type endopeptidase inhibitor activity	molecular_function	0.26666	1	1	74	58	15871	1	ENSGALG00000010259	0
GO:0006790	sulfur compound metabolic process	biological_process	0.27882	1	1	74	68	15871	1	ENSGALG00000003689	0
GO:0010941	regulation of cell death	biological_process	0.27907	1	1	74	68	15871	1	Novel10550	0
GO:0042981	regulation of apoptotic process	biological_process	0.27907	1	1	74	68	15871	1	Novel10550	0
GO:0043067	regulation of programmed cell death	biological_process	0.27907	1	1	74	68	15871	1	Novel10550	0
GO:0052126	movement in host environment	biological_process	0.28419	1	1	74	67	15871	1	ENSGALG00000011668	0
GO:0052192	movement in environment of other organism involved in symbiotic interaction	biological_process	0.28419	1	1	74	67	15871	1	ENSGALG00000011668	0
GO:0016835	carbon-oxygen lyase activity	molecular_function	0.28517	1	1	74	67	15871	1	ENSGALG00000016919	0
GO:0044765	single-organism transport	biological_process	0.28682	1	11	74	1838	15871	11	ENSGALG00000002982,ENSGALG00000003842,ENSGALG00000005460,ENSGALG00000009700,Novel02276,ENSGALG00000011306,ENSGALG00000010982,ENSGALG00000007011,ENSGALG00000020002,ENSGALG00000005727,ENSGALG00000011449	0
GO:0005634	nucleus	cellular_component	0.28729	1	11	74	1879	15871	10	Novel00018,Novel01008,ENSGALG00000012304,ENSGALG00000005653,ENSGALG00000008014,ENSGALG00000000678,Novel03280,Novel03006,ENSGALG00000007011,ENSGALG00000011306	1	ENSGALG00000015521
GO:0048609	multicellular organismal reproductive process	biological_process	0.28825	1	1	74	66	15871	1	Novel05081	0
GO:0033554	cellular response to stress	biological_process	0.29234	1	3	74	381	15871	3	ENSGALG00000007011,Novel03006,Novel10550	0
GO:0016298	lipase activity	molecular_function	0.29338	1	1	74	69	15871	1	ENSGALG00000002672	0
GO:0004872	receptor activity	molecular_function	0.29376	1	5	74	777	15871	5	Novel10265,ENSGALG00000022324,ENSGALG00000008166,Novel10261,Novel10262	0
GO:0009617	response to bacterium	biological_process	0.29663	1	1	74	68	15871	1	ENSGALG00000007011	0
GO:0042742	defense response to bacterium	biological_process	0.29663	1	1	74	68	15871	1	ENSGALG00000007011	0
GO:0032504	multicellular organism reproduction	biological_process	0.29671	1	1	74	68	15871	1	Novel05081	0
GO:0016655	oxidoreductase activity, acting on NAD(P)H, quinone or similar compound as acceptor	molecular_function	0.29748	1	1	74	72	15871	1	ENSGALG00000010982	0
GO:0009605	response to external stimulus	biological_process	0.29915	1	1	74	71	15871	1	ENSGALG00000026499	0
GO:0052689	carboxylic ester hydrolase activity	molecular_function	0.30232	1	1	74	77	15871	1	ENSGALG00000026499	0
GO:0019048	modulation by virus of host morphology or physiology	biological_process	0.30877	1	1	74	75	15871	1	ENSGALG00000027419	0
GO:0043414	macromolecule methylation	biological_process	0.31085	1	1	74	77	15871	1	ENSGALG00000026098	0
GO:0006606	protein import into nucleus	biological_process	0.31932	1	1	74	85	15871	1	ENSGALG00000011306	0
GO:0034504	protein localization to nucleus	biological_process	0.31932	1	1	74	85	15871	1	ENSGALG00000011306	0
GO:0044744	protein targeting to nucleus	biological_process	0.31932	1	1	74	85	15871	1	ENSGALG00000011306	0
GO:0051170	nuclear import	biological_process	0.31932	1	1	74	85	15871	1	ENSGALG00000011306	0
GO:0016410	N-acyltransferase activity	molecular_function	0.32263	1	1	74	86	15871	1	ENSGALG00000016919	0
GO:0019031	viral envelope	cellular_component	0.32298	1	2	74	233	15871	2	ENSGALG00000025915,ENSGALG00000011306	0
GO:0036338	viral membrane	cellular_component	0.32298	1	2	74	233	15871	2	ENSGALG00000011306,ENSGALG00000025915	0
GO:0016482	cytoplasmic transport	biological_process	0.32484	1	2	74	233	15871	2	ENSGALG00000003842,ENSGALG00000011306	0
GO:0007155	cell adhesion	biological_process	0.32582	1	3	74	399	15871	3	ENSGALG00000010982,Novel10262,ENSGALG00000010203	0
GO:0007166	cell surface receptor signaling pathway	biological_process	0.33012	1	5	74	814	15871	5	Novel10261,Novel10262,ENSGALG00000022324,Novel10265,ENSGALG00000008166	0
GO:0044283	small molecule biosynthetic process	biological_process	0.33203	1	2	74	241	15871	2	ENSGALG00000006352,Novel03430	0
GO:0016746	transferase activity, transferring acyl groups	molecular_function	0.33231	1	2	74	247	15871	2	ENSGALG00000016919,Novel03430	0
GO:0071944	cell periphery	cellular_component	0.33793	1	3	74	428	15871	3	ENSGALG00000011449,ENSGALG00000027944,ENSGALG00000029093	0
GO:0001071	nucleic acid binding transcription factor activity	molecular_function	0.34313	1	5	74	830	15871	5	ENSGALG00000005909,ENSGALG00000012304,ENSGALG00000007011,ENSGALG00000005653,ENSGALG00000008014	0
GO:0003700	sequence-specific DNA binding transcription factor activity	molecular_function	0.34313	1	5	74	830	15871	5	ENSGALG00000005909,ENSGALG00000012304,ENSGALG00000007011,ENSGALG00000005653,ENSGALG00000008014	0
GO:0044003	modification by symbiont of host morphology or physiology	biological_process	0.3434	1	1	74	85	15871	1	ENSGALG00000027419	0
GO:0005938	cell cortex	cellular_component	0.34418	1	1	74	82	15871	1	ENSGALG00000011449	0
GO:0006814	sodium ion transport	biological_process	0.34851	1	1	74	84	15871	1	ENSGALG00000010982	0
GO:0044702	single organism reproductive process	biological_process	0.34976	1	1	74	79	15871	1	Novel05081	0
GO:0051817	modification of morphology or physiology of other organism involved in symbiotic interaction	biological_process	0.35139	1	1	74	89	15871	1	ENSGALG00000027419	0
GO:0019012	virion	cellular_component	0.35288	1	4	74	602	15871	4	ENSGALG00000025915,ENSGALG00000027419,ENSGALG00000008014,ENSGALG00000011306	0
GO:0005643	nuclear pore	cellular_component	0.35434	1	1	74	95	15871	1	ENSGALG00000011306	0
GO:0005886	plasma membrane	cellular_component	0.35904	1	2	74	273	15871	2	ENSGALG00000027944,ENSGALG00000029093	0
GO:0032259	methylation	biological_process	0.36038	1	1	74	93	15871	1	ENSGALG00000026098	0
GO:0022610	biological adhesion	biological_process	0.36075	1	3	74	421	15871	3	ENSGALG00000010982,ENSGALG00000010203,Novel10262	0
GO:0046930	pore complex	cellular_component	0.36221	1	1	74	99	15871	1	ENSGALG00000011306	0
GO:0008168	methyltransferase activity	molecular_function	0.36644	1	2	74	263	15871	2	ENSGALG00000002326,ENSGALG00000026098	0
GO:0035821	modification of morphology or physiology of other organism	biological_process	0.36757	1	1	74	94	15871	1	ENSGALG00000027419	0
GO:0019953	sexual reproduction	biological_process	0.36766	1	1	74	85	15871	1	Novel05081	0
GO:0019752	carboxylic acid metabolic process	biological_process	0.37472	1	3	74	454	15871	3	ENSGALG00000006352,ENSGALG00000016919,Novel03430	0
GO:0044711	single-organism biosynthetic process	biological_process	0.37487	1	2	74	266	15871	2	Novel03430,ENSGALG00000006352	0
GO:0031012	extracellular matrix	cellular_component	0.37592	1	2	74	261	15871	2	ENSGALG00000002955,ENSGALG00000008014	0
GO:0016881	acid-amino acid ligase activity	molecular_function	0.37619	1	2	74	261	15871	2	ENSGALG00000002326,ENSGALG00000010203	0
GO:0043436	oxoacid metabolic process	biological_process	0.37666	1	3	74	455	15871	3	Novel03430,ENSGALG00000016919,ENSGALG00000006352	0
GO:0006082	organic acid metabolic process	biological_process	0.37791	1	3	74	456	15871	3	Novel03430,ENSGALG00000006352,ENSGALG00000016919	0
GO:0000775	chromosome, centromeric region	cellular_component	0.37838	1	1	74	99	15871	1	ENSGALG00000011306	0
GO:0004866	endopeptidase inhibitor activity	molecular_function	0.38414	1	1	74	94	15871	1	ENSGALG00000010259	0
GO:0061135	endopeptidase regulator activity	molecular_function	0.38414	1	1	74	94	15871	1	ENSGALG00000010259	0
GO:0016741	transferase activity, transferring one-carbon groups	molecular_function	0.38491	1	2	74	274	15871	2	ENSGALG00000026098,ENSGALG00000002326	0
GO:0006913	nucleocytoplasmic transport	biological_process	0.38624	1	1	74	105	15871	1	ENSGALG00000011306	0
GO:0051169	nuclear transport	biological_process	0.38624	1	1	74	105	15871	1	ENSGALG00000011306	0
GO:0051336	regulation of hydrolase activity	biological_process	0.38648	1	1	74	92	15871	1	Novel10550	0
GO:0004386	helicase activity	molecular_function	0.39228	1	2	74	250	15871	2	ENSGALG00000002672,ENSGALG00000005909	0
GO:0044262	cellular carbohydrate metabolic process	biological_process	0.39372	1	2	74	269	15871	2	ENSGALG00000011449,ENSGALG00000000742	0
GO:0016459	myosin complex	cellular_component	0.40037	1	1	74	94	15871	1	ENSGALG00000011306	0
GO:0006915	apoptotic process	biological_process	0.40243	1	1	74	105	15871	1	Novel10550	0
GO:0012501	programmed cell death	biological_process	0.40243	1	1	74	105	15871	1	Novel10550	0
GO:0008509	anion transmembrane transporter activity	molecular_function	0.40362	1	1	74	102	15871	1	ENSGALG00000005727	0
GO:0070838	divalent metal ion transport	biological_process	0.40671	1	1	74	114	15871	1	ENSGALG00000009700	0
GO:0005635	nuclear envelope	cellular_component	0.40957	1	1	74	112	15871	1	ENSGALG00000011306	0
GO:0017038	protein import	biological_process	0.41468	1	1	74	114	15871	1	ENSGALG00000011306	0
GO:0044421	extracellular region part	cellular_component	0.42863	1	3	74	486	15871	2	ENSGALG00000008661,ENSGALG00000008014	1	ENSGALG00000015521
GO:0044763	single-organism cellular process	biological_process	0.42863	1	26	74	5058	15871	26	ENSGALG00000011306,ENSGALG00000027786,ENSGALG00000008166,ENSGALG00000011449,Novel03006,Novel10262,ENSGALG00000015026,ENSGALG00000002982,Novel10265,ENSGALG00000005460,ENSGALG00000003842,ENSGALG00000026499,Novel02276,ENSGALG00000010806,Novel10261,ENSGALG00000012304,ENSGALG00000010982,ENSGALG00000022324,ENSGALG00000005727,ENSGALG00000020002,ENSGALG00000007011,ENSGALG00000002326,ENSGALG00000008014,EN…	0
GO:0044699	single-organism process	biological_process	0.4322	1	29	74	5700	15871	28	ENSGALG00000009700,ENSGALG00000010203,Novel10550,ENSGALG00000008014,ENSGALG00000005653,ENSGALG00000002326,ENSGALG00000010982,ENSGALG00000020002,ENSGALG00000007011,ENSGALG00000022324,ENSGALG00000005727,Novel05081,ENSGALG00000010806,Novel02276,ENSGALG00000012304,Novel10261,ENSGALG00000026499,ENSGALG00000015026,ENSGALG00000002982,ENSGALG00000003842,Novel10265,ENSGALG00000005460,Novel03006,Novel10262…	1	ENSGALG00000015521
GO:0008219	cell death	biological_process	0.44229	1	1	74	120	15871	1	Novel10550	0
GO:0016265	death	biological_process	0.44229	1	1	74	120	15871	1	Novel10550	0
GO:0006397	mRNA processing	biological_process	0.44655	1	1	74	120	15871	1	Novel01008	0
GO:0071705	nitrogen compound transport	biological_process	0.44824	1	1	74	117	15871	1	ENSGALG00000005727	0
GO:0022414	reproductive process	biological_process	0.45051	1	1	74	111	15871	1	Novel05081	0
GO:0006412	translation	biological_process	0.45168	1	3	74	539	15871	3	ENSGALG00000011449,Novel01009,ENSGALG00000005909	0
GO:0008026	ATP-dependent helicase activity	molecular_function	0.45439	1	1	74	109	15871	1	ENSGALG00000002672	0
GO:0070035	purine NTP-dependent helicase activity	molecular_function	0.45439	1	1	74	109	15871	1	ENSGALG00000002672	0
GO:0016879	ligase activity, forming carbon-nitrogen bonds	molecular_function	0.46022	1	2	74	311	15871	2	ENSGALG00000010203,ENSGALG00000002326	0
GO:0072511	divalent inorganic cation transport	biological_process	0.46582	1	1	74	135	15871	1	ENSGALG00000009700	0
GO:0001076	RNA polymerase II transcription factor binding transcription factor activity	molecular_function	0.46682	1	1	74	129	15871	1	ENSGALG00000000678	0
GO:0001104	RNA polymerase II transcription cofactor activity	molecular_function	0.46682	1	1	74	129	15871	1	ENSGALG00000000678	0
GO:0006820	anion transport	biological_process	0.46682	1	1	74	124	15871	1	ENSGALG00000005727	0
GO:0030414	peptidase inhibitor activity	molecular_function	0.46744	1	1	74	124	15871	1	ENSGALG00000010259	0
GO:0061134	peptidase regulator activity	molecular_function	0.46744	1	1	74	124	15871	1	ENSGALG00000010259	0
GO:0008200	ion channel inhibitor activity	molecular_function	0.46814	1	1	74	127	15871	1	ENSGALG00000026858	0
GO:0016248	channel inhibitor activity	molecular_function	0.46814	1	1	74	127	15871	1	ENSGALG00000026858	0
GO:0015629	actin cytoskeleton	cellular_component	0.47076	1	1	74	121	15871	1	ENSGALG00000011306	0
GO:0003735	structural constituent of ribosome	molecular_function	0.47131	1	2	74	347	15871	2	Novel01009,ENSGALG00000011449	0
GO:0005840	ribosome	cellular_component	0.47294	1	2	74	348	15871	2	Novel01009,ENSGALG00000011449	0
GO:0050790	regulation of catalytic activity	biological_process	0.4732	1	1	74	124	15871	1	Novel10550	0
GO:0006357	regulation of transcription from RNA polymerase II promoter	biological_process	0.47329	1	1	74	133	15871	1	ENSGALG00000000678	0
GO:0016592	mediator complex	cellular_component	0.47374	1	1	74	131	15871	1	ENSGALG00000000678	0
GO:0065009	regulation of molecular function	biological_process	0.48117	1	1	74	127	15871	1	Novel10550	0
GO:0004519	endonuclease activity	molecular_function	0.48638	1	1	74	129	15871	1	Novel03006	0
GO:0005882	intermediate filament	cellular_component	0.48712	1	1	74	163	15871	1	ENSGALG00000011306	0
GO:0045111	intermediate filament cytoskeleton	cellular_component	0.48712	1	1	74	163	15871	1	ENSGALG00000011306	0
GO:0043565	sequence-specific DNA binding	molecular_function	0.49118	1	3	74	597	15871	3	ENSGALG00000007011,ENSGALG00000008014,ENSGALG00000005909	0
GO:0006281	DNA repair	biological_process	0.49208	1	2	74	332	15871	2	ENSGALG00000007011,Novel03006	0
GO:0016651	oxidoreductase activity, acting on NAD(P)H	molecular_function	0.49283	1	1	74	138	15871	1	ENSGALG00000010982	0
GO:0004222	metalloendopeptidase activity	molecular_function	0.50708	1	1	74	136	15871	1	ENSGALG00000002955	0
GO:0050794	regulation of cellular process	biological_process	0.50749	1	19	74	3893	15871	18	ENSGALG00000015026,Novel10265,ENSGALG00000026499,ENSGALG00000010806,ENSGALG00000012304,Novel10261,ENSGALG00000011306,ENSGALG00000027786,ENSGALG00000008166,Novel10262,ENSGALG00000005909,ENSGALG00000000678,ENSGALG00000008014,ENSGALG00000005653,Novel10550,Novel00018,ENSGALG00000022324,ENSGALG00000007011	1	ENSGALG00000015521
GO:0043231	intracellular membrane-bounded organelle	cellular_component	0.51133	1	13	74	2630	15871	12	ENSGALG00000011306,ENSGALG00000016919,ENSGALG00000007011,Novel03006,Novel03280,ENSGALG00000000678,ENSGALG00000008014,ENSGALG00000005653,ENSGALG00000003842,ENSGALG00000012304,Novel00018,Novel01008	1	ENSGALG00000015521
GO:0016071	mRNA metabolic process	biological_process	0.51163	1	1	74	145	15871	1	Novel01008	0
GO:0043227	membrane-bounded organelle	cellular_component	0.51223	1	13	74	2631	15871	12	Novel03280,ENSGALG00000000678,Novel03006,ENSGALG00000007011,ENSGALG00000016919,ENSGALG00000011306,Novel00018,Novel01008,ENSGALG00000012304,ENSGALG00000003842,ENSGALG00000005653,ENSGALG00000008014	1	ENSGALG00000015521
GO:0032501	multicellular organismal process	biological_process	0.51651	1	3	74	555	15871	2	Novel05081,Novel10262	1	ENSGALG00000015521
GO:0051649	establishment of localization in cell	biological_process	0.51837	1	4	74	730	15871	4	Novel02276,ENSGALG00000011449,ENSGALG00000003842,ENSGALG00000011306	0
GO:0051276	chromosome organization	biological_process	0.51936	1	1	74	147	15871	1	ENSGALG00000011306	0
GO:0019028	viral capsid	cellular_component	0.52094	1	2	74	358	15871	2	ENSGALG00000008014,ENSGALG00000011306	0
GO:0044710	single-organism metabolic process	biological_process	0.52296	1	12	74	2421	15871	11	ENSGALG00000000742,ENSGALG00000024083,Novel03300,Novel09279,ENSGALG00000006352,ENSGALG00000002672,Novel06244,ENSGALG00000002326,ENSGALG00000010982,Novel03430,ENSGALG00000016919	1	ENSGALG00000006551
GO:0005506	iron ion binding	molecular_function	0.526	1	1	74	164	15871	1	ENSGALG00000006352	0
GO:0044423	virion part	cellular_component	0.52795	1	3	74	554	15871	3	ENSGALG00000011306,ENSGALG00000008014,ENSGALG00000025915	0
GO:0048193	Golgi vesicle transport	biological_process	0.52871	1	1	74	147	15871	1	ENSGALG00000003842	0
GO:0006310	DNA recombination	biological_process	0.53311	1	1	74	148	15871	1	ENSGALG00000012304	0
GO:0016192	vesicle-mediated transport	biological_process	0.53421	1	2	74	342	15871	2	ENSGALG00000011449,ENSGALG00000003842	0
GO:0065007	biological regulation	biological_process	0.53665	1	20	74	4158	15871	19	ENSGALG00000005653,ENSGALG00000027419,ENSGALG00000008014,Novel10550,Novel00018,ENSGALG00000022324,ENSGALG00000007011,Novel10265,ENSGALG00000015026,ENSGALG00000026499,ENSGALG00000010806,ENSGALG00000012304,Novel10261,ENSGALG00000008166,ENSGALG00000011306,ENSGALG00000027786,ENSGALG00000005909,ENSGALG00000000678,Novel10262	1	ENSGALG00000015521
GO:0016853	isomerase activity	molecular_function	0.54144	1	1	74	160	15871	1	ENSGALG00000005460	0
GO:0030246	carbohydrate binding	molecular_function	0.54483	1	1	74	163	15871	1	ENSGALG00000005909	0
GO:0050789	regulation of biological process	biological_process	0.55403	1	19	74	3988	15871	18	Novel00018,Novel10550,ENSGALG00000008014,ENSGALG00000005653,ENSGALG00000007011,ENSGALG00000022324,ENSGALG00000010806,ENSGALG00000012304,Novel10261,ENSGALG00000026499,ENSGALG00000015026,Novel10265,Novel10262,ENSGALG00000000678,ENSGALG00000005909,ENSGALG00000027786,ENSGALG00000011306,ENSGALG00000008166	1	ENSGALG00000015521
GO:0003899	DNA-directed RNA polymerase activity	molecular_function	0.56016	1	1	74	170	15871	1	ENSGALG00000005909	0
GO:0033365	protein localization to organelle	biological_process	0.56185	1	1	74	168	15871	1	ENSGALG00000011306	0
GO:0009405	pathogenesis	biological_process	0.56228	1	2	74	383	15871	2	ENSGALG00000011306,ENSGALG00000026858	0
GO:0006996	organelle organization	biological_process	0.56437	1	3	74	603	15871	3	Novel10550,ENSGALG00000002326,ENSGALG00000011306	0
GO:0006355	regulation of transcription, DNA-dependent	biological_process	0.56535	1	8	74	1687	15871	7	ENSGALG00000012304,Novel00018,ENSGALG00000008014,ENSGALG00000005653,ENSGALG00000000678,ENSGALG00000005909,ENSGALG00000007011	1	ENSGALG00000015521
GO:0051252	regulation of RNA metabolic process	biological_process	0.56535	1	8	74	1687	15871	7	ENSGALG00000008014,ENSGALG00000005653,ENSGALG00000012304,Novel00018,ENSGALG00000007011,ENSGALG00000005909,ENSGALG00000000678	1	ENSGALG00000015521
GO:2001141	regulation of RNA biosynthetic process	biological_process	0.56535	1	8	74	1687	15871	7	ENSGALG00000000678,ENSGALG00000005909,ENSGALG00000007011,ENSGALG00000012304,Novel00018,ENSGALG00000008014,ENSGALG00000005653	1	ENSGALG00000015521
GO:0016705	oxidoreductase activity, acting on paired donors, with incorporation or reduction of molecular oxygen	molecular_function	0.56554	1	1	74	177	15871	0		1	ENSGALG00000006551
GO:0003712	transcription cofactor activity	molecular_function	0.57107	1	1	74	176	15871	1	ENSGALG00000000678	0
GO:0000989	transcription factor binding transcription factor activity	molecular_function	0.57282	1	1	74	177	15871	1	ENSGALG00000000678	0
GO:0016817	hydrolase activity, acting on acid anhydrides	molecular_function	0.59124	1	5	74	1025	15871	5	Novel03300,ENSGALG00000005909,ENSGALG00000020002,ENSGALG00000002672,ENSGALG00000011306	0
GO:0010556	regulation of macromolecule biosynthetic process	biological_process	0.59249	1	8	74	1727	15871	7	ENSGALG00000000678,ENSGALG00000005909,ENSGALG00000007011,ENSGALG00000012304,Novel00018,ENSGALG00000008014,ENSGALG00000005653	1	ENSGALG00000015521
GO:0031326	regulation of cellular biosynthetic process	biological_process	0.59249	1	8	74	1727	15871	7	ENSGALG00000000678,ENSGALG00000005909,ENSGALG00000007011,Novel00018,ENSGALG00000012304,ENSGALG00000005653,ENSGALG00000008014	1	ENSGALG00000015521
GO:2000112	regulation of cellular macromolecule biosynthetic process	biological_process	0.59249	1	8	74	1727	15871	7	ENSGALG00000005653,ENSGALG00000008014,Novel00018,ENSGALG00000012304,ENSGALG00000007011,ENSGALG00000005909,ENSGALG00000000678	1	ENSGALG00000015521
GO:0009889	regulation of biosynthetic process	biological_process	0.59298	1	8	74	1728	15871	7	ENSGALG00000008014,ENSGALG00000005653,ENSGALG00000012304,Novel00018,ENSGALG00000007011,ENSGALG00000000678,ENSGALG00000005909	1	ENSGALG00000015521
GO:0043623	cellular protein complex assembly	biological_process	0.59339	1	1	74	190	15871	1	ENSGALG00000011306	0
GO:0005575	cellular_component	cellular_component	0.59573	1	42	74	8988	15871	41	ENSGALG00000000951,ENSGALG00000012304,Novel10261,ENSGALG00000005460,ENSGALG00000002982,ENSGALG00000016782,ENSGALG00000000678,ENSGALG00000011668,ENSGALG00000005909,Novel10262,ENSGALG00000026098,ENSGALG00000011306,Novel01009,Novel00018,ENSGALG00000005653,ENSGALG00000008014,ENSGALG00000020002,ENSGALG00000029093,ENSGALG00000005727,ENSGALG00000016919,ENSGALG00000007174,Novel01008,Novel02276,ENSGALG000…	1	ENSGALG00000015521
GO:0003774	motor activity	molecular_function	0.5964	1	1	74	159	15871	1	ENSGALG00000011306	0
GO:0006366	transcription from RNA polymerase II promoter	biological_process	0.5998	1	1	74	196	15871	1	ENSGALG00000000678	0
GO:0006605	protein targeting	biological_process	0.60467	1	1	74	186	15871	1	ENSGALG00000011306	0
GO:0030529	ribonucleoprotein complex	cellular_component	0.60525	1	2	74	439	15871	2	Novel01009,ENSGALG00000011449	0
GO:0008653	lipopolysaccharide metabolic process	biological_process	0.60526	1	1	74	182	15871	1	ENSGALG00000000742	0
GO:0009103	lipopolysaccharide biosynthetic process	biological_process	0.60526	1	1	74	182	15871	1	ENSGALG00000000742	0
GO:0044427	chromosomal part	cellular_component	0.60543	1	1	74	193	15871	1	ENSGALG00000011306	0
GO:0008237	metallopeptidase activity	molecular_function	0.60709	1	1	74	180	15871	1	ENSGALG00000002955	0
GO:0019222	regulation of metabolic process	biological_process	0.60738	1	9	74	1959	15871	8	Novel10550,Novel00018,ENSGALG00000012304,ENSGALG00000005653,ENSGALG00000008014,ENSGALG00000005909,ENSGALG00000000678,ENSGALG00000007011	1	ENSGALG00000015521
GO:0010468	regulation of gene expression	biological_process	0.61028	1	8	74	1752	15871	7	ENSGALG00000005653,ENSGALG00000008014,Novel00018,ENSGALG00000012304,ENSGALG00000007011,ENSGALG00000005909,ENSGALG00000000678	1	ENSGALG00000015521
GO:0051641	cellular localization	biological_process	0.6123	1	4	74	820	15871	4	ENSGALG00000003842,ENSGALG00000011306,Novel02276,ENSGALG00000011449	0
GO:0019058	viral infectious cycle	biological_process	0.61496	1	1	74	194	15871	1	ENSGALG00000020002	0
GO:0009987	cellular process	biological_process	0.618	1	44	74	9309	15871	42	ENSGALG00000010982,ENSGALG00000022324,ENSGALG00000007011,ENSGALG00000027419,ENSGALG00000003706,ENSGALG00000006352,ENSGALG00000000742,Novel03430,ENSGALG00000016200,ENSGALG00000008166,Novel03006,ENSGALG00000011449,ENSGALG00000003689,ENSGALG00000015026,Novel10265,ENSGALG00000003842,ENSGALG00000026499,Novel02276,Novel01008,ENSGALG00000005727,ENSGALG00000016919,ENSGALG00000020002,ENSGALG00000002326,EN…	2	ENSGALG00000015521,Novel01382
GO:0006464	cellular protein modification process	biological_process	0.62452	1	5	74	1062	15871	5	ENSGALG00000000742,ENSGALG00000026098,ENSGALG00000016200,ENSGALG00000003706,ENSGALG00000021355	0
GO:0036211	protein modification process	biological_process	0.62452	1	5	74	1062	15871	5	ENSGALG00000003706,ENSGALG00000021355,ENSGALG00000016200,ENSGALG00000026098,ENSGALG00000000742	0
GO:0043229	intracellular organelle	cellular_component	0.62656	1	15	74	3283	15871	14	ENSGALG00000012304,Novel01009,Novel01008,Novel00018,ENSGALG00000008014,ENSGALG00000003842,ENSGALG00000005653,Novel03006,ENSGALG00000011449,Novel03280,ENSGALG00000000678,ENSGALG00000011306,ENSGALG00000007011,ENSGALG00000016919	1	ENSGALG00000015521
GO:0043226	organelle	cellular_component	0.62798	1	15	74	3285	15871	14	ENSGALG00000003842,ENSGALG00000005653,ENSGALG00000008014,Novel01008,Novel00018,Novel01009,ENSGALG00000012304,ENSGALG00000007011,ENSGALG00000016919,ENSGALG00000011306,ENSGALG00000000678,Novel03280,ENSGALG00000011449,Novel03006	1	ENSGALG00000015521
GO:0005578	proteinaceous extracellular matrix	cellular_component	0.63184	1	1	74	203	15871	1	ENSGALG00000008014	0
GO:0055085	transmembrane transport	biological_process	0.63343	1	4	74	877	15871	4	ENSGALG00000002982,ENSGALG00000020002,ENSGALG00000005727,ENSGALG00000005460	0
GO:0060255	regulation of macromolecule metabolic process	biological_process	0.63744	1	8	74	1795	15871	7	ENSGALG00000008014,ENSGALG00000005653,ENSGALG00000012304,Novel00018,ENSGALG00000007011,ENSGALG00000005909,ENSGALG00000000678	1	ENSGALG00000015521
GO:0000988	protein binding transcription factor activity	molecular_function	0.64108	1	1	74	211	15871	1	ENSGALG00000000678	0
GO:0019219	regulation of nucleobase-containing compound metabolic process	biological_process	0.64154	1	8	74	1790	15871	7	ENSGALG00000007011,ENSGALG00000000678,ENSGALG00000005909,ENSGALG00000005653,ENSGALG00000008014,Novel00018,ENSGALG00000012304	1	ENSGALG00000015521
GO:0051171	regulation of nitrogen compound metabolic process	biological_process	0.64154	1	8	74	1790	15871	7	Novel00018,ENSGALG00000012304,ENSGALG00000005653,ENSGALG00000008014,ENSGALG00000000678,ENSGALG00000005909,ENSGALG00000007011	1	ENSGALG00000015521
GO:0030001	metal ion transport	biological_process	0.64419	1	2	74	456	15871	2	ENSGALG00000009700,ENSGALG00000010982	0
GO:0005198	structural molecule activity	molecular_function	0.64609	1	4	74	938	15871	4	ENSGALG00000011306,ENSGALG00000011449,Novel01009,ENSGALG00000002021	0
GO:0051179	localization	biological_process	0.65772	1	12	74	2610	15871	12	ENSGALG00000005727,ENSGALG00000020002,ENSGALG00000007011,ENSGALG00000011306,ENSGALG00000010982,ENSGALG00000011449,ENSGALG00000005460,ENSGALG00000003842,ENSGALG00000008014,ENSGALG00000002982,ENSGALG00000009700,Novel02276	0
GO:0008289	lipid binding	molecular_function	0.66115	1	1	74	218	15871	1	ENSGALG00000021025	0
GO:0034622	cellular macromolecular complex assembly	biological_process	0.66416	1	1	74	228	15871	1	ENSGALG00000011306	0
GO:0033692	cellular polysaccharide biosynthetic process	biological_process	0.66731	1	1	74	218	15871	1	ENSGALG00000000742	0
GO:0016887	ATPase activity	molecular_function	0.66961	1	2	74	428	15871	2	ENSGALG00000002672,ENSGALG00000020002	0
GO:0000271	polysaccharide biosynthetic process	biological_process	0.6705	1	1	74	220	15871	1	ENSGALG00000000742	0
GO:0080090	regulation of primary metabolic process	biological_process	0.67307	1	8	74	1841	15871	7	ENSGALG00000007011,ENSGALG00000000678,ENSGALG00000005909,ENSGALG00000005653,ENSGALG00000008014,Novel00018,ENSGALG00000012304	1	ENSGALG00000015521
GO:0034637	cellular carbohydrate biosynthetic process	biological_process	0.67441	1	1	74	223	15871	1	ENSGALG00000000742	0
GO:0005509	calcium ion binding	molecular_function	0.67907	1	2	74	471	15871	2	ENSGALG00000002672,ENSGALG00000010982	0
GO:0017111	nucleoside-triphosphatase activity	molecular_function	0.68138	1	4	74	906	15871	4	ENSGALG00000005909,ENSGALG00000002672,ENSGALG00000020002,ENSGALG00000011306	0
GO:0016021	integral to membrane	cellular_component	0.68307	1	11	74	2535	15871	10	ENSGALG00000002982,ENSGALG00000005460,Novel10265,Novel10261,ENSGALG00000011306,ENSGALG00000008166,ENSGALG00000022324,ENSGALG00000020002,Novel10262,ENSGALG00000011668	1	ENSGALG00000015521
GO:0044723	single-organism carbohydrate metabolic process	biological_process	0.68464	1	2	74	480	15871	2	ENSGALG00000000742,ENSGALG00000011449	0
GO:0071702	organic substance transport	biological_process	0.68657	1	4	74	905	15871	4	Novel02276,ENSGALG00000007011,ENSGALG00000005727,ENSGALG00000011306	0
GO:0005694	chromosome	cellular_component	0.68738	1	1	74	237	15871	1	ENSGALG00000011306	0
GO:0016462	pyrophosphatase activity	molecular_function	0.69106	1	4	74	918	15871	4	ENSGALG00000011306,ENSGALG00000002672,ENSGALG00000020002,ENSGALG00000005909	0
GO:0044264	cellular polysaccharide metabolic process	biological_process	0.69129	1	1	74	231	15871	1	ENSGALG00000000742	0
GO:0031224	intrinsic to membrane	cellular_component	0.69314	1	11	74	2556	15871	10	ENSGALG00000005460,Novel10265,ENSGALG00000002982,Novel10261,ENSGALG00000020002,ENSGALG00000022324,ENSGALG00000008166,ENSGALG00000011306,ENSGALG00000011668,Novel10262	1	ENSGALG00000015521
GO:0044707	single-multicellular organism process	biological_process	0.69661	1	2	74	491	15871	1	Novel10262	1	ENSGALG00000015521
GO:0005654	nucleoplasm	cellular_component	0.69948	1	1	74	252	15871	1	ENSGALG00000000678	0
GO:0044451	nucleoplasm part	cellular_component	0.69948	1	1	74	252	15871	1	ENSGALG00000000678	0
GO:0031323	regulation of cellular metabolic process	biological_process	0.70249	1	8	74	1895	15871	7	ENSGALG00000007011,ENSGALG00000000678,ENSGALG00000005909,ENSGALG00000008014,ENSGALG00000005653,ENSGALG00000012304,Novel00018	1	ENSGALG00000015521
GO:0004553	hydrolase activity, hydrolyzing O-glycosyl compounds	molecular_function	0.70449	1	1	74	228	15871	1	ENSGALG00000005909	0
GO:0006351	transcription, DNA-dependent	biological_process	0.70692	1	8	74	1924	15871	7	ENSGALG00000000678,ENSGALG00000005909,ENSGALG00000007011,ENSGALG00000012304,Novel00018,ENSGALG00000008014,ENSGALG00000005653	1	ENSGALG00000015521
GO:0016818	hydrolase activity, acting on acid anhydrides, in phosphorus-containing anhydrides	molecular_function	0.70994	1	4	74	944	15871	4	ENSGALG00000011306,ENSGALG00000002672,ENSGALG00000020002,ENSGALG00000005909	0
GO:0044267	cellular protein metabolic process	biological_process	0.71049	1	8	74	1891	15871	8	ENSGALG00000005909,ENSGALG00000011449,ENSGALG00000026098,ENSGALG00000016200,Novel01009,ENSGALG00000000742,ENSGALG00000003706,ENSGALG00000021355	0
GO:0042623	ATPase activity, coupled	molecular_function	0.71205	1	1	74	230	15871	1	ENSGALG00000002672	0
GO:0005975	carbohydrate metabolic process	biological_process	0.7134	1	3	74	738	15871	3	ENSGALG00000011449,ENSGALG00000000742,ENSGALG00000005909	0
GO:0005976	polysaccharide metabolic process	biological_process	0.71417	1	1	74	246	15871	1	ENSGALG00000000742	0
GO:0006810	transport	biological_process	0.71597	1	11	74	2505	15871	11	Novel02276,ENSGALG00000009700,ENSGALG00000002982,ENSGALG00000005460,ENSGALG00000003842,ENSGALG00000011449,ENSGALG00000010982,ENSGALG00000011306,ENSGALG00000005727,ENSGALG00000007011,ENSGALG00000020002	0
GO:0051234	establishment of localization	biological_process	0.71597	1	11	74	2505	15871	11	ENSGALG00000020002,ENSGALG00000007011,ENSGALG00000005727,ENSGALG00000011306,ENSGALG00000010982,ENSGALG00000011449,ENSGALG00000003842,ENSGALG00000005460,ENSGALG00000002982,Novel02276,ENSGALG00000009700	0
GO:0043412	macromolecule modification	biological_process	0.7188	1	5	74	1179	15871	5	ENSGALG00000016200,ENSGALG00000003706,ENSGALG00000021355,ENSGALG00000000742,ENSGALG00000026098	0
GO:0032774	RNA biosynthetic process	biological_process	0.71901	1	8	74	1945	15871	7	ENSGALG00000005653,ENSGALG00000008014,Novel00018,ENSGALG00000012304,ENSGALG00000007011,ENSGALG00000000678,ENSGALG00000005909	1	ENSGALG00000015521
GO:0003677	DNA binding	molecular_function	0.72535	1	8	74	1925	15871	8	Novel03299,ENSGALG00000007011,Novel03006,ENSGALG00000005909,ENSGALG00000008014,ENSGALG00000002672,ENSGALG00000012304,Novel00018	0
GO:0006461	protein complex assembly	biological_process	0.72768	1	1	74	276	15871	1	ENSGALG00000011306	0
GO:0070271	protein complex biogenesis	biological_process	0.72768	1	1	74	276	15871	1	ENSGALG00000011306	0
GO:0006812	cation transport	biological_process	0.72837	1	3	74	780	15871	3	ENSGALG00000009700,ENSGALG00000010982,ENSGALG00000020002	0
GO:0034062	RNA polymerase activity	molecular_function	0.73272	1	1	74	268	15871	1	ENSGALG00000005909	0
GO:0005515	protein binding	molecular_function	0.73379	1	22	74	4812	15871	21	ENSGALG00000005460,ENSGALG00000003842,ENSGALG00000015026,ENSGALG00000000951,ENSGALG00000027864,ENSGALG00000007174,ENSGALG00000026499,ENSGALG00000010806,ENSGALG00000012304,ENSGALG00000008166,ENSGALG00000027786,ENSGALG00000011668,ENSGALG00000026098,ENSGALG00000005653,ENSGALG00000008014,ENSGALG00000027419,ENSGALG00000008661,ENSGALG00000007011,ENSGALG00000010982,ENSGALG00000015346,ENSGALG00000024075	1	ENSGALG00000015521
GO:0016051	carbohydrate biosynthetic process	biological_process	0.73866	1	1	74	268	15871	1	ENSGALG00000000742	0
GO:0016798	hydrolase activity, acting on glycosyl bonds	molecular_function	0.74092	1	1	74	254	15871	1	ENSGALG00000005909	0
GO:0016874	ligase activity	molecular_function	0.74539	1	2	74	533	15871	2	ENSGALG00000010203,ENSGALG00000002326	0
GO:0071822	protein complex subunit organization	biological_process	0.74871	1	1	74	292	15871	1	ENSGALG00000011306	0
GO:0044425	membrane part	cellular_component	0.75582	1	13	74	3118	15871	12	ENSGALG00000029093,ENSGALG00000020002,ENSGALG00000008166,ENSGALG00000022324,ENSGALG00000011306,ENSGALG00000011668,Novel10262,ENSGALG00000027944,ENSGALG00000005460,Novel10265,ENSGALG00000002982,Novel10261	1	ENSGALG00000015521
GO:0004518	nuclease activity	molecular_function	0.75745	1	1	74	282	15871	1	Novel03006	0
GO:0016829	lyase activity	molecular_function	0.76158	1	1	74	285	15871	1	ENSGALG00000016919	0
GO:0000003	reproduction	biological_process	0.76994	1	1	74	288	15871	1	Novel05081	0
GO:0016757	transferase activity, transferring glycosyl groups	molecular_function	0.77194	1	1	74	301	15871	1	ENSGALG00000010256	0
GO:0030234	enzyme regulator activity	molecular_function	0.77422	1	2	74	533	15871	2	ENSGALG00000009700,ENSGALG00000010259	0
GO:0006811	ion transport	biological_process	0.77449	1	4	74	1080	15871	4	ENSGALG00000009700,ENSGALG00000005727,ENSGALG00000020002,ENSGALG00000010982	0
GO:0065003	macromolecular complex assembly	biological_process	0.7753	1	1	74	314	15871	1	ENSGALG00000011306	0
GO:0016020	membrane	cellular_component	0.77987	1	21	74	4906	15871	20	ENSGALG00000009700,ENSGALG00000000742,ENSGALG00000008014,ENSGALG00000027944,ENSGALG00000029093,ENSGALG00000020002,ENSGALG00000005727,ENSGALG00000022324,Novel10261,Novel02276,ENSGALG00000007174,ENSGALG00000002982,ENSGALG00000016782,ENSGALG00000003932,Novel10265,ENSGALG00000005460,Novel10262,ENSGALG00000011668,ENSGALG00000011306,ENSGALG00000008166	1	ENSGALG00000015521
GO:0048037	cofactor binding	molecular_function	0.78046	1	1	74	312	15871	1	Novel02109	0
GO:0006468	protein phosphorylation	biological_process	0.7868	1	2	74	550	15871	2	ENSGALG00000016200,ENSGALG00000000742	0
GO:0044428	nuclear part	cellular_component	0.78758	1	2	74	601	15871	2	ENSGALG00000000678,ENSGALG00000011306	0
GO:0006793	phosphorus metabolic process	biological_process	0.78897	1	5	74	1278	15871	5	ENSGALG00000000742,ENSGALG00000007011,ENSGALG00000016200,ENSGALG00000021355,ENSGALG00000003706	0
GO:0043933	macromolecular complex subunit organization	biological_process	0.79326	1	1	74	331	15871	1	ENSGALG00000011306	0
GO:0044430	cytoskeletal part	cellular_component	0.796	1	1	74	334	15871	1	ENSGALG00000011306	0
GO:0044424	intracellular part	cellular_component	0.79887	1	17	74	4106	15871	16	ENSGALG00000011306,ENSGALG00000026098,Novel03006,ENSGALG00000011449,ENSGALG00000000678,Novel03280,ENSGALG00000003842,ENSGALG00000026499,ENSGALG00000012304,Novel01008,ENSGALG00000016919,ENSGALG00000007011,ENSGALG00000008014,ENSGALG00000005653,Novel00018,Novel01009	1	ENSGALG00000015521
GO:0016773	phosphotransferase activity, alcohol group as acceptor	molecular_function	0.80024	1	3	74	809	15871	3	ENSGALG00000000742,ENSGALG00000016200,ENSGALG00000003689	0
GO:0060589	nucleoside-triphosphatase regulator activity	molecular_function	0.80329	1	1	74	294	15871	1	ENSGALG00000009700	0
GO:1901575	organic substance catabolic process	biological_process	0.80424	1	2	74	605	15871	2	ENSGALG00000016919,ENSGALG00000002672	0
GO:0012505	endomembrane system	cellular_component	0.80516	1	1	74	325	15871	1	ENSGALG00000011306	0
GO:0010467	gene expression	biological_process	0.80551	1	11	74	2812	15871	10	ENSGALG00000007011,ENSGALG00000011449,ENSGALG00000005909,ENSGALG00000000678,ENSGALG00000008014,ENSGALG00000005653,ENSGALG00000012304,Novel00018,Novel01008,Novel01009	1	ENSGALG00000015521
GO:0005739	mitochondrion	cellular_component	0.81209	1	1	74	336	15871	1	ENSGALG00000016919	0
GO:0034654	nucleobase-containing compound biosynthetic process	biological_process	0.81604	1	8	74	2135	15871	7	ENSGALG00000005653,ENSGALG00000008014,Novel00018,ENSGALG00000012304,ENSGALG00000007011,ENSGALG00000000678,ENSGALG00000005909	1	ENSGALG00000015521
GO:0031981	nuclear lumen	cellular_component	0.81707	1	1	74	350	15871	1	ENSGALG00000000678	0
GO:0003824	catalytic activity	molecular_function	0.81863	1	29	74	6661	15871	28	Novel03300,ENSGALG00000012304,ENSGALG00000026499,ENSGALG00000005460,ENSGALG00000003689,ENSGALG00000021355,ENSGALG00000021573,ENSGALG00000005909,Novel06244,Novel03006,ENSGALG00000026098,ENSGALG00000016200,ENSGALG00000011306,ENSGALG00000002955,Novel03430,ENSGALG00000010203,ENSGALG00000000742,ENSGALG00000006352,ENSGALG00000002672,Novel09279,ENSGALG00000003706,Novel02109,ENSGALG00000002326,ENSGALG000…	1	ENSGALG00000006551
GO:0031967	organelle envelope	cellular_component	0.8303	1	1	74	359	15871	1	ENSGALG00000011306	0
GO:0016310	phosphorylation	biological_process	0.83205	1	2	74	614	15871	2	ENSGALG00000000742,ENSGALG00000016200	0
GO:0034220	ion transmembrane transport	biological_process	0.83368	1	1	74	365	15871	1	ENSGALG00000005727	0
GO:0016779	nucleotidyltransferase activity	molecular_function	0.83586	1	2	74	640	15871	2	ENSGALG00000003689,ENSGALG00000005909	0
GO:0043233	organelle lumen	cellular_component	0.83795	1	1	74	376	15871	1	ENSGALG00000000678	0
GO:0070013	intracellular organelle lumen	cellular_component	0.83795	1	1	74	376	15871	1	ENSGALG00000000678	0
GO:0016301	kinase activity	molecular_function	0.8402	1	3	74	879	15871	3	ENSGALG00000016200,ENSGALG00000003689,ENSGALG00000000742	0
GO:0031974	membrane-enclosed lumen	cellular_component	0.84167	1	1	74	382	15871	1	ENSGALG00000000678	0
GO:0016070	RNA metabolic process	biological_process	0.84918	1	9	74	2447	15871	8	ENSGALG00000005909,ENSGALG00000000678,ENSGALG00000007011,ENSGALG00000012304,Novel01008,Novel00018,ENSGALG00000008014,ENSGALG00000005653	1	ENSGALG00000015521
GO:0005623	cell	cellular_component	0.84974	1	19	74	4718	15871	18	ENSGALG00000007011,ENSGALG00000029093,ENSGALG00000016919,Novel00018,Novel01009,ENSGALG00000008014,ENSGALG00000027944,ENSGALG00000005653,ENSGALG00000011449,Novel03006,ENSGALG00000026098,Novel03280,ENSGALG00000000678,ENSGALG00000011306,ENSGALG00000012304,ENSGALG00000026499,Novel01008,ENSGALG00000003842	1	ENSGALG00000015521
GO:0044464	cell part	cellular_component	0.84974	1	19	74	4718	15871	18	ENSGALG00000016919,ENSGALG00000029093,ENSGALG00000007011,Novel00018,Novel01009,ENSGALG00000005653,ENSGALG00000027944,ENSGALG00000008014,Novel03280,ENSGALG00000000678,ENSGALG00000026098,ENSGALG00000011449,Novel03006,ENSGALG00000011306,Novel01008,ENSGALG00000026499,ENSGALG00000012304,ENSGALG00000003842	1	ENSGALG00000015521
GO:0004672	protein kinase activity	molecular_function	0.85039	1	2	74	633	15871	2	ENSGALG00000000742,ENSGALG00000016200	0
GO:0046907	intracellular transport	biological_process	0.85229	1	2	74	648	15871	2	ENSGALG00000003842,ENSGALG00000011306	0
GO:0031975	envelope	cellular_component	0.85574	1	1	74	389	15871	1	ENSGALG00000011306	0
GO:0007049	cell cycle	biological_process	0.8563	1	1	74	396	15871	1	ENSGALG00000008014	0
GO:0043228	non-membrane-bounded organelle	cellular_component	0.85893	1	3	74	999	15871	3	ENSGALG00000011449,Novel01009,ENSGALG00000011306	0
GO:0043232	intracellular non-membrane-bounded organelle	cellular_component	0.85893	1	3	74	999	15871	3	ENSGALG00000011306,ENSGALG00000011449,Novel01009	0
GO:0005856	cytoskeleton	cellular_component	0.86372	1	1	74	411	15871	1	ENSGALG00000011306	0
GO:0006396	RNA processing	biological_process	0.87121	1	1	74	398	15871	1	Novel01008	0
GO:0044281	small molecule metabolic process	biological_process	0.87358	1	3	74	990	15871	3	Novel03430,ENSGALG00000006352,ENSGALG00000016919	0
GO:0015031	protein transport	biological_process	0.8744	1	2	74	689	15871	2	ENSGALG00000011306,Novel02276	0
GO:0045184	establishment of protein localization	biological_process	0.8744	1	2	74	689	15871	2	ENSGALG00000011306,Novel02276	0
GO:0019438	aromatic compound biosynthetic process	biological_process	0.87661	1	8	74	2294	15871	7	ENSGALG00000008014,ENSGALG00000005653,ENSGALG00000012304,Novel00018,ENSGALG00000007011,ENSGALG00000000678,ENSGALG00000005909	1	ENSGALG00000015521
GO:0016787	hydrolase activity	molecular_function	0.88146	1	11	74	2915	15871	11	ENSGALG00000021355,ENSGALG00000003706,ENSGALG00000002672,ENSGALG00000026499,Novel03300,ENSGALG00000011306,ENSGALG00000002955,ENSGALG00000007011,ENSGALG00000020002,Novel03006,ENSGALG00000005909	0
GO:0044271	cellular nitrogen compound biosynthetic process	biological_process	0.88491	1	8	74	2321	15871	7	ENSGALG00000007011,ENSGALG00000005909,ENSGALG00000000678,ENSGALG00000005653,ENSGALG00000008014,Novel00018,ENSGALG00000012304	1	ENSGALG00000015521
GO:0018130	heterocycle biosynthetic process	biological_process	0.88536	1	8	74	2322	15871	7	ENSGALG00000005909,ENSGALG00000000678,ENSGALG00000007011,Novel00018,ENSGALG00000012304,ENSGALG00000005653,ENSGALG00000008014	1	ENSGALG00000015521
GO:0003723	RNA binding	molecular_function	0.89127	1	2	74	737	15871	2	Novel01008,ENSGALG00000005909	0
GO:0006796	phosphate-containing compound metabolic process	biological_process	0.89508	1	4	74	1268	15871	4	ENSGALG00000000742,ENSGALG00000003706,ENSGALG00000021355,ENSGALG00000016200	0
GO:1901362	organic cyclic compound biosynthetic process	biological_process	0.89533	1	8	74	2362	15871	7	ENSGALG00000005909,ENSGALG00000000678,ENSGALG00000007011,Novel00018,ENSGALG00000012304,ENSGALG00000005653,ENSGALG00000008014	1	ENSGALG00000015521
GO:0016740	transferase activity	molecular_function	0.89825	1	9	74	2520	15871	9	ENSGALG00000003689,ENSGALG00000000742,ENSGALG00000016919,Novel03430,ENSGALG00000016200,ENSGALG00000005909,ENSGALG00000002326,ENSGALG00000026098,ENSGALG00000010256	0
GO:0009056	catabolic process	biological_process	0.89843	1	2	74	787	15871	2	ENSGALG00000002672,ENSGALG00000016919	0
GO:1901576	organic substance biosynthetic process	biological_process	0.89845	1	14	74	3785	15871	13	ENSGALG00000007011,Novel03430,ENSGALG00000005909,ENSGALG00000000678,ENSGALG00000002326,ENSGALG00000011449,ENSGALG00000005653,ENSGALG00000006352,ENSGALG00000008014,Novel01009,Novel00018,ENSGALG00000012304,ENSGALG00000000742	1	ENSGALG00000015521
GO:0015672	monovalent inorganic cation transport	biological_process	0.89861	1	1	74	469	15871	1	ENSGALG00000010982	0
GO:0005622	intracellular	cellular_component	0.89918	1	17	74	4473	15871	16	ENSGALG00000011306,Novel03280,ENSGALG00000000678,ENSGALG00000026098,Novel03006,ENSGALG00000011449,ENSGALG00000003842,Novel01008,ENSGALG00000026499,ENSGALG00000012304,ENSGALG00000016919,ENSGALG00000007011,ENSGALG00000005653,ENSGALG00000008014,Novel01009,Novel00018	1	ENSGALG00000015521
GO:0065008	regulation of biological quality	biological_process	0.90322	1	1	74	474	15871	1	ENSGALG00000027419	0
GO:0003674	molecular_function	molecular_function	0.90412	1	62	74	13826	15871	60	ENSGALG00000021573,ENSGALG00000011449,Novel03006,Novel06244,ENSGALG00000008166,Novel03430,ENSGALG00000002955,ENSGALG00000016200,ENSGALG00000027864,Novel01008,ENSGALG00000007174,ENSGALG00000026499,ENSGALG00000010259,Novel10265,ENSGALG00000003842,ENSGALG00000003689,ENSGALG00000015026,ENSGALG00000002021,ENSGALG00000024075,ENSGALG00000022324,ENSGALG00000007011,ENSGALG00000010982,ENSGALG00000015346,EN…	2	ENSGALG00000006551,ENSGALG00000015521
GO:0034645	cellular macromolecule biosynthetic process	biological_process	0.90451	1	11	74	3126	15871	10	ENSGALG00000007011,ENSGALG00000011449,ENSGALG00000000678,ENSGALG00000005909,ENSGALG00000008014,ENSGALG00000005653,ENSGALG00000000742,ENSGALG00000012304,Novel00018,Novel01009	1	ENSGALG00000015521
GO:0008104	protein localization	biological_process	0.90474	1	2	74	755	15871	2	Novel02276,ENSGALG00000011306	0
GO:0022607	cellular component assembly	biological_process	0.90555	1	1	74	493	15871	1	ENSGALG00000011306	0
GO:0006259	DNA metabolic process	biological_process	0.90745	1	3	74	1056	15871	3	ENSGALG00000007011,ENSGALG00000012304,Novel03006	0
GO:0016043	cellular component organization	biological_process	0.90812	1	3	74	1108	15871	3	ENSGALG00000011306,ENSGALG00000002326,Novel10550	0
GO:0009059	macromolecule biosynthetic process	biological_process	0.91044	1	11	74	3152	15871	10	Novel01009,Novel00018,ENSGALG00000000742,ENSGALG00000012304,ENSGALG00000005653,ENSGALG00000008014,ENSGALG00000000678,ENSGALG00000005909,ENSGALG00000011449,ENSGALG00000007011	1	ENSGALG00000015521
GO:0019538	protein metabolic process	biological_process	0.91233	1	8	74	2394	15871	8	ENSGALG00000005909,ENSGALG00000011449,ENSGALG00000026098,ENSGALG00000016200,Novel01009,ENSGALG00000000742,ENSGALG00000003706,ENSGALG00000021355	0
GO:0005524	ATP binding	molecular_function	0.91306	1	5	74	1547	15871	5	ENSGALG00000003689,ENSGALG00000016200,ENSGALG00000002672,ENSGALG00000009700,ENSGALG00000000742	0
GO:0032559	adenyl ribonucleotide binding	molecular_function	0.91383	1	5	74	1549	15871	5	ENSGALG00000002672,ENSGALG00000003689,ENSGALG00000016200,ENSGALG00000000742,ENSGALG00000009700	0
GO:0009058	biosynthetic process	biological_process	0.92068	1	14	74	3896	15871	13	ENSGALG00000000742,ENSGALG00000012304,Novel01009,Novel00018,ENSGALG00000008014,ENSGALG00000006352,ENSGALG00000005653,ENSGALG00000011449,ENSGALG00000000678,ENSGALG00000002326,ENSGALG00000005909,Novel03430,ENSGALG00000007011	1	ENSGALG00000015521
GO:0030554	adenyl nucleotide binding	molecular_function	0.92089	1	5	74	1579	15871	5	ENSGALG00000009700,ENSGALG00000000742,ENSGALG00000003689,ENSGALG00000016200,ENSGALG00000002672	0
GO:0008152	metabolic process	biological_process	0.92379	1	31	74	7646	15871	29	ENSGALG00000000678,ENSGALG00000005909,ENSGALG00000011449,Novel03006,Novel06244,ENSGALG00000026098,ENSGALG00000016200,Novel03430,Novel01008,Novel03300,ENSGALG00000012304,ENSGALG00000005460,ENSGALG00000021355,ENSGALG00000003689,ENSGALG00000002326,ENSGALG00000007011,ENSGALG00000016919,ENSGALG00000010982,ENSGALG00000024083,Novel01009,Novel00018,Novel10550,ENSGALG00000000742,ENSGALG00000006352,ENSGALG…	2	ENSGALG00000006551,ENSGALG00000015521
GO:0043168	anion binding	molecular_function	0.92415	1	7	74	2114	15871	7	ENSGALG00000009700,ENSGALG00000000742,ENSGALG00000002672,ENSGALG00000016200,ENSGALG00000003689,Novel02109,ENSGALG00000008014	0
GO:0046872	metal ion binding	molecular_function	0.92817	1	9	74	2671	15871	9	ENSGALG00000010256,ENSGALG00000002021,ENSGALG00000005909,ENSGALG00000002326,ENSGALG00000010982,ENSGALG00000007011,Novel02109,ENSGALG00000002672,ENSGALG00000006352	0
GO:0003676	nucleic acid binding	molecular_function	0.93028	1	10	74	2964	15871	10	ENSGALG00000008014,ENSGALG00000002672,ENSGALG00000012304,Novel01008,Novel00018,Novel03299,ENSGALG00000007011,ENSGALG00000008166,Novel03006,ENSGALG00000005909	0
GO:0043169	cation binding	molecular_function	0.9311	1	9	74	2686	15871	9	ENSGALG00000002672,ENSGALG00000006352,Novel02109,ENSGALG00000002021,ENSGALG00000005909,ENSGALG00000002326,ENSGALG00000010256,ENSGALG00000007011,ENSGALG00000010982	0
GO:0044249	cellular biosynthetic process	biological_process	0.93259	1	13	74	3726	15871	12	Novel00018,Novel01009,ENSGALG00000000742,ENSGALG00000012304,ENSGALG00000005653,ENSGALG00000006352,ENSGALG00000008014,ENSGALG00000005909,ENSGALG00000000678,ENSGALG00000011449,ENSGALG00000007011,Novel03430	1	ENSGALG00000015521
GO:0004175	endopeptidase activity	molecular_function	0.93367	1	1	74	537	15871	1	ENSGALG00000002955	0
GO:1901137	carbohydrate derivative biosynthetic process	biological_process	0.93371	1	1	74	529	15871	1	ENSGALG00000000742	0
GO:0005737	cytoplasm	cellular_component	0.93439	1	6	74	2030	15871	6	ENSGALG00000026499,ENSGALG00000026098,ENSGALG00000011449,Novel01009,Novel01008,ENSGALG00000016919	0
GO:0033036	macromolecule localization	biological_process	0.93448	1	2	74	842	15871	2	Novel02276,ENSGALG00000011306	0
GO:0071840	cellular component organization or biogenesis	biological_process	0.93697	1	3	74	1211	15871	3	ENSGALG00000002326,Novel10550,ENSGALG00000011306	0
GO:0006886	intracellular protein transport	biological_process	0.93975	1	1	74	533	15871	1	ENSGALG00000011306	0
GO:0044085	cellular component biogenesis	biological_process	0.94031	1	1	74	583	15871	1	ENSGALG00000011306	0
GO:0005215	transporter activity	molecular_function	0.94512	1	4	74	1514	15871	4	ENSGALG00000002982,ENSGALG00000020002,ENSGALG00000005727,ENSGALG00000005460	0
GO:0019637	organophosphate metabolic process	biological_process	0.9466	1	1	74	579	15871	1	ENSGALG00000007011	0
GO:0043234	protein complex	cellular_component	0.95195	1	5	74	1846	15871	5	ENSGALG00000027944,ENSGALG00000029093,ENSGALG00000011306,ENSGALG00000000678,ENSGALG00000011449	0
GO:0044248	cellular catabolic process	biological_process	0.95332	1	1	74	630	15871	1	ENSGALG00000016919	0
GO:0000166	nucleotide binding	molecular_function	0.95563	1	6	74	2040	15871	6	ENSGALG00000002672,ENSGALG00000016200,ENSGALG00000003689,ENSGALG00000002326,ENSGALG00000000742,ENSGALG00000009700	0
GO:1901265	nucleoside phosphate binding	molecular_function	0.95563	1	6	74	2040	15871	6	ENSGALG00000003689,ENSGALG00000016200,ENSGALG00000002672,ENSGALG00000000742,ENSGALG00000009700,ENSGALG00000002326	0
GO:0035639	purine ribonucleoside triphosphate binding	molecular_function	0.95682	1	5	74	1785	15871	5	ENSGALG00000009700,ENSGALG00000000742,ENSGALG00000016200,ENSGALG00000003689,ENSGALG00000002672	0
GO:0001883	purine nucleoside binding	molecular_function	0.95724	1	5	74	1787	15871	5	ENSGALG00000000742,ENSGALG00000009700,ENSGALG00000016200,ENSGALG00000003689,ENSGALG00000002672	0
GO:0032549	ribonucleoside binding	molecular_function	0.95724	1	5	74	1787	15871	5	ENSGALG00000009700,ENSGALG00000000742,ENSGALG00000002672,ENSGALG00000016200,ENSGALG00000003689	0
GO:0032550	purine ribonucleoside binding	molecular_function	0.95724	1	5	74	1787	15871	5	ENSGALG00000016200,ENSGALG00000003689,ENSGALG00000002672,ENSGALG00000000742,ENSGALG00000009700	0
GO:0032555	purine ribonucleotide binding	molecular_function	0.95794	1	5	74	1793	15871	5	ENSGALG00000002672,ENSGALG00000016200,ENSGALG00000003689,ENSGALG00000000742,ENSGALG00000009700	0
GO:0001882	nucleoside binding	molecular_function	0.95853	1	5	74	1797	15871	5	ENSGALG00000009700,ENSGALG00000000742,ENSGALG00000002672,ENSGALG00000003689,ENSGALG00000016200	0
GO:0032553	ribonucleotide binding	molecular_function	0.95953	1	5	74	1804	15871	5	ENSGALG00000009700,ENSGALG00000000742,ENSGALG00000003689,ENSGALG00000016200,ENSGALG00000002672	0
GO:0044260	cellular macromolecule metabolic process	biological_process	0.96003	1	17	74	4826	15871	16	Novel01009,Novel00018,ENSGALG00000000742,ENSGALG00000005653,ENSGALG00000008014,ENSGALG00000003706,ENSGALG00000007011,Novel01008,ENSGALG00000012304,ENSGALG00000021355,ENSGALG00000000678,ENSGALG00000005909,Novel03006,ENSGALG00000011449,ENSGALG00000026098,ENSGALG00000016200	1	ENSGALG00000015521
GO:0036094	small molecule binding	molecular_function	0.96069	1	6	74	2080	15871	6	ENSGALG00000002672,ENSGALG00000003689,ENSGALG00000016200,ENSGALG00000002326,ENSGALG00000009700,ENSGALG00000000742	0
GO:0017076	purine nucleotide binding	molecular_function	0.96165	1	5	74	1824	15871	5	ENSGALG00000000742,ENSGALG00000009700,ENSGALG00000003689,ENSGALG00000016200,ENSGALG00000002672	0
GO:0034613	cellular protein localization	biological_process	0.96305	1	1	74	623	15871	1	ENSGALG00000011306	0
GO:0070727	cellular macromolecule localization	biological_process	0.96305	1	1	74	623	15871	1	ENSGALG00000011306	0
GO:0022857	transmembrane transporter activity	molecular_function	0.9658	1	3	74	1354	15871	3	ENSGALG00000002982,ENSGALG00000020002,ENSGALG00000005727	0
GO:0046914	transition metal ion binding	molecular_function	0.96781	1	4	74	1645	15871	4	Novel02109,ENSGALG00000006352,ENSGALG00000007011,ENSGALG00000005909	0
GO:0032991	macromolecular complex	cellular_component	0.96849	1	6	74	2266	15871	6	ENSGALG00000011449,ENSGALG00000000678,Novel01009,ENSGALG00000011306,ENSGALG00000027944,ENSGALG00000029093	0
GO:0090304	nucleic acid metabolic process	biological_process	0.9692	1	10	74	3264	15871	9	ENSGALG00000012304,Novel00018,Novel01008,ENSGALG00000008014,ENSGALG00000005653,Novel03006,ENSGALG00000005909,ENSGALG00000000678,ENSGALG00000007011	1	ENSGALG00000015521
GO:0016772	transferase activity, transferring phosphorus-containing groups	molecular_function	0.96969	1	4	74	1606	15871	4	ENSGALG00000005909,ENSGALG00000000742,ENSGALG00000003689,ENSGALG00000016200	0
GO:0044444	cytoplasmic part	cellular_component	0.97062	1	3	74	1394	15871	3	ENSGALG00000016919,Novel01009,ENSGALG00000011449	0
GO:0070011	peptidase activity, acting on L-amino acid peptides	molecular_function	0.97099	1	1	74	698	15871	1	ENSGALG00000002955	0
GO:0035556	intracellular signal transduction	biological_process	0.97831	1	1	74	738	15871	1	ENSGALG00000027786	0
GO:0008233	peptidase activity	molecular_function	0.98171	1	1	74	782	15871	1	ENSGALG00000002955	0
GO:1901363	heterocyclic compound binding	molecular_function	0.98201	1	15	74	4617	15871	15	Novel03299,ENSGALG00000016200,ENSGALG00000008166,ENSGALG00000007011,Novel03006,ENSGALG00000005909,ENSGALG00000002326,ENSGALG00000003689,ENSGALG00000008014,ENSGALG00000002672,ENSGALG00000000742,ENSGALG00000012304,ENSGALG00000009700,Novel00018,Novel01008	0
GO:0097159	organic cyclic compound binding	molecular_function	0.98216	1	15	74	4620	15871	15	ENSGALG00000003689,ENSGALG00000008014,ENSGALG00000002672,ENSGALG00000009700,ENSGALG00000000742,ENSGALG00000012304,Novel00018,Novel01008,Novel03299,ENSGALG00000016200,ENSGALG00000008166,ENSGALG00000007011,Novel03006,ENSGALG00000005909,ENSGALG00000002326	0
GO:0044238	primary metabolic process	biological_process	0.98222	1	22	74	6271	15871	21	Novel00018,Novel01009,ENSGALG00000000742,ENSGALG00000002672,ENSGALG00000005653,ENSGALG00000006352,ENSGALG00000003706,ENSGALG00000008014,ENSGALG00000002326,ENSGALG00000016919,ENSGALG00000007011,Novel01008,ENSGALG00000012304,ENSGALG00000021355,ENSGALG00000005909,ENSGALG00000000678,ENSGALG00000026098,ENSGALG00000011449,Novel03006,Novel03430,ENSGALG00000016200	1	ENSGALG00000015521
GO:0005488	binding	molecular_function	0.98254	1	39	74	9791	15871	38	ENSGALG00000005909,ENSGALG00000011668,ENSGALG00000026098,ENSGALG00000027786,ENSGALG00000021025,ENSGALG00000000951,ENSGALG00000010806,ENSGALG00000012304,ENSGALG00000005460,ENSGALG00000002326,ENSGALG00000010256,Novel03299,Novel00018,ENSGALG00000005653,ENSGALG00000008014,ENSGALG00000021573,Novel03006,ENSGALG00000008166,ENSGALG00000016200,ENSGALG00000027864,ENSGALG00000007174,Novel01008,ENSGALG000000…	1	ENSGALG00000015521
GO:0044237	cellular metabolic process	biological_process	0.98405	1	21	74	6095	15871	20	ENSGALG00000016919,ENSGALG00000007011,ENSGALG00000008014,ENSGALG00000003706,ENSGALG00000005653,ENSGALG00000006352,ENSGALG00000000742,Novel00018,Novel01009,Novel03430,ENSGALG00000016200,ENSGALG00000026098,ENSGALG00000011449,Novel03006,ENSGALG00000005909,ENSGALG00000000678,ENSGALG00000003689,ENSGALG00000021355,ENSGALG00000012304,Novel01008	1	ENSGALG00000015521
GO:1901135	carbohydrate derivative metabolic process	biological_process	0.98457	1	1	74	813	15871	1	ENSGALG00000000742	0
GO:0043167	ion binding	molecular_function	0.98945	1	14	74	4492	15871	14	ENSGALG00000005909,ENSGALG00000002021,ENSGALG00000002326,ENSGALG00000010256,ENSGALG00000007011,ENSGALG00000010982,ENSGALG00000016200,ENSGALG00000000742,ENSGALG00000009700,ENSGALG00000002672,ENSGALG00000006352,ENSGALG00000008014,Novel02109,ENSGALG00000003689	0
GO:0043170	macromolecule metabolic process	biological_process	0.98995	1	17	74	5319	15871	16	ENSGALG00000012304,Novel01008,ENSGALG00000021355,ENSGALG00000026098,Novel03006,ENSGALG00000011449,ENSGALG00000005909,ENSGALG00000000678,ENSGALG00000016200,ENSGALG00000000742,Novel01009,Novel00018,ENSGALG00000008014,ENSGALG00000003706,ENSGALG00000005653,ENSGALG00000007011	1	ENSGALG00000015521
GO:0006139	nucleobase-containing compound metabolic process	biological_process	0.99103	1	10	74	3655	15871	9	ENSGALG00000000678,ENSGALG00000005909,Novel03006,ENSGALG00000007011,Novel00018,Novel01008,ENSGALG00000012304,ENSGALG00000005653,ENSGALG00000008014	1	ENSGALG00000015521
GO:0071704	organic substance metabolic process	biological_process	0.99164	1	22	74	6533	15871	21	ENSGALG00000021355,Novel01008,ENSGALG00000012304,ENSGALG00000016200,Novel03430,ENSGALG00000000678,ENSGALG00000005909,Novel03006,ENSGALG00000011449,ENSGALG00000026098,ENSGALG00000006352,ENSGALG00000002672,ENSGALG00000005653,ENSGALG00000008014,ENSGALG00000003706,Novel01009,Novel00018,ENSGALG00000000742,ENSGALG00000007011,ENSGALG00000016919,ENSGALG00000002326	1	ENSGALG00000015521
GO:0008270	zinc ion binding	molecular_function	0.99232	1	2	74	1349	15871	2	ENSGALG00000005909,ENSGALG00000007011	0
GO:0006725	cellular aromatic compound metabolic process	biological_process	0.99498	1	10	74	3819	15871	9	Novel03006,ENSGALG00000005909,ENSGALG00000000678,ENSGALG00000007011,ENSGALG00000012304,Novel00018,Novel01008,ENSGALG00000008014,ENSGALG00000005653	1	ENSGALG00000015521
GO:0046483	heterocycle metabolic process	biological_process	0.99506	1	10	74	3823	15871	9	ENSGALG00000008014,ENSGALG00000005653,ENSGALG00000012304,Novel00018,Novel01008,ENSGALG00000007011,Novel03006,ENSGALG00000000678,ENSGALG00000005909	1	ENSGALG00000015521
GO:0044446	intracellular organelle part	cellular_component	0.99568	1	2	74	1506	15871	2	ENSGALG00000011306,ENSGALG00000000678	0
GO:1901360	organic cyclic compound metabolic process	biological_process	0.99578	1	10	74	3873	15871	9	ENSGALG00000007011,Novel03006,ENSGALG00000000678,ENSGALG00000005909,ENSGALG00000008014,ENSGALG00000005653,ENSGALG00000012304,Novel01008,Novel00018	1	ENSGALG00000015521
GO:0044422	organelle part	cellular_component	0.99582	1	2	74	1512	15871	2	ENSGALG00000011306,ENSGALG00000000678	0
GO:0034641	cellular nitrogen compound metabolic process	biological_process	0.99592	1	10	74	3880	15871	9	ENSGALG00000007011,Novel03006,ENSGALG00000005909,ENSGALG00000000678,ENSGALG00000008014,ENSGALG00000005653,ENSGALG00000012304,Novel01008,Novel00018	1	ENSGALG00000015521
GO:0015075	ion transmembrane transporter activity	molecular_function	0.99717	1	1	74	1165	15871	1	ENSGALG00000005727	0
GO:0022891	substrate-specific transmembrane transporter activity	molecular_function	0.99779	1	1	74	1210	15871	1	ENSGALG00000005727	0
GO:0006807	nitrogen compound metabolic process	biological_process	0.99822	1	10	74	4105	15871	9	ENSGALG00000012304,Novel00018,Novel01008,ENSGALG00000008014,ENSGALG00000005653,Novel03006,ENSGALG00000005909,ENSGALG00000000678,ENSGALG00000007011	1	ENSGALG00000015521
GO:0022892	substrate-specific transporter activity	molecular_function	0.99842	1	1	74	1272	15871	1	ENSGALG00000005727	0

## Sheet: HTvsLT.DEG GO enrichment result
Table S3 GO analyses of DEGs in three comparisons
GO_accession	Description	Term_type	Over_represented_pValue	Corrected_pValue	DEG_item	DEG_list	Bg_item	Bg_list	Up	Up_Gene_names	Down	Down_Gene_names
GO:0001071	nucleic acid binding transcription factor activity	molecular_function	5.2526e-09	1.0791e-05	51	412	830	15871	32	ENSGALG00000005909,Novel01430,ENSGALG00000020423,ENSGALG00000023577,ENSGALG00000022994,Novel00973,ENSGALG00000007011,ENSGALG00000014884,ENSGALG00000006365,ENSGALG00000001405,ENSGALG00000015305,ENSGALG00000003928,ENSGALG00000025954,ENSGALG00000005653,Novel06507,ENSGALG00000013598,ENSGALG00000012304,ENSGALG00000008014,ENSGALG00000009302,ENSGALG00000016308,ENSGALG00000019470,ENSGALG00000013357,ENSGA…	19	ENSGALG00000028081,ENSGALG00000007000,ENSGALG00000012975,Novel07020,ENSGALG00000009853,Novel08886,ENSGALG00000011369,ENSGALG00000015466,ENSGALG00000009261,ENSGALG00000023195,ENSGALG00000010974,ENSGALG00000011577,ENSGALG00000027247,ENSGALG00000006046,ENSGALG00000016044,ENSGALG00000019025,ENSGALG00000009799,ENSGALG00000008423,ENSGALG00000008135
GO:0003700	sequence-specific DNA binding transcription factor activity	molecular_function	5.2526e-09	1.0791e-05	51	412	830	15871	32	ENSGALG00000022994,ENSGALG00000014884,ENSGALG00000007011,Novel00973,ENSGALG00000020423,ENSGALG00000005909,Novel01430,ENSGALG00000023577,ENSGALG00000015305,ENSGALG00000001405,ENSGALG00000003928,ENSGALG00000025954,ENSGALG00000005653,ENSGALG00000006365,ENSGALG00000012304,Novel06507,ENSGALG00000013598,ENSGALG00000009302,ENSGALG00000008014,ENSGALG00000016308,ENSGALG00000019470,ENSGALG00000005757,ENSGA…	19	Novel07020,ENSGALG00000012975,ENSGALG00000007000,ENSGALG00000028081,Novel08886,ENSGALG00000009853,ENSGALG00000009261,ENSGALG00000015466,ENSGALG00000011369,ENSGALG00000023195,ENSGALG00000027247,ENSGALG00000011577,ENSGALG00000006046,ENSGALG00000010974,ENSGALG00000019025,ENSGALG00000016044,ENSGALG00000009799,ENSGALG00000008135,ENSGALG00000008423
GO:0065007	biological regulation	biological_process	8.1765e-08	8.9705e-05	158	412	4158	15871	87	ENSGALG00000017220,ENSGALG00000005757,ENSGALG00000027720,ENSGALG00000004751,ENSGALG00000028466,ENSGALG00000008166,ENSGALG00000006313,ENSGALG00000007870,ENSGALG00000007158,ENSGALG00000018639,ENSGALG00000003424,ENSGALG00000015704,ENSGALG00000014923,ENSGALG00000017099,Novel06776,ENSGALG00000025954,ENSGALG00000005909,ENSGALG00000020423,ENSGALG00000010683,ENSGALG00000022994,Novel00018,ENSGALG000000093…	71	ENSGALG00000015564,ENSGALG00000005737,ENSGALG00000011120,ENSGALG00000009489,ENSGALG00000002132,ENSGALG00000004840,ENSGALG00000017044,Novel08886,ENSGALG00000015789,ENSGALG00000011616,ENSGALG00000016101,ENSGALG00000010596,ENSGALG00000007498,ENSGALG00000010786,ENSGALG00000019025,ENSGALG00000010598,ENSGALG00000002859,ENSGALG00000027247,ENSGALG00000005076,ENSGALG00000006046,ENSGALG00000017238,ENSGALG0…
GO:0050794	regulation of cellular process	biological_process	8.7325e-08	8.9705e-05	150	412	3893	15871	81	ENSGALG00000006511,ENSGALG00000007039,ENSGALG00000027430,ENSGALG00000014884,ENSGALG00000022324,ENSGALG00000005321,ENSGALG00000014918,ENSGALG00000007392,ENSGALG00000019077,ENSGALG00000005613,ENSGALG00000005543,ENSGALG00000023818,ENSGALG00000026499,ENSGALG00000016998,ENSGALG00000027211,Novel00017,ENSGALG00000013357,Novel10261,ENSGALG00000009302,Novel00018,ENSGALG00000010683,ENSGALG00000020423,ENSGA…	69	ENSGALG00000011369,ENSGALG00000015419,ENSGALG00000015466,Novel10740,ENSGALG00000013200,ENSGALG00000026011,ENSGALG00000028081,ENSGALG00000012975,ENSGALG00000008490,ENSGALG00000006490,ENSGALG00000013363,ENSGALG00000005323,ENSGALG00000015261,ENSGALG00000007354,ENSGALG00000013813,ENSGALG00000029011,ENSGALG00000001264,ENSGALG00000017238,ENSGALG00000009429,ENSGALG00000006046,ENSGALG00000005076,ENSGALG0…
GO:0050789	regulation of biological process	biological_process	2.1949e-07	0.00018037	151	412	3988	15871	82	ENSGALG00000027430,ENSGALG00000022324,ENSGALG00000014884,ENSGALG00000005321,ENSGALG00000006511,ENSGALG00000007039,ENSGALG00000023818,ENSGALG00000026499,ENSGALG00000016998,ENSGALG00000027211,ENSGALG00000013357,Novel00017,Novel10261,ENSGALG00000014918,ENSGALG00000007392,ENSGALG00000019077,ENSGALG00000005543,ENSGALG00000005613,ENSGALG00000010683,ENSGALG00000005909,ENSGALG00000020423,ENSGALG000000229…	69	ENSGALG00000028081,ENSGALG00000026011,ENSGALG00000012975,ENSGALG00000008490,ENSGALG00000006490,ENSGALG00000005323,ENSGALG00000015261,ENSGALG00000013363,ENSGALG00000007354,ENSGALG00000011369,ENSGALG00000015419,ENSGALG00000015466,Novel10740,ENSGALG00000013200,ENSGALG00000006046,ENSGALG00000005076,ENSGALG00000027247,ENSGALG00000010786,ENSGALG00000007498,ENSGALG00000019025,ENSGALG00000010598,ENSGALG0…
GO:0007186	G-protein coupled receptor signaling pathway	biological_process	1.653e-06	0.001132	39	412	675	15871	16	ENSGALG00000016998,Novel10262,Novel10261,ENSGALG00000027211,ENSGALG00000005435,ENSGALG00000008166,ENSGALG00000002540,ENSGALG00000005543,ENSGALG00000004543,ENSGALG00000022324,ENSGALG00000010683,ENSGALG00000011706,Novel06875,Novel10265,Novel07003,ENSGALG00000027109	23	ENSGALG00000009737,ENSGALG00000017411,ENSGALG00000010598,ENSGALG00000008032,ENSGALG00000011022,ENSGALG00000007498,ENSGALG00000009808,ENSGALG00000010786,ENSGALG00000013813,ENSGALG00000009429,ENSGALG00000017238,ENSGALG00000015789,ENSGALG00000026011,ENSGALG00000008901,ENSGALG00000015261,ENSGALG00000016101,ENSGALG00000010596,ENSGALG00000015419,ENSGALG00000006576,ENSGALG00000013200,ENSGALG00000028075,…
GO:0004888	transmembrane signaling receptor activity	molecular_function	2.0021e-06	0.0011752	36	412	597	15871	14	Novel10262,ENSGALG00000016998,Novel10261,ENSGALG00000004543,ENSGALG00000006313,ENSGALG00000005543,ENSGALG00000008166,ENSGALG00000010683,ENSGALG00000022324,Novel06875,ENSGALG00000011706,Novel07003,Novel10265,ENSGALG00000007039	22	ENSGALG00000007498,ENSGALG00000009808,ENSGALG00000011809,ENSGALG00000017411,ENSGALG00000008032,ENSGALG00000010598,ENSGALG00000013813,ENSGALG00000017238,ENSGALG00000002098,ENSGALG00000009429,ENSGALG00000015789,ENSGALG00000026011,ENSGALG00000017044,ENSGALG00000015261,ENSGALG00000008901,ENSGALG00000015835,ENSGALG00000006576,ENSGALG00000016101,ENSGALG00000010596,ENSGALG00000011616,ENSGALG00000013200,…
GO:0004930	G-protein coupled receptor activity	molecular_function	2.5307e-06	0.0012998	30	412	470	15871	12	Novel10265,Novel07003,ENSGALG00000005543,ENSGALG00000008166,ENSGALG00000004543,ENSGALG00000022324,ENSGALG00000016998,ENSGALG00000010683,Novel10262,Novel10261,ENSGALG00000011706,Novel06875	18	ENSGALG00000010596,ENSGALG00000016101,ENSGALG00000006576,ENSGALG00000013813,ENSGALG00000028075,ENSGALG00000009429,ENSGALG00000013200,ENSGALG00000011616,ENSGALG00000017238,ENSGALG00000026011,ENSGALG00000015789,ENSGALG00000008032,ENSGALG00000010598,ENSGALG00000008901,ENSGALG00000017411,ENSGALG00000009808,ENSGALG00000015261,ENSGALG00000007498
GO:0038023	signaling receptor activity	molecular_function	6.6825e-06	0.0029227	39	412	704	15871	16	Novel10262,ENSGALG00000016998,Novel10261,ENSGALG00000004543,ENSGALG00000006313,ENSGALG00000005543,ENSGALG00000008166,ENSGALG00000010683,ENSGALG00000022324,ENSGALG00000007849,ENSGALG00000011706,Novel06875,ENSGALG00000015305,Novel07003,Novel10265,ENSGALG00000007039	23	ENSGALG00000007498,ENSGALG00000009808,ENSGALG00000011809,ENSGALG00000017411,ENSGALG00000010598,ENSGALG00000008032,ENSGALG00000013813,ENSGALG00000017238,ENSGALG00000002098,ENSGALG00000009429,ENSGALG00000015789,ENSGALG00000007000,ENSGALG00000026011,ENSGALG00000017044,ENSGALG00000015261,ENSGALG00000015835,ENSGALG00000008901,ENSGALG00000006576,ENSGALG00000016101,ENSGALG00000010596,ENSGALG00000011616,…
GO:0005102	receptor binding	molecular_function	7.1128e-06	0.0029227	35	412	610	15871	20	Novel03324,ENSGALG00000004572,ENSGALG00000005408,ENSGALG00000011668,ENSGALG00000028466,Novel05702,ENSGALG00000026291,ENSGALG00000007668,ENSGALG00000007174,ENSGALG00000025982,ENSGALG00000010983,ENSGALG00000005321,ENSGALG00000026163,ENSGALG00000009612,ENSGALG00000015001,ENSGALG00000003842,ENSGALG00000014014,ENSGALG00000026098,ENSGALG00000000951,ENSGALG00000015824	15	ENSGALG00000011022,ENSGALG00000014117,ENSGALG00000013604,ENSGALG00000005985,ENSGALG00000028048,ENSGALG00000016866,ENSGALG00000028346,Novel00796,ENSGALG00000019026,ENSGALG00000002746,ENSGALG00000017044,ENSGALG00000003161,ENSGALG00000008490,Novel02668,ENSGALG00000015521
GO:0005578	proteinaceous extracellular matrix	cellular_component	1.1551e-05	0.0039836	18	412	203	15871	10	ENSGALG00000008014,ENSGALG00000015597,ENSGALG00000008141,ENSGALG00000004946,ENSGALG00000013598,ENSGALG00000005321,ENSGALG00000008266,ENSGALG00000015001,ENSGALG00000002546,ENSGALG00000014014	8	ENSGALG00000009415,ENSGALG00000016902,ENSGALG00000029134,ENSGALG00000010786,ENSGALG00000013363,ENSGALG00000002132,ENSGALG00000009489,ENSGALG00000006087
GO:0044421	extracellular region part	cellular_component	1.1634e-05	0.0039836	31	412	486	15871	14	ENSGALG00000014014,ENSGALG00000002546,ENSGALG00000028466,ENSGALG00000005321,ENSGALG00000013357,ENSGALG00000015001,ENSGALG00000008266,ENSGALG00000015597,Novel06507,ENSGALG00000013598,ENSGALG00000004946,ENSGALG00000008141,ENSGALG00000008661,ENSGALG00000008014	17	ENSGALG00000009489,ENSGALG00000006087,ENSGALG00000002132,ENSGALG00000011926,ENSGALG00000013363,ENSGALG00000017044,ENSGALG00000010786,Novel00845,ENSGALG00000029134,Novel00796,ENSGALG00000002746,ENSGALG00000009415,ENSGALG00000022964,ENSGALG00000008423,ENSGALG00000016902,ENSGALG00000015521,Novel10740
GO:0004872	receptor activity	molecular_function	1.2737e-05	0.0040259	41	412	777	15871	18	ENSGALG00000004543,ENSGALG00000006313,ENSGALG00000005543,ENSGALG00000008166,ENSGALG00000004751,Novel10262,ENSGALG00000016998,Novel10261,Novel07003,Novel10265,ENSGALG00000007039,ENSGALG00000010683,ENSGALG00000022324,Novel06875,ENSGALG00000011706,ENSGALG00000007849,ENSGALG00000015305,ENSGALG00000015634	23	ENSGALG00000013813,ENSGALG00000002098,ENSGALG00000017238,ENSGALG00000009429,ENSGALG00000011809,ENSGALG00000007498,ENSGALG00000009808,ENSGALG00000017411,ENSGALG00000010598,ENSGALG00000008032,ENSGALG00000006576,ENSGALG00000010596,ENSGALG00000016101,ENSGALG00000011616,ENSGALG00000028075,ENSGALG00000013200,ENSGALG00000007000,ENSGALG00000026011,ENSGALG00000015789,ENSGALG00000017044,ENSGALG00000015261,…
GO:0023052	signaling	biological_process	2.8041e-05	0.0073693	88	412	2142	15871	38	ENSGALG00000014923,ENSGALG00000008141,ENSGALG00000006313,ENSGALG00000008166,ENSGALG00000007158,ENSGALG00000004751,ENSGALG00000004860,ENSGALG00000012304,ENSGALG00000013100,ENSGALG00000010683,ENSGALG00000015305,ENSGALG00000017099,ENSGALG00000003928,Novel06776,ENSGALG00000007849,ENSGALG00000015026,ENSGALG00000011706,ENSGALG00000005435,ENSGALG00000005543,ENSGALG00000002540,ENSGALG00000007392,ENSGALG0…	50	ENSGALG00000004840,ENSGALG00000012566,ENSGALG00000008875,Novel06164,ENSGALG00000011120,ENSGALG00000002132,ENSGALG00000009489,ENSGALG00000005737,ENSGALG00000017411,ENSGALG00000008032,ENSGALG00000011022,ENSGALG00000015564,ENSGALG00000016044,ENSGALG00000016101,ENSGALG00000010596,ENSGALG00000004527,ENSGALG00000011616,ENSGALG00000015789,ENSGALG00000007000,ENSGALG00000008901,ENSGALG00000017044,ENSGALG0…
GO:0044700	single organism signaling	biological_process	2.8041e-05	0.0073693	88	412	2142	15871	38	ENSGALG00000012304,ENSGALG00000013100,ENSGALG00000010683,ENSGALG00000011706,ENSGALG00000015026,ENSGALG00000007849,Novel06776,ENSGALG00000003928,ENSGALG00000015305,ENSGALG00000017099,ENSGALG00000008141,ENSGALG00000014923,ENSGALG00000007158,ENSGALG00000008166,ENSGALG00000006313,ENSGALG00000004751,ENSGALG00000004860,Novel07003,ENSGALG00000013598,Novel10265,ENSGALG00000007039,ENSGALG00000027109,ENSGA…	50	ENSGALG00000004527,ENSGALG00000010596,ENSGALG00000016101,ENSGALG00000011616,ENSGALG00000007000,ENSGALG00000015789,ENSGALG00000017044,ENSGALG00000008901,ENSGALG00000012566,ENSGALG00000004840,Novel06164,ENSGALG00000008875,ENSGALG00000009489,ENSGALG00000002132,ENSGALG00000011120,ENSGALG00000016044,ENSGALG00000015564,ENSGALG00000011022,ENSGALG00000008032,ENSGALG00000017411,ENSGALG00000005737,ENSGALG0…
GO:0007165	signal transduction	biological_process	2.8695e-05	0.0073693	87	412	2113	15871	38	ENSGALG00000005435,ENSGALG00000004543,ENSGALG00000019077,ENSGALG00000007392,ENSGALG00000005543,ENSGALG00000002540,Novel10262,ENSGALG00000026499,ENSGALG00000008407,ENSGALG00000016998,ENSGALG00000027211,Novel10261,Novel07003,ENSGALG00000013598,Novel10265,ENSGALG00000007039,ENSGALG00000027109,ENSGALG00000027430,ENSGALG00000022324,Novel06875,ENSGALG00000005653,ENSGALG00000008141,ENSGALG00000014923,EN…	49	ENSGALG00000002746,ENSGALG00000001264,ENSGALG00000013813,ENSGALG00000017238,ENSGALG00000009429,ENSGALG00000009737,ENSGALG00000005076,ENSGALG00000010786,ENSGALG00000009808,ENSGALG00000007498,ENSGALG00000002859,ENSGALG00000010598,ENSGALG00000008888,ENSGALG00000006576,ENSGALG00000015419,ENSGALG00000015466,Novel10740,ENSGALG00000028075,ENSGALG00000013200,ENSGALG00000009415,ENSGALG00000026011,ENSGALG0…
GO:0043565	sequence-specific DNA binding	molecular_function	3.1832e-05	0.0076941	32	412	597	15871	19	ENSGALG00000003424,ENSGALG00000007392,ENSGALG00000005613,ENSGALG00000006515,ENSGALG00000006448,ENSGALG00000006726,ENSGALG00000027720,ENSGALG00000008014,ENSGALG00000009302,ENSGALG00000020423,Novel01430,ENSGALG00000005909,ENSGALG00000022994,ENSGALG00000014884,ENSGALG00000007011,ENSGALG00000006365,ENSGALG00000015305,ENSGALG00000025954,ENSGALG00000003928	13	ENSGALG00000009799,ENSGALG00000008135,ENSGALG00000010974,ENSGALG00000011577,ENSGALG00000019025,ENSGALG00000011369,ENSGALG00000009261,ENSGALG00000023195,ENSGALG00000007000,ENSGALG00000028081,ENSGALG00000012975,ENSGALG00000009853,Novel08886
GO:0007154	cell communication	biological_process	3.5104e-05	0.0080134	89	412	2183	15871	39	ENSGALG00000007039,ENSGALG00000027109,ENSGALG00000013598,Novel07003,Novel10265,Novel06875,ENSGALG00000005653,ENSGALG00000027430,ENSGALG00000022324,ENSGALG00000007392,ENSGALG00000019077,ENSGALG00000004543,ENSGALG00000002540,ENSGALG00000005543,ENSGALG00000005435,ENSGALG00000027211,Novel10261,ENSGALG00000008407,ENSGALG00000026499,Novel10262,ENSGALG00000016998,ENSGALG00000017041,ENSGALG00000013100,EN…	50	Novel10740,ENSGALG00000009415,ENSGALG00000013200,ENSGALG00000028075,ENSGALG00000006576,ENSGALG00000008888,ENSGALG00000015466,ENSGALG00000015419,ENSGALG00000005323,ENSGALG00000013363,ENSGALG00000015261,ENSGALG00000006490,ENSGALG00000007354,ENSGALG00000028081,ENSGALG00000026011,ENSGALG00000008490,ENSGALG00000012975,ENSGALG00000017238,ENSGALG00000009429,ENSGALG00000013813,ENSGALG00000001264,ENSGALG0…
GO:0007166	cell surface receptor signaling pathway	biological_process	4.248e-05	0.0089303	41	412	814	15871	17	ENSGALG00000005543,ENSGALG00000002540,ENSGALG00000008166,ENSGALG00000004543,ENSGALG00000005435,Novel10261,ENSGALG00000027211,ENSGALG00000016998,Novel10262,ENSGALG00000007039,ENSGALG00000027109,Novel10265,Novel07003,Novel06875,ENSGALG00000011706,ENSGALG00000022324,ENSGALG00000010683	24	ENSGALG00000009429,ENSGALG00000017238,ENSGALG00000013813,ENSGALG00000011022,ENSGALG00000010598,ENSGALG00000008032,ENSGALG00000017411,ENSGALG00000010786,ENSGALG00000009808,ENSGALG00000007498,ENSGALG00000009737,ENSGALG00000028075,ENSGALG00000013200,Novel10740,ENSGALG00000011616,ENSGALG00000015419,ENSGALG00000010596,ENSGALG00000016101,ENSGALG00000006576,ENSGALG00000008901,ENSGALG00000006490,ENSGALG0…
GO:0031012	extracellular matrix	cellular_component	4.3467e-05	0.0089303	20	412	261	15871	12	ENSGALG00000008014,ENSGALG00000007392,ENSGALG00000015597,ENSGALG00000008141,ENSGALG00000004946,ENSGALG00000013598,ENSGALG00000005519,ENSGALG00000005321,ENSGALG00000008266,ENSGALG00000015001,ENSGALG00000002546,ENSGALG00000014014	8	ENSGALG00000009415,ENSGALG00000016902,ENSGALG00000029134,ENSGALG00000010786,ENSGALG00000013363,ENSGALG00000002132,ENSGALG00000006087,ENSGALG00000009489
GO:0015276	ligand-gated ion channel activity	molecular_function	5.2701e-05	0.0098431	13	412	131	15871	4	Novel04699,ENSGALG00000003014,Novel02675,ENSGALG00000015147	9	ENSGALG00000011926,ENSGALG00000022964,ENSGALG00000009395,ENSGALG00000015835,ENSGALG00000002098,ENSGALG00000020143,ENSGALG00000011809,ENSGALG00000001690,ENSGALG00000014206
GO:0022834	ligand-gated channel activity	molecular_function	5.2701e-05	0.0098431	13	412	131	15871	4	ENSGALG00000015147,Novel02675,ENSGALG00000003014,Novel04699	9	ENSGALG00000014206,ENSGALG00000001690,ENSGALG00000011809,ENSGALG00000020143,ENSGALG00000002098,ENSGALG00000015835,ENSGALG00000009395,ENSGALG00000022964,ENSGALG00000011926
GO:0001948	glycoprotein binding	molecular_function	7.3701e-05	0.012114	4	412	9	15871	2	ENSGALG00000008014,ENSGALG00000015597	2	ENSGALG00000016902,ENSGALG00000006087
GO:0043394	proteoglycan binding	molecular_function	7.3701e-05	0.012114	4	412	9	15871	2	ENSGALG00000008014,ENSGALG00000015597	2	ENSGALG00000016902,ENSGALG00000006087
GO:0043395	heparan sulfate proteoglycan binding	molecular_function	7.3701e-05	0.012114	4	412	9	15871	2	ENSGALG00000008014,ENSGALG00000015597	2	ENSGALG00000016902,ENSGALG00000006087
GO:0005179	hormone activity	molecular_function	0.00010742	0.016977	15	412	192	15871	7	ENSGALG00000015824,ENSGALG00000010983,ENSGALG00000003842,ENSGALG00000025982,ENSGALG00000005408,ENSGALG00000004572,Novel03324	8	ENSGALG00000013604,ENSGALG00000019026,ENSGALG00000028346,ENSGALG00000008490,ENSGALG00000015521,ENSGALG00000014117,ENSGALG00000017044,ENSGALG00000011022
GO:0005576	extracellular region	cellular_component	0.00013116	0.019961	62	412	1453	15871	35	ENSGALG00000014014,ENSGALG00000005909,ENSGALG00000026098,ENSGALG00000027430,ENSGALG00000003842,Novel00973,ENSGALG00000015001,ENSGALG00000005321,ENSGALG00000013598,Novel06507,ENSGALG00000015824,ENSGALG00000015433,ENSGALG00000003014,ENSGALG00000027109,ENSGALG00000008014,ENSGALG00000000951,Novel10262,ENSGALG00000002546,ENSGALG00000028466,ENSGALG00000019470,ENSGALG00000013357,ENSGALG00000005408,Novel…	27	ENSGALG00000008490,ENSGALG00000013363,ENSGALG00000017044,ENSGALG00000004527,Novel03786,ENSGALG00000029134,Novel00845,ENSGALG00000009589,ENSGALG00000016902,Novel10740,ENSGALG00000015521,ENSGALG00000009415,ENSGALG00000013604,ENSGALG00000006087,ENSGALG00000009489,ENSGALG00000002132,ENSGALG00000010786,ENSGALG00000014117,ENSGALG00000011926,ENSGALG00000003930,ENSGALG00000019026,ENSGALG00000002746,ENSGA…
GO:0004871	signal transducer activity	molecular_function	0.00014514	0.020565	42	412	892	15871	17	ENSGALG00000016998,Novel10262,ENSGALG00000026499,Novel10261,ENSGALG00000005543,ENSGALG00000008166,ENSGALG00000006313,ENSGALG00000004543,ENSGALG00000022324,ENSGALG00000010683,ENSGALG00000015305,ENSGALG00000011706,Novel06875,ENSGALG00000007849,Novel10265,Novel07003,ENSGALG00000007039	25	ENSGALG00000008032,ENSGALG00000010598,ENSGALG00000017411,ENSGALG00000011809,ENSGALG00000016044,ENSGALG00000009808,ENSGALG00000007498,ENSGALG00000013813,ENSGALG00000009429,ENSGALG00000002098,ENSGALG00000017238,ENSGALG00000026011,ENSGALG00000007000,ENSGALG00000015789,ENSGALG00000015835,ENSGALG00000008901,ENSGALG00000015261,ENSGALG00000017044,ENSGALG00000010596,ENSGALG00000015466,ENSGALG00000016101,…
GO:0060089	molecular transducer activity	molecular_function	0.00014514	0.020565	42	412	892	15871	17	Novel10261,ENSGALG00000026499,Novel10262,ENSGALG00000016998,ENSGALG00000004543,ENSGALG00000006313,ENSGALG00000008166,ENSGALG00000005543,Novel06875,ENSGALG00000011706,ENSGALG00000007849,ENSGALG00000015305,ENSGALG00000010683,ENSGALG00000022324,ENSGALG00000007039,Novel07003,Novel10265	25	ENSGALG00000016044,ENSGALG00000011809,ENSGALG00000007498,ENSGALG00000009808,ENSGALG00000017411,ENSGALG00000010598,ENSGALG00000008032,ENSGALG00000002098,ENSGALG00000017238,ENSGALG00000009429,ENSGALG00000013813,ENSGALG00000017044,ENSGALG00000015261,ENSGALG00000015835,ENSGALG00000008901,ENSGALG00000007000,ENSGALG00000026011,ENSGALG00000015789,ENSGALG00000011616,ENSGALG00000028075,ENSGALG00000013200,…
GO:0005216	ion channel activity	molecular_function	0.00020709	0.02745	25	412	413	15871	7	Novel02675,ENSGALG00000022994,Novel04699,ENSGALG00000003014,ENSGALG00000015147,Novel09645,ENSGALG00000005435	18	ENSGALG00000011926,ENSGALG00000015835,ENSGALG00000010598,ENSGALG00000011809,ENSGALG00000017044,ENSGALG00000015261,ENSGALG00000001690,ENSGALG00000014206,ENSGALG00000026011,ENSGALG00000016607,ENSGALG00000022964,ENSGALG00000009395,ENSGALG00000011009,ENSGALG00000015632,ENSGALG00000002098,ENSGALG00000020143,ENSGALG00000009265,ENSGALG00000010793
GO:0022838	substrate-specific channel activity	molecular_function	0.00020709	0.02745	25	412	413	15871	7	Novel09645,ENSGALG00000005435,ENSGALG00000015147,Novel04699,ENSGALG00000003014,Novel02675,ENSGALG00000022994	18	ENSGALG00000010793,ENSGALG00000002098,ENSGALG00000020143,ENSGALG00000009265,ENSGALG00000022964,ENSGALG00000009395,ENSGALG00000015632,ENSGALG00000011009,ENSGALG00000026011,ENSGALG00000014206,ENSGALG00000016607,ENSGALG00000001690,ENSGALG00000011809,ENSGALG00000017044,ENSGALG00000015261,ENSGALG00000011926,ENSGALG00000015835,ENSGALG00000010598
GO:0050896	response to stimulus	biological_process	0.00022962	0.029485	110	412	3011	15871	53	Novel00183,ENSGALG00000027211,ENSGALG00000009019,ENSGALG00000011668,Novel10261,Novel10262,ENSGALG00000026499,ENSGALG00000008407,Novel06256,ENSGALG00000016998,ENSGALG00000007392,ENSGALG00000019077,ENSGALG00000007174,ENSGALG00000004543,ENSGALG00000005543,ENSGALG00000002540,ENSGALG00000005435,ENSGALG00000014453,Novel06875,ENSGALG00000015634,ENSGALG00000005653,ENSGALG00000026098,ENSGALG00000027430,EN…	57	ENSGALG00000009808,ENSGALG00000007498,ENSGALG00000010786,ENSGALG00000002859,ENSGALG00000010598,ENSGALG00000009737,ENSGALG00000005076,ENSGALG00000017238,ENSGALG00000009429,ENSGALG00000001264,ENSGALG00000013813,ENSGALG00000002746,Novel00796,ENSGALG00000005323,ENSGALG00000015261,ENSGALG00000013363,ENSGALG00000006490,ENSGALG00000007354,ENSGALG00000026011,ENSGALG00000028081,ENSGALG00000008490,ENSGALG0…
GO:0015267	channel activity	molecular_function	0.00026315	0.031803	25	412	421	15871	7	ENSGALG00000005435,Novel09645,ENSGALG00000015147,ENSGALG00000003014,Novel04699,ENSGALG00000022994,Novel02675	18	ENSGALG00000010793,ENSGALG00000009265,ENSGALG00000002098,ENSGALG00000020143,ENSGALG00000011009,ENSGALG00000015632,ENSGALG00000022964,ENSGALG00000009395,ENSGALG00000016607,ENSGALG00000014206,ENSGALG00000026011,ENSGALG00000001690,ENSGALG00000017044,ENSGALG00000015261,ENSGALG00000011809,ENSGALG00000015835,ENSGALG00000010598,ENSGALG00000011926
GO:0022803	passive transmembrane transporter activity	molecular_function	0.00026315	0.031803	25	412	421	15871	7	ENSGALG00000005435,Novel09645,ENSGALG00000015147,ENSGALG00000003014,Novel04699,ENSGALG00000022994,Novel02675	18	ENSGALG00000010793,ENSGALG00000009265,ENSGALG00000002098,ENSGALG00000020143,ENSGALG00000011009,ENSGALG00000015632,ENSGALG00000022964,ENSGALG00000009395,ENSGALG00000016607,ENSGALG00000026011,ENSGALG00000014206,ENSGALG00000001690,ENSGALG00000017044,ENSGALG00000015261,ENSGALG00000011809,ENSGALG00000015835,ENSGALG00000010598,ENSGALG00000011926
GO:0005215	transporter activity	molecular_function	0.00034527	0.040534	63	412	1514	15871	25	Novel10346,Novel00836,Novel02675,ENSGALG00000005408,ENSGALG00000006726,ENSGALG00000005727,ENSGALG00000005460,ENSGALG00000005435,ENSGALG00000015147,Novel10567,ENSGALG00000013154,ENSGALG00000000327,ENSGALG00000022994,Novel00973,ENSGALG00000006407,Novel09645,Novel02676,ENSGALG00000006808,ENSGALG00000003014,ENSGALG00000012593,Novel04699,ENSGALG00000001717,Novel06452,ENSGALG00000026834,ENSGALG00000002…	38	ENSGALG00000014206,ENSGALG00000008811,ENSGALG00000011120,ENSGALG00000014800,ENSGALG00000001690,ENSGALG00000009808,ENSGALG00000011809,ENSGALG00000010598,ENSGALG00000007871,ENSGALG00000011926,ENSGALG00000029011,ENSGALG00000009799,ENSGALG00000010793,ENSGALG00000008423,ENSGALG00000017238,Novel10634,ENSGALG00000014971,ENSGALG00000002098,ENSGALG00000011009,ENSGALG00000015128,ENSGALG00000028048,ENSGALG0…
GO:0060255	regulation of macromolecule metabolic process	biological_process	0.00037611	0.042929	71	412	1795	15871	44	ENSGALG00000012304,ENSGALG00000028015,Novel06507,Novel00018,ENSGALG00000009302,ENSGALG00000015497,ENSGALG00000022994,Novel00973,ENSGALG00000020423,Novel01430,ENSGALG00000005909,ENSGALG00000015305,ENSGALG00000001405,ENSGALG00000003928,ENSGALG00000025954,ENSGALG00000006365,ENSGALG00000003424,ENSGALG00000018639,ENSGALG00000007870,ENSGALG00000006448,ENSGALG00000006515,ENSGALG00000019470,ENSGALG000000…	27	ENSGALG00000009261,ENSGALG00000004527,ENSGALG00000023195,ENSGALG00000015521,Novel07020,ENSGALG00000007000,Novel08886,ENSGALG00000009853,ENSGALG00000010379,ENSGALG00000008135,Novel06164,ENSGALG00000011577,ENSGALG00000010974,ENSGALG00000009248,ENSGALG00000016044,ENSGALG00000015466,ENSGALG00000011369,Novel10740,ENSGALG00000012975,ENSGALG00000028081,ENSGALG00000029011,ENSGALG00000009799,ENSGALG000000…
GO:0001664	G-protein coupled receptor binding	molecular_function	0.00041577	0.046173	6	412	40	15871	3	ENSGALG00000000951,ENSGALG00000026098,ENSGALG00000011668	3	Novel00796,ENSGALG00000015521,Novel02668
GO:0022857	transmembrane transporter activity	molecular_function	0.00049795	0.049967	57	412	1354	15871	22	ENSGALG00000022994,ENSGALG00000000327,Novel00973,ENSGALG00000006407,Novel02676,Novel09645,Novel06452,ENSGALG00000026834,ENSGALG00000002982,ENSGALG00000006808,ENSGALG00000003014,ENSGALG00000012593,Novel04699,ENSGALG00000001717,Novel00836,Novel02675,Novel10346,ENSGALG00000005408,ENSGALG00000006726,ENSGALG00000005727,ENSGALG00000015147,ENSGALG00000005435	35	ENSGALG00000016607,ENSGALG00000026011,ENSGALG00000014967,ENSGALG00000015835,ENSGALG00000007354,ENSGALG00000015261,ENSGALG00000017044,ENSGALG00000006490,ENSGALG00000029134,ENSGALG00000007875,ENSGALG00000015632,ENSGALG00000016094,ENSGALG00000009265,ENSGALG00000020143,ENSGALG00000011120,ENSGALG00000014800,ENSGALG00000001690,ENSGALG00000014206,ENSGALG00000008811,ENSGALG00000010598,ENSGALG00000007871,…
GO:0051716	cellular response to stimulus	biological_process	0.00050214	0.049967	92	412	2450	15871	42	ENSGALG00000014453,ENSGALG00000005435,ENSGALG00000002540,ENSGALG00000005543,ENSGALG00000019077,ENSGALG00000007392,ENSGALG00000004543,ENSGALG00000016998,ENSGALG00000026499,Novel10262,ENSGALG00000008407,Novel06256,Novel10261,ENSGALG00000027211,Novel10265,ENSGALG00000013598,Novel07003,ENSGALG00000027109,ENSGALG00000007039,ENSGALG00000022324,ENSGALG00000007011,ENSGALG00000027430,ENSGALG00000005653,No…	50	ENSGALG00000001264,ENSGALG00000013813,ENSGALG00000002746,ENSGALG00000009429,ENSGALG00000017238,ENSGALG00000005076,ENSGALG00000009737,ENSGALG00000010598,ENSGALG00000002859,ENSGALG00000009808,ENSGALG00000007498,ENSGALG00000010786,ENSGALG00000015466,ENSGALG00000015419,ENSGALG00000008888,ENSGALG00000006576,ENSGALG00000009415,ENSGALG00000013200,ENSGALG00000028075,Novel10740,ENSGALG00000008490,ENSGALG0…
GO:0006355	regulation of transcription, DNA-dependent	biological_process	0.00051073	0.049967	67	412	1687	15871	42	ENSGALG00000013357,Novel00017,ENSGALG00000023818,ENSGALG00000005613,ENSGALG00000007392,ENSGALG00000014918,Novel10510,ENSGALG00000005653,ENSGALG00000014884,ENSGALG00000007011,ENSGALG00000023577,ENSGALG00000008014,ENSGALG00000013598,ENSGALG00000005757,ENSGALG00000027720,ENSGALG00000008250,ENSGALG00000017220,ENSGALG00000006726,ENSGALG00000019470,ENSGALG00000016308,Novel00975,ENSGALG00000006448,ENSGA…	25	ENSGALG00000019025,ENSGALG00000027247,ENSGALG00000006046,ENSGALG00000008423,ENSGALG00000029011,ENSGALG00000009799,ENSGALG00000012975,ENSGALG00000028081,ENSGALG00000015466,ENSGALG00000011369,ENSGALG00000016044,ENSGALG00000011577,ENSGALG00000010974,ENSGALG00000009248,ENSGALG00000008135,Novel06164,ENSGALG00000010379,Novel08886,ENSGALG00000009853,Novel07020,ENSGALG00000007000,ENSGALG00000023195,ENSGA…
GO:0051252	regulation of RNA metabolic process	biological_process	0.00051073	0.049967	67	412	1687	15871	42	Novel10510,ENSGALG00000005613,ENSGALG00000014918,ENSGALG00000007392,ENSGALG00000023818,Novel00017,ENSGALG00000013357,ENSGALG00000013598,ENSGALG00000008014,ENSGALG00000014884,ENSGALG00000007011,ENSGALG00000023577,ENSGALG00000005653,ENSGALG00000003424,ENSGALG00000018639,ENSGALG00000006515,ENSGALG00000006448,ENSGALG00000007870,ENSGALG00000016308,ENSGALG00000019470,Novel00975,ENSGALG00000027720,ENSGA…	25	ENSGALG00000009799,ENSGALG00000029011,ENSGALG00000008423,ENSGALG00000006046,ENSGALG00000027247,ENSGALG00000019025,ENSGALG00000015466,ENSGALG00000011369,ENSGALG00000012975,ENSGALG00000028081,ENSGALG00000010379,ENSGALG00000008135,Novel06164,ENSGALG00000011577,ENSGALG00000009248,ENSGALG00000010974,ENSGALG00000016044,ENSGALG00000009261,ENSGALG00000004527,ENSGALG00000023195,ENSGALG00000015521,Novel070…
GO:2001141	regulation of RNA biosynthetic process	biological_process	0.00051073	0.049967	67	412	1687	15871	42	ENSGALG00000023818,ENSGALG00000013357,Novel00017,Novel10510,ENSGALG00000007392,ENSGALG00000014918,ENSGALG00000005613,ENSGALG00000023577,ENSGALG00000007011,ENSGALG00000014884,ENSGALG00000005653,ENSGALG00000013598,ENSGALG00000008014,Novel00975,ENSGALG00000019470,ENSGALG00000016308,ENSGALG00000006726,ENSGALG00000017220,ENSGALG00000008250,ENSGALG00000005757,ENSGALG00000027720,ENSGALG00000003424,ENSGA…	25	ENSGALG00000027247,ENSGALG00000006046,ENSGALG00000019025,ENSGALG00000029011,ENSGALG00000009799,ENSGALG00000008423,ENSGALG00000028081,ENSGALG00000012975,ENSGALG00000011369,ENSGALG00000015466,ENSGALG00000010974,ENSGALG00000009248,ENSGALG00000011577,ENSGALG00000016044,ENSGALG00000010379,Novel06164,ENSGALG00000008135,ENSGALG00000007000,Novel07020,ENSGALG00000009853,Novel08886,ENSGALG00000004527,ENSGA…
GO:0010468	regulation of gene expression	biological_process	0.00053277	0.050911	69	412	1752	15871	43	Novel06507,ENSGALG00000012304,ENSGALG00000028015,ENSGALG00000015497,Novel00018,ENSGALG00000009302,ENSGALG00000020423,Novel01430,ENSGALG00000005909,ENSGALG00000022994,Novel00973,ENSGALG00000006365,ENSGALG00000015305,ENSGALG00000001405,ENSGALG00000025954,ENSGALG00000003928,ENSGALG00000003424,ENSGALG00000018639,ENSGALG00000006515,ENSGALG00000007870,ENSGALG00000006448,Novel00975,ENSGALG00000019470,EN…	26	ENSGALG00000004527,ENSGALG00000009261,ENSGALG00000015521,ENSGALG00000023195,ENSGALG00000007000,Novel07020,ENSGALG00000009853,Novel08886,ENSGALG00000010379,Novel06164,ENSGALG00000008135,ENSGALG00000010974,ENSGALG00000009248,ENSGALG00000011577,ENSGALG00000016044,ENSGALG00000011369,ENSGALG00000015466,ENSGALG00000028081,ENSGALG00000012975,ENSGALG00000029011,ENSGALG00000009799,ENSGALG00000008423,ENSGA…
GO:0022836	gated channel activity	molecular_function	0.00064275	0.05869	16	412	232	15871	4	ENSGALG00000015147,ENSGALG00000003014,Novel04699,Novel02675	12	ENSGALG00000011009,ENSGALG00000022964,ENSGALG00000009395,ENSGALG00000002098,ENSGALG00000020143,ENSGALG00000001690,ENSGALG00000016607,ENSGALG00000014206,ENSGALG00000015835,ENSGALG00000011926,ENSGALG00000015261,ENSGALG00000011809
GO:0022839	ion gated channel activity	molecular_function	0.00064275	0.05869	16	412	232	15871	4	ENSGALG00000003014,Novel04699,ENSGALG00000015147,Novel02675	12	ENSGALG00000020143,ENSGALG00000002098,ENSGALG00000011009,ENSGALG00000009395,ENSGALG00000022964,ENSGALG00000015261,ENSGALG00000011809,ENSGALG00000015835,ENSGALG00000011926,ENSGALG00000016607,ENSGALG00000014206,ENSGALG00000001690
GO:0005230	extracellular ligand-gated ion channel activity	molecular_function	0.00070569	0.063037	8	412	69	15871	1	ENSGALG00000003014	7	ENSGALG00000015835,ENSGALG00000009395,ENSGALG00000011809,ENSGALG00000020143,ENSGALG00000002098,ENSGALG00000001690,ENSGALG00000014206
GO:0030170	pyridoxal phosphate binding	molecular_function	0.00080195	0.070111	7	412	56	15871	4	ENSGALG00000003432,ENSGALG00000013094,ENSGALG00000023436,Novel02109	3	ENSGALG00000009589,ENSGALG00000007334,ENSGALG00000007588
GO:0016021	integral to membrane	cellular_component	0.00081995	0.070191	92	412	2535	15871	41	Novel07003,Novel10265,ENSGALG00000006808,Novel04699,ENSGALG00000002982,ENSGALG00000000327,ENSGALG00000022324,ENSGALG00000022557,ENSGALG00000025780,Novel06875,ENSGALG00000005321,ENSGALG00000015147,ENSGALG00000004543,ENSGALG00000005543,Novel10262,ENSGALG00000016998,Novel02675,ENSGALG00000013357,ENSGALG00000011668,Novel10261,Novel02676,ENSGALG00000017041,ENSGALG00000001717,Novel06452,ENSGALG00000015…	51	ENSGALG00000006576,ENSGALG00000027665,ENSGALG00000009415,ENSGALG00000013200,ENSGALG00000028075,ENSGALG00000026011,ENSGALG00000013049,ENSGALG00000016265,Novel06729,ENSGALG00000015261,ENSGALG00000006490,ENSGALG00000014967,ENSGALG00000013813,ENSGALG00000029011,ENSGALG00000008423,ENSGALG00000017238,ENSGALG00000014971,ENSGALG00000012360,ENSGALG00000022964,ENSGALG00000009429,ENSGALG00000006046,ENSGALG0…
GO:0016831	carboxy-lyase activity	molecular_function	0.00090666	0.074367	8	412	74	15871	4	ENSGALG00000004946,ENSGALG00000013094,Novel06452,ENSGALG00000023436	4	ENSGALG00000009589,ENSGALG00000017044,ENSGALG00000006490,ENSGALG00000007588
GO:0010556	regulation of macromolecule biosynthetic process	biological_process	0.00094822	0.074367	67	412	1727	15871	42	Novel01430,ENSGALG00000005909,ENSGALG00000020423,ENSGALG00000022994,Novel00973,ENSGALG00000006365,ENSGALG00000001405,ENSGALG00000015305,ENSGALG00000025954,ENSGALG00000003928,Novel06507,ENSGALG00000012304,ENSGALG00000028015,ENSGALG00000015497,Novel00018,ENSGALG00000009302,Novel00975,ENSGALG00000016308,ENSGALG00000019470,ENSGALG00000006726,ENSGALG00000017220,ENSGALG00000008250,ENSGALG00000005757,EN…	25	ENSGALG00000007000,Novel07020,ENSGALG00000009853,Novel08886,ENSGALG00000004527,ENSGALG00000009261,ENSGALG00000015521,ENSGALG00000023195,ENSGALG00000010974,ENSGALG00000009248,ENSGALG00000011577,ENSGALG00000016044,ENSGALG00000010379,Novel06164,ENSGALG00000008135,ENSGALG00000028081,ENSGALG00000012975,ENSGALG00000011369,ENSGALG00000015466,ENSGALG00000027247,ENSGALG00000006046,ENSGALG00000019025,ENSGA…
GO:0031326	regulation of cellular biosynthetic process	biological_process	0.00094822	0.074367	67	412	1727	15871	42	ENSGALG00000006365,ENSGALG00000015305,ENSGALG00000001405,ENSGALG00000003928,ENSGALG00000025954,ENSGALG00000020423,ENSGALG00000005909,Novel01430,ENSGALG00000022994,Novel00973,ENSGALG00000015497,Novel00018,ENSGALG00000009302,Novel06507,ENSGALG00000028015,ENSGALG00000012304,ENSGALG00000008250,ENSGALG00000017220,ENSGALG00000006726,ENSGALG00000005757,ENSGALG00000027720,Novel00975,ENSGALG00000019470,EN…	25	ENSGALG00000009853,Novel08886,ENSGALG00000007000,Novel07020,ENSGALG00000015521,ENSGALG00000023195,ENSGALG00000004527,ENSGALG00000009261,ENSGALG00000016044,ENSGALG00000010974,ENSGALG00000009248,ENSGALG00000011577,Novel06164,ENSGALG00000008135,ENSGALG00000010379,ENSGALG00000028081,ENSGALG00000012975,ENSGALG00000011369,ENSGALG00000015466,ENSGALG00000019025,ENSGALG00000027247,ENSGALG00000006046,ENSGA…
GO:2000112	regulation of cellular macromolecule biosynthetic process	biological_process	0.00094822	0.074367	67	412	1727	15871	42	ENSGALG00000005653,ENSGALG00000023577,ENSGALG00000014884,ENSGALG00000007011,ENSGALG00000008014,ENSGALG00000013598,Novel00017,ENSGALG00000013357,ENSGALG00000023818,ENSGALG00000007392,ENSGALG00000014918,ENSGALG00000005613,Novel10510,ENSGALG00000006365,ENSGALG00000015305,ENSGALG00000001405,ENSGALG00000003928,ENSGALG00000025954,ENSGALG00000020423,ENSGALG00000005909,Novel01430,ENSGALG00000022994,Novel…	25	ENSGALG00000028081,ENSGALG00000012975,ENSGALG00000011369,ENSGALG00000015466,ENSGALG00000019025,ENSGALG00000027247,ENSGALG00000006046,ENSGALG00000008423,ENSGALG00000029011,ENSGALG00000009799,ENSGALG00000009853,Novel08886,ENSGALG00000007000,Novel07020,ENSGALG00000015521,ENSGALG00000023195,ENSGALG00000004527,ENSGALG00000009261,ENSGALG00000016044,ENSGALG00000010974,ENSGALG00000009248,ENSGALG000000115…
GO:0009889	regulation of biosynthetic process	biological_process	0.00095922	0.074367	67	412	1728	15871	42	ENSGALG00000006365,ENSGALG00000015305,ENSGALG00000001405,ENSGALG00000003928,ENSGALG00000025954,ENSGALG00000020423,Novel01430,ENSGALG00000005909,ENSGALG00000022994,Novel00973,ENSGALG00000015497,Novel00018,ENSGALG00000009302,Novel06507,ENSGALG00000012304,ENSGALG00000028015,ENSGALG00000008250,ENSGALG00000017220,ENSGALG00000006726,ENSGALG00000005757,ENSGALG00000027720,Novel00975,ENSGALG00000019470,EN…	25	ENSGALG00000009853,Novel08886,ENSGALG00000007000,Novel07020,ENSGALG00000015521,ENSGALG00000023195,ENSGALG00000004527,ENSGALG00000009261,ENSGALG00000016044,ENSGALG00000010974,ENSGALG00000009248,ENSGALG00000011577,Novel06164,ENSGALG00000008135,ENSGALG00000010379,ENSGALG00000028081,ENSGALG00000012975,ENSGALG00000011369,ENSGALG00000015466,ENSGALG00000019025,ENSGALG00000027247,ENSGALG00000006046,ENSGA…
GO:0016020	membrane	cellular_component	0.0010052	0.076487	161	412	4906	15871	66	ENSGALG00000001717,ENSGALG00000026834,ENSGALG00000015141,Novel06452,ENSGALG00000010683,ENSGALG00000013154,ENSGALG00000022994,ENSGALG00000026291,ENSGALG00000008166,ENSGALG00000006313,ENSGALG00000015597,Novel02027,ENSGALG00000011110,Novel02028,Novel03324,ENSGALG00000026862,Novel00836,ENSGALG00000016480,Novel04699,ENSGALG00000007039,ENSGALG00000012593,ENSGALG00000002982,ENSGALG00000005321,ENSGALG000…	95	ENSGALG00000020143,ENSGALG00000011616,ENSGALG00000016902,ENSGALG00000015737,ENSGALG00000010596,ENSGALG00000016101,ENSGALG00000017044,ENSGALG00000013929,ENSGALG00000015789,ENSGALG00000003657,ENSGALG00000012336,ENSGALG00000011009,ENSGALG00000026473,ENSGALG00000010793,ENSGALG00000011809,ENSGALG00000014206,ENSGALG00000003160,ENSGALG00000002312,ENSGALG00000009489,ENSGALG00000011120,ENSGALG00000006851,…
GO:0031224	intrinsic to membrane	cellular_component	0.0010478	0.078284	92	412	2556	15871	41	ENSGALG00000011706,ENSGALG00000015001,Novel00973,ENSGALG00000013154,ENSGALG00000010683,ENSGALG00000026834,ENSGALG00000015141,Novel06452,ENSGALG00000001717,ENSGALG00000017041,Novel02676,ENSGALG00000005460,Novel02027,ENSGALG00000008266,ENSGALG00000006726,ENSGALG00000005408,ENSGALG00000026862,ENSGALG00000016480,ENSGALG00000006313,ENSGALG00000008166,ENSGALG00000004239,ENSGALG00000005321,ENSGALG000000…	51	ENSGALG00000008901,ENSGALG00000017044,ENSGALG00000003161,ENSGALG00000015789,ENSGALG00000015737,ENSGALG00000011616,ENSGALG00000015521,ENSGALG00000010596,ENSGALG00000016101,ENSGALG00000017411,ENSGALG00000008032,ENSGALG00000009489,ENSGALG00000002312,ENSGALG00000011120,ENSGALG00000009248,ENSGALG00000003160,ENSGALG00000011341,ENSGALG00000026628,ENSGALG00000011009,Novel06164,ENSGALG00000012336,ENSGALG0…
GO:0080090	regulation of primary metabolic process	biological_process	0.0014096	0.10343	70	412	1841	15871	43	ENSGALG00000023577,ENSGALG00000014884,ENSGALG00000007011,ENSGALG00000005653,ENSGALG00000013598,ENSGALG00000008014,ENSGALG00000023818,ENSGALG00000013357,Novel00017,Novel10510,ENSGALG00000007392,ENSGALG00000014918,ENSGALG00000005613,ENSGALG00000005909,Novel01430,ENSGALG00000020423,ENSGALG00000022994,Novel00973,ENSGALG00000006365,ENSGALG00000001405,ENSGALG00000015305,ENSGALG00000025954,ENSGALG000000…	27	ENSGALG00000028081,ENSGALG00000012975,ENSGALG00000011369,ENSGALG00000015466,Novel10740,ENSGALG00000027247,ENSGALG00000006046,ENSGALG00000019025,ENSGALG00000029011,ENSGALG00000009799,ENSGALG00000008423,ENSGALG00000007000,Novel07020,ENSGALG00000009853,Novel08886,ENSGALG00000004527,ENSGALG00000009261,ENSGALG00000015521,ENSGALG00000023195,ENSGALG00000010974,ENSGALG00000009248,ENSGALG00000011577,ENSGA…
GO:0042221	response to chemical stimulus	biological_process	0.0014901	0.10742	12	412	162	15871	4	ENSGALG00000026499,ENSGALG00000027430,ENSGALG00000015305,ENSGALG00000026858	8	ENSGALG00000008490,ENSGALG00000010596,ENSGALG00000007875,ENSGALG00000007000,ENSGALG00000017044,Novel06164,Novel10634,Novel10740
GO:0019219	regulation of nucleobase-containing compound metabolic process	biological_process	0.0017157	0.11949	68	412	1790	15871	42	ENSGALG00000022994,Novel00973,ENSGALG00000005909,Novel01430,ENSGALG00000020423,ENSGALG00000001405,ENSGALG00000015305,ENSGALG00000003928,ENSGALG00000025954,ENSGALG00000006365,ENSGALG00000012304,ENSGALG00000028015,Novel06507,Novel00018,ENSGALG00000009302,ENSGALG00000015497,ENSGALG00000016308,ENSGALG00000019470,Novel00975,ENSGALG00000005757,ENSGALG00000027720,ENSGALG00000008250,ENSGALG00000017220,EN…	26	Novel07020,ENSGALG00000007000,Novel08886,ENSGALG00000009853,ENSGALG00000009261,ENSGALG00000004527,ENSGALG00000023195,ENSGALG00000015521,ENSGALG00000011577,ENSGALG00000010974,ENSGALG00000009248,ENSGALG00000005737,ENSGALG00000016044,ENSGALG00000010379,ENSGALG00000008135,Novel06164,ENSGALG00000012975,ENSGALG00000028081,ENSGALG00000015466,ENSGALG00000011369,ENSGALG00000027247,ENSGALG00000006046,ENSGA…
GO:0051171	regulation of nitrogen compound metabolic process	biological_process	0.0017157	0.11949	68	412	1790	15871	42	ENSGALG00000008250,ENSGALG00000017220,ENSGALG00000006726,ENSGALG00000005757,ENSGALG00000027720,Novel00975,ENSGALG00000016308,ENSGALG00000019470,ENSGALG00000007870,ENSGALG00000006515,ENSGALG00000006448,ENSGALG00000003424,ENSGALG00000018639,ENSGALG00000006365,ENSGALG00000001405,ENSGALG00000015305,ENSGALG00000025954,ENSGALG00000003928,Novel01430,ENSGALG00000005909,ENSGALG00000020423,ENSGALG000000229…	26	ENSGALG00000016044,ENSGALG00000005737,ENSGALG00000010974,ENSGALG00000009248,ENSGALG00000011577,Novel06164,ENSGALG00000008135,ENSGALG00000010379,ENSGALG00000009853,Novel08886,ENSGALG00000007000,Novel07020,ENSGALG00000015521,ENSGALG00000023195,ENSGALG00000004527,ENSGALG00000009261,ENSGALG00000019025,ENSGALG00000027247,ENSGALG00000006046,ENSGALG00000008423,ENSGALG00000029011,ENSGALG00000009799,ENSGA…
GO:0019222	regulation of metabolic process	biological_process	0.0017683	0.1211	73	412	1959	15871	44	ENSGALG00000012304,ENSGALG00000028015,Novel06507,Novel00018,ENSGALG00000009302,ENSGALG00000015497,ENSGALG00000022994,Novel00973,Novel01430,ENSGALG00000005909,ENSGALG00000020423,ENSGALG00000001405,ENSGALG00000015305,ENSGALG00000003928,ENSGALG00000025954,ENSGALG00000006365,ENSGALG00000018639,ENSGALG00000003424,ENSGALG00000007870,ENSGALG00000006448,ENSGALG00000006515,ENSGALG00000016308,ENSGALG000000…	29	ENSGALG00000009261,ENSGALG00000004527,ENSGALG00000023195,ENSGALG00000015521,Novel07020,ENSGALG00000007000,Novel08886,ENSGALG00000009853,ENSGALG00000010379,ENSGALG00000008135,Novel06164,ENSGALG00000011577,ENSGALG00000010974,ENSGALG00000009248,ENSGALG00000005737,ENSGALG00000016044,ENSGALG00000029134,ENSGALG00000015466,ENSGALG00000011369,Novel10740,ENSGALG00000012975,ENSGALG00000028081,ENSGALG000000…
GO:0031323	regulation of cellular metabolic process	biological_process	0.0017978	0.1211	71	412	1895	15871	43	ENSGALG00000028466,Novel00975,ENSGALG00000016308,ENSGALG00000019470,ENSGALG00000017220,ENSGALG00000006726,ENSGALG00000008250,ENSGALG00000027720,ENSGALG00000005757,ENSGALG00000018639,ENSGALG00000003424,ENSGALG00000007870,ENSGALG00000006448,ENSGALG00000006515,Novel01430,ENSGALG00000005909,ENSGALG00000020423,Novel00973,ENSGALG00000022994,ENSGALG00000006365,ENSGALG00000003928,ENSGALG00000025954,ENSGA…	28	ENSGALG00000009248,ENSGALG00000010974,ENSGALG00000011577,ENSGALG00000016044,ENSGALG00000005737,ENSGALG00000010379,Novel06164,ENSGALG00000008135,ENSGALG00000007000,Novel07020,ENSGALG00000009853,Novel08886,ENSGALG00000004527,ENSGALG00000009261,ENSGALG00000015521,ENSGALG00000023195,ENSGALG00000006046,ENSGALG00000027247,ENSGALG00000019025,ENSGALG00000009799,ENSGALG00000029011,ENSGALG00000008423,ENSGA…
GO:0044699	single-organism process	biological_process	0.0021693	0.14377	183	412	5700	15871	83	ENSGALG00000005727,ENSGALG00000027211,Novel10261,ENSGALG00000026499,ENSGALG00000016998,ENSGALG00000019077,ENSGALG00000007392,ENSGALG00000011446,ENSGALG00000005543,ENSGALG00000014453,ENSGALG00000005321,ENSGALG00000027430,ENSGALG00000022324,ENSGALG00000007039,Novel04699,ENSGALG00000002982,ENSGALG00000006511,ENSGALG00000006106,ENSGALG00000027720,ENSGALG00000028466,ENSGALG00000004751,Novel00836,ENSGA…	100	ENSGALG00000010786,ENSGALG00000007498,ENSGALG00000011926,ENSGALG00000010598,ENSGALG00000002859,ENSGALG00000005076,ENSGALG00000015332,ENSGALG00000014971,ENSGALG00000017238,ENSGALG00000022964,ENSGALG00000009429,ENSGALG00000013813,ENSGALG00000001264,ENSGALG00000029011,ENSGALG00000006490,Novel01185,Novel06729,ENSGALG00000005323,ENSGALG00000013363,ENSGALG00000015261,ENSGALG00000007354,ENSGALG000000149…
GO:0022891	substrate-specific transmembrane transporter activity	molecular_function	0.0025947	0.16923	49	412	1210	15871	18	ENSGALG00000026834,Novel06452,Novel04699,ENSGALG00000003014,ENSGALG00000006808,ENSGALG00000012593,Novel02676,Novel09645,Novel00973,ENSGALG00000000327,ENSGALG00000022994,ENSGALG00000015147,ENSGALG00000005435,ENSGALG00000005727,ENSGALG00000005408,Novel02675,Novel00836,Novel10346	31	ENSGALG00000015632,ENSGALG00000020143,ENSGALG00000016094,ENSGALG00000009265,ENSGALG00000029134,ENSGALG00000007354,ENSGALG00000015835,ENSGALG00000006490,ENSGALG00000015261,ENSGALG00000017044,ENSGALG00000026011,ENSGALG00000016607,ENSGALG00000028048,ENSGALG00000009395,ENSGALG00000022964,ENSGALG00000011009,Novel10634,ENSGALG00000002098,ENSGALG00000008423,ENSGALG00000010793,ENSGALG00000009799,ENSGALG0…
[truncated: 1,588 more rows]
