# Supplementary material for: Comparative transcriptome analysis of hypothalamus-regulated feed intake induced by exogenous visfatin in chicks
Source: BMC Genomics. 2018 Apr 11;19:249. doi: 10.1186/s12864-018-4644-7 (PMC5896085; doi:10.1186/s12864-018-4644-7)
Supplement: Supplementary file 6 — Table S4. KEGG analyses of DEGs in the three comparisons. (XLSX 31 kb) [file 12864_2018_4644_MOESM6_ESM.xlsx]

## Sheet: LTvsC all.DEG KEGG pathway
Table S4 KEGG analyses of DEGs in the three comparisons
##Databases: KEGG PATHWAY
##Statistical test method: hypergeometric test / Fisher's exact test
##FDR correction method: Benjamini and Hochberg
#Term	Database	ID	Input number	Background number	P-Value	Corrected P-Value	Input	KEGG_ID/KO	Entrez_ID	Hyperlink
ECM-receptor interaction	KEGG PATHWAY	gga04512	6	73	0.000489168	0.0165728	ENSGALG00000008141|Novel08831|ENSGALG00000002546|Novel09998|ENSGALG00000014903|ENSGALG00000014967	gga:422348|gga:395069|gga:395568|gga:396340|gga:100857227|gga:431597|	422348|395069|395568|396340|100857227|431597|	http://www.genome.jp/kegg-bin/show_pathway?gga04512/gga:431597%09red/gga:395069%09red/gga:396340%09red/gga:100857227%09red/gga:422348%09red/gga:395568%09red
Neuroactive ligand-receptor interaction	KEGG PATHWAY	gga04080	11	261	0.00067644	0.0165728	ENSGALG00000010078|ENSGALG00000002098|ENSGALG00000008901|ENSGALG00000003014|ENSGALG00000011616|ENSGALG00000015789|ENSGALG00000015261|ENSGALG00000014855|ENSGALG00000010683|ENSGALG00000010572|ENSGALG00000005801	gga:428573|gga:419619|gga:424548|gga:386578|gga:428759|gga:428633|gga:421117|gga:408184|gga:431264|gga:428900|gga:395606|	428573|419619|424548|386578|428759|428633|421117|408184|431264|428900|395606|	http://www.genome.jp/kegg-bin/show_pathway?gga04080/gga:424548%09red/gga:421117%09red/gga:386578%09red/gga:395606%09red/gga:428573%09red/gga:428633%09red/gga:431264%09red/gga:428900%09red/gga:419619%09red/gga:408184%09red/gga:428759%09red
Alanine, aspartate and glutamate metabolism	KEGG PATHWAY	gga00250	4	32	0.00107328	0.0175302	ENSGALG00000007334|ENSGALG00000003432|ENSGALG00000009589|ENSGALG00000007588	gga:416642|gga:431666|gga:395743|gga:395395|	416642|431666|395743|395395|	http://www.genome.jp/kegg-bin/show_pathway?gga00250/gga:416642%09red/gga:395395%09red/gga:395743%09red/gga:431666%09red
Hedgehog signaling pathway	KEGG PATHWAY	gga04340	4	45	0.00340011	0.0349335	ENSGALG00000005733|ENSGALG00000010858|ENSGALG00000006379|ENSGALG00000005410	gga:428953|gga:424168|gga:395615|gga:395703|	428953|424168|395615|395703|	http://www.genome.jp/kegg-bin/show_pathway?gga04340/gga:395703%09red/gga:424168%09red/gga:395615%09red/gga:428953%09red
Butanoate metabolism	KEGG PATHWAY	gga00650	3	23	0.00422187	0.0349335	ENSGALG00000007334|ENSGALG00000009589|ENSGALG00000007588	gga:416642|gga:395743|gga:395395|	416642|395743|395395|	http://www.genome.jp/kegg-bin/show_pathway?gga00650/gga:416642%09red/gga:395395%09red/gga:395743%09red
Taurine and hypotaurine metabolism	KEGG PATHWAY	gga00430	2	6	0.00427757	0.0349335	ENSGALG00000009589|ENSGALG00000007588	gga:395743|gga:395395|	395743|395395|	http://www.genome.jp/kegg-bin/show_pathway?gga00430/gga:395395%09red/gga:395743%09red
beta-Alanine metabolism	KEGG PATHWAY	gga00410	3	26	0.00577132	0.0403992	ENSGALG00000007334|ENSGALG00000009589|ENSGALG00000007588	gga:416642|gga:395743|gga:395395|	416642|395743|395395|	http://www.genome.jp/kegg-bin/show_pathway?gga00410/gga:416642%09red/gga:395395%09red/gga:395743%09red
Melanogenesis	KEGG PATHWAY	gga04916	5	89	0.00685395	0.0419805	ENSGALG00000005733|ENSGALG00000016600|ENSGALG00000008883|Novel07003|ENSGALG00000005410	gga:428953|gga:422011|gga:395508|gga:395571|gga:395703|	428953|422011|395508|395571|395703|	http://www.genome.jp/kegg-bin/show_pathway?gga04916/gga:395703%09red/gga:422011%09red/gga:395508%09red/gga:428953%09red/gga:395571%09red
Wnt signaling pathway	KEGG PATHWAY	gga04310	5	119	0.0208474	0.113502	ENSGALG00000005733|Novel07003|ENSGALG00000006998|ENSGALG00000008883|ENSGALG00000005410	gga:428953|gga:395571|gga:423114|gga:395508|gga:395703|	428953|395571|423114|395508|395703|	http://www.genome.jp/kegg-bin/show_pathway?gga04310/gga:423114%09red/gga:395703%09red/gga:395508%09red/gga:428953%09red/gga:395571%09red
Histidine metabolism	KEGG PATHWAY	gga00340	2	21	0.03414	0.152297	ENSGALG00000013094|ENSGALG00000023436	gga:420947|gga:415454|	420947|415454|	http://www.genome.jp/kegg-bin/show_pathway?gga00340/gga:415454%09red/gga:420947%09red
Focal adhesion	KEGG PATHWAY	gga04510	6	184	0.0341892	0.152297	ENSGALG00000007039|ENSGALG00000008141|Novel08831|ENSGALG00000002546|Novel09998|ENSGALG00000014903	gga:395889|gga:422348|gga:395069|gga:395568|gga:396340|gga:100857227|	395889|422348|395069|395568|396340|100857227|	http://www.genome.jp/kegg-bin/show_pathway?gga04510/gga:395069%09red/gga:396340%09red/gga:100857227%09red/gga:422348%09red/gga:395889%09red/gga:395568%09red
Cardiac muscle contraction	KEGG PATHWAY	gga04260	3	60	0.0459911	0.187797	ENSGALG00000013469|ENSGALG00000018372|ENSGALG00000026628	gga:775974|gga:807639|gga:100859614|	775974|807639|100859614|	http://www.genome.jp/kegg-bin/show_pathway?gga04260/gga:807639%09red/gga:775974%09red/gga:100859614%09red
TGF-beta signaling pathway	KEGG PATHWAY	gga04350	3	69	0.0636978	0.229814	ENSGALG00000026881|ENSGALG00000014908|ENSGALG00000007668	gga:395862|gga:396119|gga:395494|	395862|396119|395494|	http://www.genome.jp/kegg-bin/show_pathway?gga04350/gga:396119%09red/gga:395494%09red/gga:395862%09red
Tyrosine metabolism	KEGG PATHWAY	gga00350	2	31	0.0656613	0.229814	ENSGALG00000013094|ENSGALG00000006551	gga:420947|gga:395592|	420947|395592|	http://www.genome.jp/kegg-bin/show_pathway?gga00350/gga:420947%09red/gga:395592%09red
ABC transporters	KEGG PATHWAY	gga02010	2	37	0.0877797	0.286747	ENSGALG00000005752|ENSGALG00000015433	gga:424490|gga:373945|	424490|373945|	http://www.genome.jp/kegg-bin/show_pathway?gga02010/gga:424490%09red/gga:373945%09red
Folate biosynthesis	KEGG PATHWAY	gga00790	1	12	0.153461	0.469974	ENSGALG00000012200	gga:396146|	396146|	http://www.genome.jp/kegg-bin/show_pathway?gga00790/gga:396146%09red
Pantothenate and CoA biosynthesis	KEGG PATHWAY	gga00770	1	14	0.174899	0.478177	ENSGALG00000001165	gga:100736561|	100736561|	http://www.genome.jp/kegg-bin/show_pathway?gga00770/gga:100736561%09red
Cell adhesion molecules (CAMs)	KEGG PATHWAY	gga04514	3	112	0.180345	0.478177	ENSGALG00000001896|ENSGALG00000015624|ENSGALG00000026862	gga:424336|gga:395565|gga:424910|	424336|395565|424910|	http://www.genome.jp/kegg-bin/show_pathway?gga04514/gga:395565%09red/gga:424910%09red/gga:424336%09red
Phenylalanine metabolism	KEGG PATHWAY	gga00360	1	15	0.185416	0.478177	ENSGALG00000013094	gga:420947|	420947|	http://www.genome.jp/kegg-bin/show_pathway?gga00360/gga:420947%09red
Adipocytokine signaling pathway	KEGG PATHWAY	gga04920	2	64	0.205013	0.502282	ENSGALG00000025982|ENSGALG00000016600	gga:396464|gga:422011|	396464|422011|	http://www.genome.jp/kegg-bin/show_pathway?gga04920/gga:396464%09red/gga:422011%09red
Adherens junction	KEGG PATHWAY	gga04520	2	68	0.223721	0.511237	ENSGALG00000007039|ENSGALG00000008883	gga:395889|gga:395508|	395889|395508|	http://www.genome.jp/kegg-bin/show_pathway?gga04520/gga:395508%09red/gga:395889%09red
Phagosome	KEGG PATHWAY	gga04145	3	127	0.229535	0.511237	ENSGALG00000014903|ENSGALG00000008177|Novel09211	gga:100857227|gga:427721|gga:420146|	100857227|427721|420146|	http://www.genome.jp/kegg-bin/show_pathway?gga04145/gga:420146%09red/gga:100857227%09red/gga:427721%09red
Metabolic pathways	KEGG PATHWAY	gga01100	16	1049	0.277777	0.578884	ENSGALG00000000329|ENSGALG00000013094|ENSGALG00000006551|ENSGALG00000002712|ENSGALG00000008177|ENSGALG00000003432|ENSGALG00000012200|ENSGALG00000015147|ENSGALG00000013469|ENSGALG00000018372|ENSGALG00000007334|ENSGALG00000009589|ENSGALG00000001165|ENSGALG00000023436|ENSGALG00000009005|ENSGALG00000007588	gga:416675|gga:420947|gga:395592|gga:426846|gga:427721|gga:431666|gga:396146|gga:395264|gga:775974|gga:807639|gga:416642|gga:395743|gga:100736561|gga:415454|gga:424555|gga:395395|	416675|420947|395592|426846|427721|431666|396146|395264|775974|807639|416642|395743|100736561|415454|424555|395395|	http://www.genome.jp/kegg-bin/show_pathway?gga01100/gga:415454%09red/gga:395264%09red/gga:395592%09red/gga:426846%09red/gga:416675%09red/gga:420947%09red/gga:395395%09red/gga:416642%09red/gga:431666%09red/gga:424555%09red/gga:807639%09red/gga:775974%09red/gga:427721%09red/gga:100736561%09red/gga:396146%09red/gga:395743%09red
Propanoate metabolism	KEGG PATHWAY	gga00640	1	25	0.283535	0.578884	ENSGALG00000007334	gga:416642|	416642|	http://www.genome.jp/kegg-bin/show_pathway?gga00640/gga:416642%09red
Retinol metabolism	KEGG PATHWAY	gga00830	1	31	0.336681	0.617349	ENSGALG00000015147	gga:395264|	395264|	http://www.genome.jp/kegg-bin/show_pathway?gga00830/gga:395264%09red
Calcium signaling pathway	KEGG PATHWAY	gga04020	3	162	0.350662	0.617349	ENSGALG00000008177|ENSGALG00000000244|ENSGALG00000008901	gga:427721|gga:723973|gga:424548|	427721|723973|424548|	http://www.genome.jp/kegg-bin/show_pathway?gga04020/gga:723973%09red/gga:427721%09red/gga:424548%09red
Cysteine and methionine metabolism	KEGG PATHWAY	gga00270	1	33	0.353513	0.617349	ENSGALG00000000329	gga:416675|	416675|	http://www.genome.jp/kegg-bin/show_pathway?gga00270/gga:416675%09red
Cytokine-cytokine receptor interaction	KEGG PATHWAY	gga04060	3	165	0.361121	0.617349	ENSGALG00000014855|ENSGALG00000027311|ENSGALG00000007668	gga:408184|gga:425805|gga:395494|	408184|425805|395494|	http://www.genome.jp/kegg-bin/show_pathway?gga04060/gga:408184%09red/gga:425805%09red/gga:395494%09red
Steroid hormone biosynthesis	KEGG PATHWAY	gga00140	1	35	0.369921	0.617349	ENSGALG00000010625	gga:772291|	772291|	http://www.genome.jp/kegg-bin/show_pathway?gga00140/gga:772291%09red
Glycine, serine and threonine metabolism	KEGG PATHWAY	gga00260	1	36	0.377969	0.617349	ENSGALG00000003432	gga:431666|	431666|	http://www.genome.jp/kegg-bin/show_pathway?gga00260/gga:431666%09red
Tryptophan metabolism	KEGG PATHWAY	gga00380	1	39	0.401507	0.63464	ENSGALG00000013094	gga:420947|	420947|	http://www.genome.jp/kegg-bin/show_pathway?gga00380/gga:420947%09red
Valine, leucine and isoleucine degradation	KEGG PATHWAY	gga00280	1	41	0.416706	0.638082	ENSGALG00000007334	gga:416642|	416642|	http://www.genome.jp/kegg-bin/show_pathway?gga00280/gga:416642%09red
Oxidative phosphorylation	KEGG PATHWAY	gga00190	2	115	0.44049	0.654014	ENSGALG00000013469|ENSGALG00000018372	gga:775974|gga:807639|	775974|807639|	http://www.genome.jp/kegg-bin/show_pathway?gga00190/gga:807639%09red/gga:775974%09red
FoxO signaling pathway	KEGG PATHWAY	gga04068	2	121	0.466129	0.654014	ENSGALG00000009853|ENSGALG00000007039	gga:396110|gga:395889|	396110|395889|	http://www.genome.jp/kegg-bin/show_pathway?gga04068/gga:396110%09red/gga:395889%09red
Arginine and proline metabolism	KEGG PATHWAY	gga00330	1	50	0.4805	0.654014	ENSGALG00000008177	gga:427721|	427721|	http://www.genome.jp/kegg-bin/show_pathway?gga00330/gga:427721%09red
Glycerolipid metabolism	KEGG PATHWAY	gga00561	1	50	0.4805	0.654014	ENSGALG00000002712	gga:426846|	426846|	http://www.genome.jp/kegg-bin/show_pathway?gga00561/gga:426846%09red
Ribosome biogenesis in eukaryotes	KEGG PATHWAY	gga03008	1	68	0.588056	0.778777	ENSGALG00000023859	gga:430848|	430848|	http://www.genome.jp/kegg-bin/show_pathway?gga03008/gga:430848%09red
Progesterone-mediated oocyte maturation	KEGG PATHWAY	gga04914	1	74	0.618747	0.795598	ENSGALG00000007039	gga:395889|	395889|	http://www.genome.jp/kegg-bin/show_pathway?gga04914/gga:395889%09red
GnRH signaling pathway	KEGG PATHWAY	gga04912	1	77	0.633231	0.795598	ENSGALG00000000277	gga:770134|	770134|	http://www.genome.jp/kegg-bin/show_pathway?gga04912/gga:770134%09red
Oocyte meiosis	KEGG PATHWAY	gga04114	1	88	0.681821	0.835231	ENSGALG00000007039	gga:395889|	395889|	http://www.genome.jp/kegg-bin/show_pathway?gga04114/gga:395889%09red
Tight junction	KEGG PATHWAY	gga04530	1	118	0.784238	0.905318	ENSGALG00000026862	gga:424910|	424910|	http://www.genome.jp/kegg-bin/show_pathway?gga04530/gga:424910%09red
Adrenergic signaling in cardiomyocytes	KEGG PATHWAY	gga04261	1	121	0.792472	0.905318	ENSGALG00000026628	gga:100859614|	100859614|	http://www.genome.jp/kegg-bin/show_pathway?gga04261/gga:100859614%09red
Jak-STAT signaling pathway	KEGG PATHWAY	gga04630	1	125	0.802969	0.905318	ENSGALG00000014855	gga:408184|	408184|	http://www.genome.jp/kegg-bin/show_pathway?gga04630/gga:408184%09red
RNA transport	KEGG PATHWAY	gga03013	1	129	0.812938	0.905318	ENSGALG00000023859	gga:430848|	430848|	http://www.genome.jp/kegg-bin/show_pathway?gga03013/gga:430848%09red
Protein processing in endoplasmic reticulum	KEGG PATHWAY	gga04141	1	146	0.850018	0.909557	Novel09211	gga:420146|	420146|	http://www.genome.jp/kegg-bin/show_pathway?gga04141/gga:420146%09red
Purine metabolism	KEGG PATHWAY	gga00230	1	148	0.85387	0.909557	ENSGALG00000009005	gga:424555|	424555|	http://www.genome.jp/kegg-bin/show_pathway?gga00230/gga:424555%09red
Regulation of actin cytoskeleton	KEGG PATHWAY	gga04810	1	177	0.899855	0.93679	ENSGALG00000014903	gga:100857227|	100857227|	http://www.genome.jp/kegg-bin/show_pathway?gga04810/gga:100857227%09red
Endocytosis	KEGG PATHWAY	gga04144	1	192	0.917672	0.93679	ENSGALG00000007039	gga:395889|	395889|	http://www.genome.jp/kegg-bin/show_pathway?gga04144/gga:395889%09red
MAPK signaling pathway	KEGG PATHWAY	gga04010	1	214	0.938268	0.938268	ENSGALG00000026628	gga:100859614|	100859614|	http://www.genome.jp/kegg-bin/show_pathway?gga04010/gga:100859614%09red
--------------------
#Term	Database	ID	Input number	Background number	P-Value	Corrected P-Value	Input	KEGG_ID/KO	Entrez_ID	Hyperlink
--------------------
#Term	Database	ID	Input number	Background number	P-Value	Corrected P-Value	Input	KEGG_ID/KO	Entrez_ID	Hyperlink
--------------------

## Sheet: HTvsC all.DEG KEGG pathway
Table S4 KEGG analyses of DEGs in three comparisons.
##Databases: KEGG PATHWAY
##Statistical test method: hypergeometric test / Fisher's exact test
##FDR correction method: Benjamini and Hochberg
#Term	Database	ID	Input number	Background number	P-Value	Corrected P-Value	Input	KEGG_ID/KO	Entrez_ID	Hyperlink
Toll-like receptor signaling pathway	KEGG PATHWAY	gga04620	6	83	8.32356e-05	0.00291325	ENSGALG00000027864|ENSGALG00000021573|ENSGALG00000000951|ENSGALG00000026098|ENSGALG00000011668|ENSGALG00000012304	gga:396093|gga:417319|gga:395551|gga:396495|gga:395872|gga:396033|	396093|417319|395551|396495|395872|396033|	http://www.genome.jp/kegg-bin/show_pathway?gga04620/gga:417319%09red/gga:396495%09red/gga:395872%09red/gga:396093%09red/gga:396033%09red/gga:395551%09red
NOD-like receptor signaling pathway	KEGG PATHWAY	gga04621	4	41	0.000477213	0.00574665	ENSGALG00000027864|ENSGALG00000026098|ENSGALG00000011668|ENSGALG00000012304	gga:396093|gga:396495|gga:395872|gga:396033|	396093|396495|395872|396033|	http://www.genome.jp/kegg-bin/show_pathway?gga04621/gga:395872%09red/gga:396093%09red/gga:396033%09red/gga:396495%09red
Cytokine-cytokine receptor interaction	KEGG PATHWAY	gga04060	7	165	0.00049257	0.00574665	ENSGALG00000016782|ENSGALG00000024075|ENSGALG00000007174|ENSGALG00000000951|ENSGALG00000026098|ENSGALG00000026499|ENSGALG00000011668	gga:418715|gga:419771|gga:417247|gga:395551|gga:396495|gga:425564|gga:395872|	418715|419771|417247|395551|396495|425564|395872|	http://www.genome.jp/kegg-bin/show_pathway?gga04060/gga:418715%09red/gga:419771%09red/gga:395551%09red/gga:417247%09red/gga:395872%09red/gga:396495%09red/gga:425564%09red
Influenza A	KEGG PATHWAY	gga05164	6	130	0.000831134	0.00727242	ENSGALG00000027864|ENSGALG00000021573|ENSGALG00000027786|ENSGALG00000026098|ENSGALG00000011668|ENSGALG00000012304	gga:396093|gga:417319|gga:395299|gga:396495|gga:395872|gga:396033|	396093|417319|395299|396495|395872|396033|	http://www.genome.jp/kegg-bin/show_pathway?gga05164/gga:395299%09red/gga:417319%09red/gga:396495%09red/gga:395872%09red/gga:396093%09red/gga:396033%09red
RIG-I-like receptor signaling pathway	KEGG PATHWAY	gga04622	4	55	0.00133706	0.00935945	ENSGALG00000027864|ENSGALG00000026098|ENSGALG00000011668|ENSGALG00000012304	gga:396093|gga:396495|gga:395872|gga:396033|	396093|396495|395872|396033|	http://www.genome.jp/kegg-bin/show_pathway?gga04622/gga:395872%09red/gga:396093%09red/gga:396033%09red/gga:396495%09red
Salmonella infection	KEGG PATHWAY	gga05132	4	66	0.00251729	0.0146842	ENSGALG00000000951|ENSGALG00000026098|ENSGALG00000011668|ENSGALG00000012304	gga:395551|gga:396495|gga:395872|gga:396033|	395551|396495|395872|396033|	http://www.genome.jp/kegg-bin/show_pathway?gga05132/gga:395872%09red/gga:396495%09red/gga:396033%09red/gga:395551%09red
Cytosolic DNA-sensing pathway	KEGG PATHWAY	gga04623	3	40	0.00512558	0.0256279	ENSGALG00000000951|ENSGALG00000027864|ENSGALG00000012304	gga:395551|gga:396093|gga:396033|	395551|396093|396033|	http://www.genome.jp/kegg-bin/show_pathway?gga04623/gga:395551%09red/gga:396093%09red/gga:396033%09red
Adipocytokine signaling pathway	KEGG PATHWAY	gga04920	3	64	0.0173055	0.0737739	ENSGALG00000027864|ENSGALG00000027786|ENSGALG00000012304	gga:396093|gga:395299|gga:396033|	396093|395299|396033|	http://www.genome.jp/kegg-bin/show_pathway?gga04920/gga:395299%09red/gga:396093%09red/gga:396033%09red
Apoptosis	KEGG PATHWAY	gga04210	3	69	0.0209306	0.0737739	ENSGALG00000027864|ENSGALG00000021573|ENSGALG00000012304	gga:396093|gga:417319|gga:396033|	396093|417319|396033|	http://www.genome.jp/kegg-bin/show_pathway?gga04210/gga:417319%09red/gga:396093%09red/gga:396033%09red
Jak-STAT signaling pathway	KEGG PATHWAY	gga04630	4	125	0.0210783	0.0737739	ENSGALG00000021573|ENSGALG00000027786|ENSGALG00000000742|ENSGALG00000024075	gga:417319|gga:395299|gga:100858838|gga:419771|	417319|395299|100858838|419771|	http://www.genome.jp/kegg-bin/show_pathway?gga04630/gga:419771%09red/gga:417319%09red/gga:395299%09red/gga:100858838%09red
Herpes simplex infection	KEGG PATHWAY	gga05168	4	143	0.0320573	0.102001	ENSGALG00000027864|ENSGALG00000027786|ENSGALG00000027944|ENSGALG00000012304	gga:396093|gga:395299|gga:100857553|gga:396033|	396093|395299|100857553|396033|	http://www.genome.jp/kegg-bin/show_pathway?gga05168/gga:395299%09red/gga:396093%09red/gga:100857553%09red/gga:396033%09red
Sulfur metabolism	KEGG PATHWAY	gga00920	1	10	0.0863665	0.251902	ENSGALG00000003689	gga:423678|	423678|	http://www.genome.jp/kegg-bin/show_pathway?gga00920/gga:423678%09red
MAPK signaling pathway	KEGG PATHWAY	gga04010	4	214	0.102751	0.276637	ENSGALG00000016782|ENSGALG00000003706|ENSGALG00000005653|ENSGALG00000012304	gga:418715|gga:374192|gga:386574|gga:396033|	418715|374192|386574|396033|	http://www.genome.jp/kegg-bin/show_pathway?gga04010/gga:374192%09red/gga:396033%09red/gga:386574%09red/gga:418715%09red
Primary bile acid biosynthesis	KEGG PATHWAY	gga00120	1	15	0.123148	0.304097	ENSGALG00000006352	gga:423788|	423788|	http://www.genome.jp/kegg-bin/show_pathway?gga00120/gga:423788%09red
Selenocompound metabolism	KEGG PATHWAY	gga00450	1	16	0.130327	0.304097	ENSGALG00000003689	gga:423678|	423678|	http://www.genome.jp/kegg-bin/show_pathway?gga00450/gga:423678%09red
Tyrosine metabolism	KEGG PATHWAY	gga00350	1	31	0.231302	0.491824	ENSGALG00000006551	gga:395592|	395592|	http://www.genome.jp/kegg-bin/show_pathway?gga00350/gga:395592%09red
Cell adhesion molecules (CAMs)	KEGG PATHWAY	gga04514	2	112	0.238886	0.491824	ENSGALG00000003932|ENSGALG00000027944	gga:419184|gga:100857553|	419184|100857553|	http://www.genome.jp/kegg-bin/show_pathway?gga04514/gga:419184%09red/gga:100857553%09red
Insulin signaling pathway	KEGG PATHWAY	gga04910	2	118	0.257087	0.499891	ENSGALG00000027786|ENSGALG00000021573	gga:395299|gga:417319|	395299|417319|	http://www.genome.jp/kegg-bin/show_pathway?gga04910/gga:417319%09red/gga:395299%09red
mTOR signaling pathway	KEGG PATHWAY	gga04150	1	52	0.353493	0.638295	ENSGALG00000021573	gga:417319|	417319|	http://www.genome.jp/kegg-bin/show_pathway?gga04150/gga:417319%09red
VEGF signaling pathway	KEGG PATHWAY	gga04370	1	56	0.374491	0.638295	ENSGALG00000021573	gga:417319|	417319|	http://www.genome.jp/kegg-bin/show_pathway?gga04370/gga:417319%09red
p53 signaling pathway	KEGG PATHWAY	gga04115	1	61	0.399793	0.638295	Novel10550	gga:770077|	770077|	http://www.genome.jp/kegg-bin/show_pathway?gga04115/gga:770077%09red
RNA degradation	KEGG PATHWAY	gga03018	1	63	0.409629	0.638295	ENSGALG00000026858	gga:419932|	419932|	http://www.genome.jp/kegg-bin/show_pathway?gga03018/gga:419932%09red
ECM-receptor interaction	KEGG PATHWAY	gga04512	1	73	0.45647	0.638295	ENSGALG00000003932	gga:419184|	419184|	http://www.genome.jp/kegg-bin/show_pathway?gga04512/gga:419184%09red
Progesterone-mediated oocyte maturation	KEGG PATHWAY	gga04914	1	74	0.460948	0.638295	ENSGALG00000021573	gga:417319|	417319|	http://www.genome.jp/kegg-bin/show_pathway?gga04914/gga:417319%09red
Phosphatidylinositol signaling system	KEGG PATHWAY	gga04070	1	75	0.465389	0.638295	ENSGALG00000021573	gga:417319|	417319|	http://www.genome.jp/kegg-bin/show_pathway?gga04070/gga:417319%09red
ErbB signaling pathway	KEGG PATHWAY	gga04012	1	77	0.474162	0.638295	ENSGALG00000021573	gga:417319|	417319|	http://www.genome.jp/kegg-bin/show_pathway?gga04012/gga:417319%09red
FoxO signaling pathway	KEGG PATHWAY	gga04068	1	121	0.634941	0.761494	ENSGALG00000021573	gga:417319|	417319|	http://www.genome.jp/kegg-bin/show_pathway?gga04068/gga:417319%09red
Adrenergic signaling in cardiomyocytes	KEGG PATHWAY	gga04261	1	121	0.634941	0.761494	ENSGALG00000021573	gga:417319|	417319|	http://www.genome.jp/kegg-bin/show_pathway?gga04261/gga:417319%09red
Ubiquitin mediated proteolysis	KEGG PATHWAY	gga04120	1	124	0.643935	0.761494	ENSGALG00000027786	gga:395299|	395299|	http://www.genome.jp/kegg-bin/show_pathway?gga04120/gga:395299%09red
Phagosome	KEGG PATHWAY	gga04145	1	127	0.652709	0.761494	ENSGALG00000027944	gga:100857553|	100857553|	http://www.genome.jp/kegg-bin/show_pathway?gga04145/gga:100857553%09red
Purine metabolism	KEGG PATHWAY	gga00230	1	148	0.708432	0.799843	ENSGALG00000003689	gga:423678|	423678|	http://www.genome.jp/kegg-bin/show_pathway?gga00230/gga:423678%09red
Regulation of actin cytoskeleton	KEGG PATHWAY	gga04810	1	177	0.771139	0.821617	ENSGALG00000021573	gga:417319|	417319|	http://www.genome.jp/kegg-bin/show_pathway?gga04810/gga:417319%09red
Focal adhesion	KEGG PATHWAY	gga04510	1	184	0.784158	0.821617	ENSGALG00000021573	gga:417319|	417319|	http://www.genome.jp/kegg-bin/show_pathway?gga04510/gga:417319%09red
Endocytosis	KEGG PATHWAY	gga04144	1	192	0.798142	0.821617	ENSGALG00000027944	gga:100857553|	100857553|	http://www.genome.jp/kegg-bin/show_pathway?gga04144/gga:100857553%09red
Metabolic pathways	KEGG PATHWAY	gga01100	2	1049	0.998848	0.998848	ENSGALG00000003689|ENSGALG00000006551	gga:423678|gga:395592|	423678|395592|	http://www.genome.jp/kegg-bin/show_pathway?gga01100/gga:423678%09red/gga:395592%09red
--------------------
#Term	Database	ID	Input number	Background number	P-Value	Corrected P-Value	Input	KEGG_ID/KO	Entrez_ID	Hyperlink
--------------------
#Term	Database	ID	Input number	Background number	P-Value	Corrected P-Value	Input	KEGG_ID/KO	Entrez_ID	Hyperlink
--------------------

## Sheet: HTvsLT all.DEG KEGG pathway
Table S4 KEGG analyses of DEGs in three comparisons.
##Databases: KEGG PATHWAY
##Statistical test method: hypergeometric test / Fisher's exact test
##FDR correction method: Benjamini and Hochberg
#Term	Database	ID	Input number	Background number	P-Value	Corrected P-Value	Input	KEGG_ID/KO	Entrez_ID	Hyperlink
Neuroactive ligand-receptor interaction	KEGG PATHWAY	gga04080	27	261	1.12673e-07	9.57718e-06	ENSGALG00000020143|ENSGALG00000007498|ENSGALG00000010596|ENSGALG00000009429|ENSGALG00000011809|ENSGALG00000014206|ENSGALG00000006576|ENSGALG00000001690|ENSGALG00000010683|ENSGALG00000026011|ENSGALG00000016998|ENSGALG00000011616|ENSGALG00000008901|ENSGALG00000015824|ENSGALG00000009395|ENSGALG00000009808|ENSGALG00000013813|ENSGALG00000015789|ENSGALG00000015261|ENSGALG00000016101|ENSGALG00000015835|…	gga:422771|gga:429337|gga:768993|gga:422415|gga:417965|gga:770511|gga:418644|gga:414890|gga:431264|gga:428512|gga:396118|gga:428759|gga:424548|gga:421829|gga:422411|gga:771773|gga:428610|gga:428633|gga:421117|gga:395770|gga:418489|gga:419619|gga:386578|gga:373933|gga:420979|gga:408184|gga:395937|	422771|429337|768993|422415|417965|770511|418644|414890|431264|428512|396118|428759|424548|421829|422411|771773|428610|428633|421117|395770|418489|419619|386578|373933|420979|408184|395937|	http://www.genome.jp/kegg-bin/show_pathway?gga04080/gga:421117%09red/gga:386578%09red/gga:420979%09red/gga:768993%09red/gga:395770%09red/gga:395937%09red/gga:431264%09red/gga:414890%09red/gga:770511%09red/gga:373933%09red/gga:408184%09red/gga:771773%09red/gga:421829%09red/gga:428759%09red/gga:418644%09red/gga:429337%09red/gga:419619%09red/gga:424548%09red/gga:422415%09red/gga:422411%09red/gga:428…
ECM-receptor interaction	KEGG PATHWAY	gga04512	11	73	3.57357e-05	0.00151877	ENSGALG00000008141|ENSGALG00000005321|ENSGALG00000008266|ENSGALG00000007113|ENSGALG00000016480|ENSGALG00000002546|ENSGALG00000004946|ENSGALG00000014967|ENSGALG00000015001|ENSGALG00000007849|ENSGALG00000014014	gga:422348|gga:428148|gga:422350|gga:396440|gga:421960|gga:395568|gga:424799|gga:431597|gga:421749|gga:395666|gga:421709|	422348|428148|422350|396440|421960|395568|424799|431597|421749|395666|421709|	http://www.genome.jp/kegg-bin/show_pathway?gga04512/gga:431597%09red/gga:422348%09red/gga:428148%09red/gga:396440%09red/gga:395568%09red/gga:421709%09red/gga:421960%09red/gga:424799%09red/gga:395666%09red/gga:422350%09red/gga:421749%09red
Cytokine-cytokine receptor interaction	KEGG PATHWAY	gga04060	14	165	0.000892788	0.0252957	ENSGALG00000000951|ENSGALG00000006313|ENSGALG00000007668|ENSGALG00000013929|ENSGALG00000007174|ENSGALG00000009612|ENSGALG00000014855|ENSGALG00000026163|ENSGALG00000026098|ENSGALG00000006106|ENSGALG00000026499|ENSGALG00000009904|ENSGALG00000011668|ENSGALG00000006032	gga:395551|gga:416585|gga:395494|gga:395509|gga:417247|gga:421352|gga:408184|gga:428067|gga:396495|gga:395096|gga:425564|gga:417838|gga:395872|gga:422230|	395551|416585|395494|395509|417247|421352|408184|428067|396495|395096|425564|417838|395872|422230|	http://www.genome.jp/kegg-bin/show_pathway?gga04060/gga:416585%09red/gga:395494%09red/gga:396495%09red/gga:428067%09red/gga:417838%09red/gga:422230%09red/gga:421352%09red/gga:417247%09red/gga:395872%09red/gga:395096%09red/gga:395551%09red/gga:395509%09red/gga:408184%09red/gga:425564%09red
beta-Alanine metabolism	KEGG PATHWAY	gga00410	4	26	0.0114001	0.242253	ENSGALG00000007334|ENSGALG00000007129|ENSGALG00000009589|ENSGALG00000007588	gga:416642|gga:395389|gga:395743|gga:395395|	416642|395389|395743|395395|	http://www.genome.jp/kegg-bin/show_pathway?gga00410/gga:416642%09red/gga:395395%09red/gga:395389%09red/gga:395743%09red
Alanine, aspartate and glutamate metabolism	KEGG PATHWAY	gga00250	4	32	0.0213371	0.25291	ENSGALG00000007334|ENSGALG00000003432|ENSGALG00000009589|ENSGALG00000007588	gga:416642|gga:431666|gga:395743|gga:395395|	416642|431666|395743|395395|	http://www.genome.jp/kegg-bin/show_pathway?gga00250/gga:416642%09red/gga:395395%09red/gga:395743%09red/gga:431666%09red
Taurine and hypotaurine metabolism	KEGG PATHWAY	gga00430	2	6	0.0219056	0.25291	ENSGALG00000009589|ENSGALG00000007588	gga:395743|gga:395395|	395743|395395|	http://www.genome.jp/kegg-bin/show_pathway?gga00430/gga:395395%09red/gga:395743%09red
Glycerolipid metabolism	KEGG PATHWAY	gga00561	5	50	0.0232458	0.25291	ENSGALG00000013072|ENSGALG00000000984|ENSGALG00000002712|ENSGALG00000026834|ENSGALG00000010786	gga:395338|gga:770506|gga:426846|gga:100858471|gga:772367|	395338|770506|426846|100858471|772367|	http://www.genome.jp/kegg-bin/show_pathway?gga00561/gga:395338%09red/gga:770506%09red/gga:772367%09red/gga:100858471%09red/gga:426846%09red
TGF-beta signaling pathway	KEGG PATHWAY	gga04350	6	69	0.0238033	0.25291	ENSGALG00000018639|ENSGALG00000016308|ENSGALG00000009612|ENSGALG00000007668|ENSGALG00000014908|ENSGALG00000007870	gga:429683|gga:420332|gga:421352|gga:395494|gga:396119|gga:395132|	429683|420332|421352|395494|396119|395132|	http://www.genome.jp/kegg-bin/show_pathway?gga04350/gga:429683%09red/gga:395494%09red/gga:395132%09red/gga:421352%09red/gga:420332%09red/gga:396119%09red
Focal adhesion	KEGG PATHWAY	gga04510	11	184	0.0310918	0.281997	ENSGALG00000007039|ENSGALG00000008141|ENSGALG00000005321|ENSGALG00000008266|ENSGALG00000007113|ENSGALG00000004946|ENSGALG00000013929|ENSGALG00000002546|ENSGALG00000015001|ENSGALG00000002859|ENSGALG00000014014	gga:395889|gga:422348|gga:428148|gga:422350|gga:396440|gga:424799|gga:395509|gga:395568|gga:421749|gga:395870|gga:421709|	395889|422348|428148|422350|396440|424799|395509|395568|421749|395870|421709|	http://www.genome.jp/kegg-bin/show_pathway?gga04510/gga:422348%09red/gga:428148%09red/gga:396440%09red/gga:395568%09red/gga:421709%09red/gga:395870%09red/gga:424799%09red/gga:395889%09red/gga:395509%09red/gga:422350%09red/gga:421749%09red
Histidine metabolism	KEGG PATHWAY	gga00340	3	21	0.0331761	0.281997	ENSGALG00000007129|ENSGALG00000013094|ENSGALG00000023436	gga:395389|gga:420947|gga:415454|	395389|420947|415454|	http://www.genome.jp/kegg-bin/show_pathway?gga00340/gga:415454%09red/gga:420947%09red/gga:395389%09red
Butanoate metabolism	KEGG PATHWAY	gga00650	3	23	0.0408166	0.315401	ENSGALG00000007334|ENSGALG00000009589|ENSGALG00000007588	gga:416642|gga:395743|gga:395395|	416642|395743|395395|	http://www.genome.jp/kegg-bin/show_pathway?gga00650/gga:416642%09red/gga:395395%09red/gga:395743%09red
Adipocytokine signaling pathway	KEGG PATHWAY	gga04920	5	64	0.0539575	0.382199	ENSGALG00000025982|ENSGALG00000016600|ENSGALG00000010983|ENSGALG00000027430|ENSGALG00000012304	gga:396464|gga:422011|gga:396464|gga:427535|gga:396033|	396464|422011|396464|427535|396033|	http://www.genome.jp/kegg-bin/show_pathway?gga04920/gga:396464%09red/gga:422011%09red/gga:396033%09red/gga:427535%09red
Cell adhesion molecules (CAMs)	KEGG PATHWAY	gga04514	7	112	0.0641074	0.410799	ENSGALG00000026291|ENSGALG00000010518|ENSGALG00000016480|ENSGALG00000015737|ENSGALG00000022557|ENSGALG00000027255|ENSGALG00000026862	gga:414845|gga:423385|gga:421960|gga:427968|gga:374029|gga:423385|gga:424910|	414845|423385|421960|427968|374029|423385|424910|	http://www.genome.jp/kegg-bin/show_pathway?gga04514/gga:414845%09red/gga:427968%09red/gga:421960%09red/gga:423385%09red/gga:374029%09red/gga:424910%09red
Calcium signaling pathway	KEGG PATHWAY	gga04020	9	162	0.0689212	0.410799	ENSGALG00000009068|ENSGALG00000000244|ENSGALG00000008901|ENSGALG00000013929|ENSGALG00000017238|ENSGALG00000010596|ENSGALG00000009808|ENSGALG00000016101|ENSGALG00000008875	gga:416743|gga:723973|gga:424548|gga:395509|gga:373933|gga:768993|gga:771773|gga:395770|gga:427687|	416743|723973|424548|395509|373933|768993|771773|395770|427687|	http://www.genome.jp/kegg-bin/show_pathway?gga04020/gga:723973%09red/gga:424548%09red/gga:768993%09red/gga:395770%09red/gga:416743%09red/gga:427687%09red/gga:395509%09red/gga:771773%09red/gga:373933%09red
MAPK signaling pathway	KEGG PATHWAY	gga04010	11	214	0.072494	0.410799	ENSGALG00000007356|ENSGALG00000016866|ENSGALG00000016308|ENSGALG00000026628|ENSGALG00000013929|ENSGALG00000028155|ENSGALG00000005653|ENSGALG00000009612|ENSGALG00000002859|ENSGALG00000009437|ENSGALG00000012304	gga:420479|gga:395554|gga:420332|gga:100859614|gga:395509|gga:431336|gga:386574|gga:421352|gga:395870|gga:424997|gga:396033|	420479|395554|420332|100859614|395509|431336|386574|421352|395870|424997|396033|	http://www.genome.jp/kegg-bin/show_pathway?gga04010/gga:386574%09red/gga:420479%09red/gga:395554%09red/gga:100859614%09red/gga:421352%09red/gga:424997%09red/gga:395870%09red/gga:396033%09red/gga:420332%09red/gga:395509%09red/gga:431336%09red
Phenylalanine metabolism	KEGG PATHWAY	gga00360	2	15	0.0893658	0.474756	ENSGALG00000007129|ENSGALG00000013094	gga:395389|gga:420947|	395389|420947|	http://www.genome.jp/kegg-bin/show_pathway?gga00360/gga:420947%09red/gga:395389%09red
Toll-like receptor signaling pathway	KEGG PATHWAY	gga04620	5	83	0.120946	0.604728	ENSGALG00000007356|ENSGALG00000000951|ENSGALG00000026098|ENSGALG00000011668|ENSGALG00000012304	gga:420479|gga:395551|gga:396495|gga:395872|gga:396033|	420479|395551|396495|395872|396033|	http://www.genome.jp/kegg-bin/show_pathway?gga04620/gga:396495%09red/gga:395551%09red/gga:420479%09red/gga:396033%09red/gga:395872%09red
Pentose and glucuronate interconversions	KEGG PATHWAY	gga00040	2	20	0.138018	0.634858	ENSGALG00000013072|ENSGALG00000014320	gga:395338|gga:422792|	395338|422792|	http://www.genome.jp/kegg-bin/show_pathway?gga00040/gga:395338%09red/gga:422792%09red
NOD-like receptor signaling pathway	KEGG PATHWAY	gga04621	3	41	0.141909	0.634858	ENSGALG00000026098|ENSGALG00000011668|ENSGALG00000012304	gga:396495|gga:395872|gga:396033|	396495|395872|396033|	http://www.genome.jp/kegg-bin/show_pathway?gga04621/gga:396495%09red/gga:396033%09red/gga:395872%09red
Salmonella infection	KEGG PATHWAY	gga05132	4	66	0.1545	0.656623	ENSGALG00000000951|ENSGALG00000026098|ENSGALG00000011668|ENSGALG00000012304	gga:395551|gga:396495|gga:395872|gga:396033|	395551|396495|395872|396033|	http://www.genome.jp/kegg-bin/show_pathway?gga05132/gga:396495%09red/gga:395551%09red/gga:396033%09red/gga:395872%09red
Wnt signaling pathway	KEGG PATHWAY	gga04310	6	119	0.168172	0.680698	ENSGALG00000009867|ENSGALG00000016308|Novel06875|Novel07003|ENSGALG00000002859|ENSGALG00000008875	gga:417831|gga:420332|gga:395571|gga:395571|gga:395870|gga:427687|	417831|420332|395571|395571|395870|427687|	http://www.genome.jp/kegg-bin/show_pathway?gga04310/gga:417831%09red/gga:395870%09red/gga:395571%09red/gga:427687%09red/gga:420332%09red
Jak-STAT signaling pathway	KEGG PATHWAY	gga04630	6	125	0.194849	0.752825	ENSGALG00000006313|ENSGALG00000016308|ENSGALG00000014855|ENSGALG00000007158|ENSGALG00000009904|ENSGALG00000006032	gga:416585|gga:420332|gga:408184|gga:416630|gga:417838|gga:422230|	416585|420332|408184|416630|417838|422230|	http://www.genome.jp/kegg-bin/show_pathway?gga04630/gga:416585%09red/gga:408184%09red/gga:422230%09red/gga:416630%09red/gga:420332%09red/gga:417838%09red
Drug metabolism - cytochrome P450	KEGG PATHWAY	gga00982	2	29	0.23489	0.78048	ENSGALG00000003316|ENSGALG00000007129	gga:395267|gga:395389|	395267|395389|	http://www.genome.jp/kegg-bin/show_pathway?gga00982/gga:395267%09red/gga:395389%09red
Other types of O-glycan biosynthesis	KEGG PATHWAY	gga00514	2	29	0.23489	0.78048	ENSGALG00000015075|ENSGALG00000016803	gga:408180|gga:403122|	408180|403122|	http://www.genome.jp/kegg-bin/show_pathway?gga00514/gga:408180%09red/gga:403122%09red
Gap junction	KEGG PATHWAY	gga04540	4	80	0.239669	0.78048	ENSGALG00000013929|ENSGALG00000005076|ENSGALG00000017238|ENSGALG00000008875	gga:395509|gga:429128|gga:373933|gga:427687|	395509|429128|373933|427687|	http://www.genome.jp/kegg-bin/show_pathway?gga04540/gga:395509%09red/gga:427687%09red/gga:373933%09red/gga:429128%09red
RIG-I-like receptor signaling pathway	KEGG PATHWAY	gga04622	3	55	0.24781	0.78048	ENSGALG00000026098|ENSGALG00000011668|ENSGALG00000012304	gga:396495|gga:395872|gga:396033|	396495|395872|396033|	http://www.genome.jp/kegg-bin/show_pathway?gga04622/gga:396495%09red/gga:396033%09red/gga:395872%09red
Tyrosine metabolism	KEGG PATHWAY	gga00350	2	31	0.257099	0.78048	ENSGALG00000007129|ENSGALG00000013094	gga:395389|gga:420947|	395389|420947|	http://www.genome.jp/kegg-bin/show_pathway?gga00350/gga:420947%09red/gga:395389%09red
Retinol metabolism	KEGG PATHWAY	gga00830	2	31	0.257099	0.78048	ENSGALG00000005408|ENSGALG00000015147	gga:395346|gga:395264|	395346|395264|	http://www.genome.jp/kegg-bin/show_pathway?gga00830/gga:395264%09red/gga:395346%09red
Cysteine and methionine metabolism	KEGG PATHWAY	gga00270	2	33	0.27934	0.800745	ENSGALG00000000329|ENSGALG00000011178	gga:416675|gga:422600|	416675|422600|	http://www.genome.jp/kegg-bin/show_pathway?gga00270/gga:416675%09red/gga:422600%09red
Ascorbate and aldarate metabolism	KEGG PATHWAY	gga00053	1	10	0.282616	0.800745	ENSGALG00000014320	gga:422792|	422792|	http://www.genome.jp/kegg-bin/show_pathway?gga00053/gga:422792%09red
Melanogenesis	KEGG PATHWAY	gga04916	4	89	0.299128	0.800945	Novel06875|ENSGALG00000016600|Novel07003|ENSGALG00000008875	gga:395571|gga:422011|gga:395571|gga:427687|	395571|422011|395571|427687|	http://www.genome.jp/kegg-bin/show_pathway?gga04916/gga:422011%09red/gga:427687%09red/gga:395571%09red
Starch and sucrose metabolism	KEGG PATHWAY	gga00500	2	35	0.301532	0.800945	ENSGALG00000014320|ENSGALG00000017304	gga:422792|gga:419052|	422792|419052|	http://www.genome.jp/kegg-bin/show_pathway?gga00500/gga:419052%09red/gga:422792%09red
Glycine, serine and threonine metabolism	KEGG PATHWAY	gga00260	2	36	0.312588	0.805152	ENSGALG00000013069|ENSGALG00000003432	gga:418172|gga:431666|	418172|431666|	http://www.genome.jp/kegg-bin/show_pathway?gga00260/gga:418172%09red/gga:431666%09red
Tryptophan metabolism	KEGG PATHWAY	gga00380	2	39	0.3455	0.841411	ENSGALG00000013094|ENSGALG00000002266	gga:420947|gga:423618|	420947|423618|	http://www.genome.jp/kegg-bin/show_pathway?gga00380/gga:420947%09red/gga:423618%09red
Adherens junction	KEGG PATHWAY	gga04520	3	68	0.353775	0.841411	ENSGALG00000007039|ENSGALG00000002859|ENSGALG00000007870	gga:395889|gga:395870|gga:395132|	395889|395870|395132|	http://www.genome.jp/kegg-bin/show_pathway?gga04520/gga:395870%09red/gga:395132%09red/gga:395889%09red
Cytosolic DNA-sensing pathway	KEGG PATHWAY	gga04623	2	40	0.356362	0.841411	ENSGALG00000000951|ENSGALG00000012304	gga:395551|gga:396033|	395551|396033|	http://www.genome.jp/kegg-bin/show_pathway?gga04623/gga:395551%09red/gga:396033%09red
Endocytosis	KEGG PATHWAY	gga04144	7	192	0.379783	0.872474	ENSGALG00000007039|ENSGALG00000018639|ENSGALG00000012975|ENSGALG00000013929|ENSGALG00000009612|ENSGALG00000011041|ENSGALG00000007870	gga:395889|gga:429683|gga:418146|gga:395509|gga:421352|gga:424698|gga:395132|	395889|429683|418146|395509|421352|424698|395132|	http://www.genome.jp/kegg-bin/show_pathway?gga04144/gga:429683%09red/gga:424698%09red/gga:418146%09red/gga:421352%09red/gga:395889%09red/gga:395509%09red/gga:395132%09red
Phosphatidylinositol signaling system	KEGG PATHWAY	gga04070	3	75	0.410519	0.918266	ENSGALG00000009068|ENSGALG00000008875|ENSGALG00000010786	gga:416743|gga:427687|gga:772367|	416743|427687|772367|	http://www.genome.jp/kegg-bin/show_pathway?gga04070/gga:416743%09red/gga:427687%09red/gga:772367%09red
Cell cycle	KEGG PATHWAY	gga04110	4	110	0.440992	0.932133	ENSGALG00000007870|ENSGALG00000009612|ENSGALG00000017358|ENSGALG00000016308	gga:395132|gga:421352|gga:427820|gga:420332|	395132|421352|427820|420332|	http://www.genome.jp/kegg-bin/show_pathway?gga04110/gga:427820%09red/gga:395132%09red/gga:421352%09red/gga:420332%09red
Sphingolipid metabolism	KEGG PATHWAY	gga00600	2	49	0.450586	0.932133	ENSGALG00000003160|ENSGALG00000026834	gga:420118|gga:100858471|	420118|100858471|	http://www.genome.jp/kegg-bin/show_pathway?gga00600/gga:420118%09red/gga:100858471%09red
Glycosaminoglycan biosynthesis - chondroitin sulfate / dermatan sulfate	KEGG PATHWAY	gga00532	1	19	0.453478	0.932133	ENSGALG00000026473	gga:418081|	418081|	http://www.genome.jp/kegg-bin/show_pathway?gga00532/gga:418081%09red
Glycolysis / Gluconeogenesis	KEGG PATHWAY	gga00010	2	50	0.460584	0.932133	ENSGALG00000007129|ENSGALG00000013069	gga:395389|gga:418172|	395389|418172|	http://www.genome.jp/kegg-bin/show_pathway?gga00010/gga:418172%09red/gga:395389%09red
Glycerophospholipid metabolism	KEGG PATHWAY	gga00564	3	86	0.496145	0.958113	ENSGALG00000000984|ENSGALG00000026834|ENSGALG00000010786	gga:770506|gga:100858471|gga:772367|	770506|100858471|772367|	http://www.genome.jp/kegg-bin/show_pathway?gga00564/gga:770506%09red/gga:100858471%09red/gga:772367%09red
FoxO signaling pathway	KEGG PATHWAY	gga04068	4	121	0.512375	0.958113	ENSGALG00000009853|ENSGALG00000007039|ENSGALG00000007870|ENSGALG00000009612	gga:396110|gga:395889|gga:395132|gga:421352|	396110|395889|395132|421352|	http://www.genome.jp/kegg-bin/show_pathway?gga04068/gga:395132%09red/gga:396110%09red/gga:421352%09red/gga:395889%09red
Inositol phosphate metabolism	KEGG PATHWAY	gga00562	2	57	0.527462	0.958113	ENSGALG00000009068|ENSGALG00000008875	gga:416743|gga:427687|	416743|427687|	http://www.genome.jp/kegg-bin/show_pathway?gga00562/gga:416743%09red/gga:427687%09red
Glycosaminoglycan biosynthesis - heparan sulfate / heparin	KEGG PATHWAY	gga00534	1	24	0.530188	0.958113	ENSGALG00000023919	gga:416581|	416581|	http://www.genome.jp/kegg-bin/show_pathway?gga00534/gga:416581%09red
Propanoate metabolism	KEGG PATHWAY	gga00640	1	25	0.544191	0.958113	ENSGALG00000007334	gga:416642|	416642|	http://www.genome.jp/kegg-bin/show_pathway?gga00640/gga:416642%09red
Porphyrin and chlorophyll metabolism	KEGG PATHWAY	gga00860	1	25	0.544191	0.958113	ENSGALG00000004638	gga:422168|	422168|	http://www.genome.jp/kegg-bin/show_pathway?gga00860/gga:422168%09red
Mucin type O-Glycan biosynthesis	KEGG PATHWAY	gga00512	1	26	0.557778	0.958113	ENSGALG00000002242	gga:416796|	416796|	http://www.genome.jp/kegg-bin/show_pathway?gga00512/gga:416796%09red
Drug metabolism - other enzymes	KEGG PATHWAY	gga00983	1	27	0.570961	0.958113	ENSGALG00000005114	gga:415786|	415786|	http://www.genome.jp/kegg-bin/show_pathway?gga00983/gga:415786%09red
Citrate cycle (TCA cycle)	KEGG PATHWAY	gga00020	1	28	0.583752	0.958113	ENSGALG00000002266	gga:423618|	423618|	http://www.genome.jp/kegg-bin/show_pathway?gga00020/gga:423618%09red
Vascular smooth muscle contraction	KEGG PATHWAY	gga04270	3	100	0.595299	0.958113	ENSGALG00000009808|ENSGALG00000005076|ENSGALG00000008875	gga:771773|gga:429128|gga:427687|	771773|429128|427687|	http://www.genome.jp/kegg-bin/show_pathway?gga04270/gga:427687%09red/gga:771773%09red/gga:429128%09red
Apoptosis	KEGG PATHWAY	gga04210	2	69	0.628441	0.958113	ENSGALG00000008407|ENSGALG00000012304	gga:416118|gga:396033|	416118|396033|	http://www.genome.jp/kegg-bin/show_pathway?gga04210/gga:416118%09red/gga:396033%09red
Galactose metabolism	KEGG PATHWAY	gga00052	1	32	0.631228	0.958113	ENSGALG00000013072	gga:395338|	395338|	http://www.genome.jp/kegg-bin/show_pathway?gga00052/gga:395338%09red
Fructose and mannose metabolism	KEGG PATHWAY	gga00051	1	32	0.631228	0.958113	ENSGALG00000013072	gga:395338|	395338|	http://www.genome.jp/kegg-bin/show_pathway?gga00051/gga:395338%09red
Metabolism of xenobiotics by cytochrome P450	KEGG PATHWAY	gga00980	1	32	0.631228	0.958113	ENSGALG00000007129	gga:395389|	395389|	http://www.genome.jp/kegg-bin/show_pathway?gga00980/gga:395389%09red
ABC transporters	KEGG PATHWAY	gga02010	1	37	0.683054	0.988557	ENSGALG00000015433	gga:373945|	373945|	http://www.genome.jp/kegg-bin/show_pathway?gga02010/gga:373945%09red
GnRH signaling pathway	KEGG PATHWAY	gga04912	2	77	0.685961	0.988557	ENSGALG00000008875|ENSGALG00000015824	gga:427687|gga:421829|	427687|421829|	http://www.genome.jp/kegg-bin/show_pathway?gga04912/gga:421829%09red/gga:427687%09red
Ether lipid metabolism	KEGG PATHWAY	gga00565	1	39	0.701691	0.988557	ENSGALG00000026834	gga:100858471|	100858471|	http://www.genome.jp/kegg-bin/show_pathway?gga00565/gga:100858471%09red
Valine, leucine and isoleucine degradation	KEGG PATHWAY	gga00280	1	41	0.719235	0.988557	ENSGALG00000007334	gga:416642|	416642|	http://www.genome.jp/kegg-bin/show_pathway?gga00280/gga:416642%09red
Amino sugar and nucleotide sugar metabolism	KEGG PATHWAY	gga00520	1	44	0.743643	0.988557	ENSGALG00000014320	gga:422792|	422792|	http://www.genome.jp/kegg-bin/show_pathway?gga00520/gga:422792%09red
Lysine degradation	KEGG PATHWAY	gga00310	1	45	0.751299	0.988557	ENSGALG00000002266	gga:423618|	423618|	http://www.genome.jp/kegg-bin/show_pathway?gga00310/gga:423618%09red
Oocyte meiosis	KEGG PATHWAY	gga04114	2	88	0.75293	0.988557	ENSGALG00000007039|ENSGALG00000017358	gga:395889|gga:427820|	395889|427820|	http://www.genome.jp/kegg-bin/show_pathway?gga04114/gga:427820%09red/gga:395889%09red
N-Glycan biosynthesis	KEGG PATHWAY	gga00510	1	46	0.758727	0.988557	ENSGALG00000016803	gga:403122|	403122|	http://www.genome.jp/kegg-bin/show_pathway?gga00510/gga:403122%09red
Influenza A	KEGG PATHWAY	gga05164	3	130	0.761463	0.988557	ENSGALG00000026098|ENSGALG00000011668|ENSGALG00000012304	gga:396495|gga:395872|gga:396033|	396495|395872|396033|	http://www.genome.jp/kegg-bin/show_pathway?gga05164/gga:396495%09red/gga:396033%09red/gga:395872%09red
Regulation of actin cytoskeleton	KEGG PATHWAY	gga04810	4	177	0.791353	0.988557	ENSGALG00000016866|ENSGALG00000013929|ENSGALG00000002859|ENSGALG00000013742	gga:395554|gga:395509|gga:395870|gga:395701|	395554|395509|395870|395701|	http://www.genome.jp/kegg-bin/show_pathway?gga04810/gga:395701%09red/gga:395509%09red/gga:395870%09red/gga:395554%09red
VEGF signaling pathway	KEGG PATHWAY	gga04370	1	56	0.821871	0.988557	ENSGALG00000002859	gga:395870|	395870|	http://www.genome.jp/kegg-bin/show_pathway?gga04370/gga:395870%09red
Cardiac muscle contraction	KEGG PATHWAY	gga04260	1	60	0.842244	0.988557	ENSGALG00000026628	gga:100859614|	100859614|	http://www.genome.jp/kegg-bin/show_pathway?gga04260/gga:100859614%09red
Metabolic pathways	KEGG PATHWAY	gga01100	27	1049	0.85255	0.988557	ENSGALG00000009589|ENSGALG00000007334|ENSGALG00000013069|ENSGALG00000003160|ENSGALG00000014800|ENSGALG00000000329|ENSGALG00000003432|ENSGALG00000023436|ENSGALG00000008875|ENSGALG00000009068|ENSGALG00000015147|ENSGALG00000015141|ENSGALG00000007129|ENSGALG00000011178|ENSGALG00000026834|ENSGALG00000000984|ENSGALG00000005408|ENSGALG00000005114|ENSGALG00000007588|ENSGALG00000014320|ENSGALG00000013094|…	gga:395743|gga:416642|gga:418172|gga:420118|gga:395821|gga:416675|gga:431666|gga:415454|gga:427687|gga:416743|gga:395264|gga:427253|gga:395389|gga:422600|gga:100858471|gga:770506|gga:395346|gga:415786|gga:395395|gga:422792|gga:420947|gga:423618|gga:395338|gga:416796|gga:426846|gga:403122|gga:772367|	395743|416642|418172|420118|395821|416675|431666|415454|427687|416743|395264|427253|395389|422600|100858471|770506|395346|415786|395395|422792|420947|423618|395338|416796|426846|403122|772367|	http://www.genome.jp/kegg-bin/show_pathway?gga01100/gga:416642%09red/gga:423618%09red/gga:395389%09red/gga:426846%09red/gga:416743%09red/gga:772367%09red/gga:422600%09red/gga:415454%09red/gga:395264%09red/gga:415786%09red/gga:395346%09red/gga:100858471%09red/gga:420947%09red/gga:416675%09red/gga:395821%09red/gga:395395%09red/gga:422792%09red/gga:395338%09red/gga:427687%09red/gga:770506%09red/gga:…
RNA degradation	KEGG PATHWAY	gga03018	1	63	0.855984	0.988557	ENSGALG00000026858	gga:419932|	419932|	http://www.genome.jp/kegg-bin/show_pathway?gga03018/gga:419932%09red
Ribosome biogenesis in eukaryotes	KEGG PATHWAY	gga03008	1	68	0.876284	0.988557	ENSGALG00000023859	gga:430848|	430848|	http://www.genome.jp/kegg-bin/show_pathway?gga03008/gga:430848%09red
Tight junction	KEGG PATHWAY	gga04530	2	118	0.876506	0.988557	ENSGALG00000022557|ENSGALG00000026862	gga:374029|gga:424910|	374029|424910|	http://www.genome.jp/kegg-bin/show_pathway?gga04530/gga:374029%09red/gga:424910%09red
mRNA surveillance pathway	KEGG PATHWAY	gga03015	1	69	0.879988	0.988557	ENSGALG00000002262	gga:416182|	416182|	http://www.genome.jp/kegg-bin/show_pathway?gga03015/gga:416182%09red
Adrenergic signaling in cardiomyocytes	KEGG PATHWAY	gga04261	2	121	0.885076	0.988557	ENSGALG00000008875|ENSGALG00000026628	gga:427687|gga:100859614|	427687|100859614|	http://www.genome.jp/kegg-bin/show_pathway?gga04261/gga:100859614%09red/gga:427687%09red
Progesterone-mediated oocyte maturation	KEGG PATHWAY	gga04914	1	74	0.896915	0.988557	ENSGALG00000007039	gga:395889|	395889|	http://www.genome.jp/kegg-bin/show_pathway?gga04914/gga:395889%09red
ErbB signaling pathway	KEGG PATHWAY	gga04012	1	77	0.905906	0.988557	ENSGALG00000016308	gga:420332|	420332|	http://www.genome.jp/kegg-bin/show_pathway?gga04012/gga:420332%09red
Carbon metabolism	KEGG PATHWAY	gga01200	1	90	0.936661	0.988557	ENSGALG00000002266	gga:423618|	423618|	http://www.genome.jp/kegg-bin/show_pathway?gga01200/gga:423618%09red
Purine metabolism	KEGG PATHWAY	gga00230	2	148	0.940826	0.988557	ENSGALG00000005076|ENSGALG00000015141	gga:429128|gga:427253|	429128|427253|	http://www.genome.jp/kegg-bin/show_pathway?gga00230/gga:427253%09red/gga:429128%09red
Oxidative phosphorylation	KEGG PATHWAY	gga00190	1	115	0.970457	0.988557	ENSGALG00000014800	gga:395821|	395821|	http://www.genome.jp/kegg-bin/show_pathway?gga00190/gga:395821%09red
Insulin signaling pathway	KEGG PATHWAY	gga04910	1	118	0.973044	0.988557	ENSGALG00000007158	gga:416630|	416630|	http://www.genome.jp/kegg-bin/show_pathway?gga04910/gga:416630%09red
Ubiquitin mediated proteolysis	KEGG PATHWAY	gga04120	1	124	0.977561	0.988557	ENSGALG00000007158	gga:416630|	416630|	http://www.genome.jp/kegg-bin/show_pathway?gga04120/gga:416630%09red
Phagosome	KEGG PATHWAY	gga04145	1	127	0.979528	0.988557	ENSGALG00000014800	gga:395821|	395821|	http://www.genome.jp/kegg-bin/show_pathway?gga04145/gga:395821%09red
RNA transport	KEGG PATHWAY	gga03013	1	129	0.980743	0.988557	ENSGALG00000023859	gga:430848|	430848|	http://www.genome.jp/kegg-bin/show_pathway?gga03013/gga:430848%09red
Herpes simplex infection	KEGG PATHWAY	gga05168	1	143	0.987455	0.988557	ENSGALG00000012304	gga:396033|	396033|	http://www.genome.jp/kegg-bin/show_pathway?gga05168/gga:396033%09red
Protein processing in endoplasmic reticulum	KEGG PATHWAY	gga04141	1	146	0.988557	0.988557	ENSGALG00000006046	gga:419256|	419256|	http://www.genome.jp/kegg-bin/show_pathway?gga04141/gga:419256%09red
--------------------
#Term	Database	ID	Input number	Background number	P-Value	Corrected P-Value	Input	KEGG_ID/KO	Entrez_ID	Hyperlink
--------------------
#Term	Database	ID	Input number	Background number	P-Value	Corrected P-Value	Input	KEGG_ID/KO	Entrez_ID	Hyperlink
--------------------
