# Supplementary material for: Comparative transcriptome analysis of hypothalamus-regulated feed intake induced by exogenous visfatin in chicks
Source: BMC Genomics. 2018 Apr 11;19:249. doi: 10.1186/s12864-018-4644-7 (PMC5896085; doi:10.1186/s12864-018-4644-7)
Supplement: Supplementary file 7 — Table S5. The correlation coefficient between receptor genes expression and ligand genes expression in the neuroactive-ligand receptor interaction pathway. (XLSX 15 kb) [file 12864_2018_4644_MOESM7_ESM.xlsx]

## Sheet: Table S5
Table S5 The correlation coefficient between receptor genes expression and ligand genes expression in the neuroactive-ligand receptor interaction pathway.
geneID	gene symbol	C1-RPKM	C2-RPKM	C3-RPKM	LT1-RPKM	LT2-RPKM	LT3-RPKM	HT1-RPKM	HT2-RPKM	HT3-RPKM	correlation coefficient
ENSGALG00000004446	NPFF1	3.98137	4.49049	4.48588	5.15341	5.04216	4.80582	3.83312	3.11621	4.87875	0.625261
ENSGALG00000011616	NPFFR2	1.77275	1.72619	1.85407	2.73682	3.34403	3.72662	1.88833	1.53672	1.75364
ENSGALG00000010572	TSHR	3.03336	2.50601	3.09274	1.51216	2.13713	1.16318	4.37577	3.50248	2.32316	0.783367
ENSGALG00000002550	TSH	15.8601	17.6826	39.4929	12.0678	7.25113	3.3549	41.6974	32.3055	35.7091
ENSGALG00000020151	NMU	1.64026	2.03931	1.96223	1.0736	0.960961	1.07447	2.64154	2.21807	1.54781	-0.857117
ENSGALG00000004101	NMUR1	0.355413	0.509056	0.423022	0.608466	0.829271	0.730327	0.28751	0.317966	0.433198
ENSGALG00000007334	ABAT	351.76	361.038	332.675	400.414	441.751	468.106	304.519	296.515	355.114	0.94263
ENSGALG00000013200	GABBR2	15.2162	17.8169	15.1489	19.0712	19.1009	19.7964	13.6902	13.5752	16.0103
ENSGALG00000008490	TRH	0.667626	2.80165	1.10889	15.1332	22.2679	20.2163	0.917022	1.09218	1.79798	0.862755
ENSGALG00000016101	TRHR	3.41984	2.78792	2.58319	3.46948	5.00078	4.64893	1.5121	1.36823	2.14792
ENSGALG00000013604	VIP	46.3934	48.5836	54.9094	71.2511	75.5431	69.441	40.9747	39.3101	52.0285	0.545411
ENSGALG00000005259	VIPR1	3.00662	3.81834	2.80711	3.34275	3.28295	3.86324	2.97003	2.23188	2.5435
ENSGALG00000004446	NPFF1	3.98137	4.49049	4.48588	5.15341	5.04216	4.80582	3.83312	3.11621	4.87875	0.625261
ENSGALG00000011616	NPFFR2	1.77275	1.72619	1.85407	2.73682	3.34403	3.72662	1.88833	1.53672	1.75364
ENSGALG00000011940	CCK	154.302	156.84	135.847	89.1124	76.4409	68.4716	105.223	115.57	165.763	-0.28234
ENSGALG00000014363	CCK1R	0.514763	0.561746	0.442238	0.770919	0.741977	0.521478	0.203959	0.225564	0.424922
ENSGALG00000016600	POMC	226.002	162.222	219.335	124.949	89.871	79.0612	278.12	298.794	249.693	0.482135
ENSGALG00000027260	MC3R	6.22084	6.35299	6.60189	6.868	4.24599	5.24884	7.10445	5.67452	5.94692
ENSGALG00000016600	POMC	226.002	162.222	219.335	124.949	89.871	79.0612	278.12	298.794	249.693	-0.890027
ENSGALG00000013890	MC5R	8.22729	10.4468	8.54713	11.1493	13.1485	11.9627	6.27373	5.46468	10.7355
ENSGALG00000016600	POMC	226.002	162.222	219.335	124.949	89.871	79.0612	278.12	298.794	249.693	-0.753362
ENSGALG00000012907	MC4R	10.0245	12.8378	13.8893	13.6398	19.8721	14.5976	12.6478	9.88777	10.3498
ENSGALG00000012757	PMCH	44.6394	49.6735	50.6209	32.2267	34.126	29.4649	37.4665	28.039	39.2851	0.415789
ENSGALG00000019736	MCHR1	0.444022	0.252286	0.445041	0.24571	0.366552	0.234201	0.22391	0.330173	0.437333
ENSGALG00000004446	NPFF1	3.98137	4.49049	4.48588	5.15341	5.04216	4.80582	3.83312	3.11621	4.87875	0.625261
ENSGALG00000011616	NPFFR2	1.77275	1.72619	1.85407	2.73682	3.34403	3.72662	1.88833	1.53672	1.75364
ENSGALG00000000277	GNRH-I	0.751049	0.625875	0.602218	2.43824	2.42493	4.79333	2.3608	1.38223	2.60387	-0.483538
ENSGALG00000021020	GNRHR	0.572742	1.0305	0.991551	1.00364	0.525348	0.453141	0.962736	0.745303	0.84617
ENSGALG00000009737	TAC1	62.773	79.3083	63.1472	90.9375	90.58	98.1345	66.0155	65.7312	76.2689	0.834613
ENSGALG00000010596	TACR3	1.83061	3.54136	2.75221	3.07319	3.38624	4.04615	2.07522	1.96082	2.17222
ENSGALG00000008411	GHR	0.210761	0.585448	0.352074	0.21382	0.0708843	0.339675	0.389701	0.502812	0.228345	0.619173
ENSGALG00000027947	GHSR	2.39309	2.4928	2.5883	2.24951	2.10081	2.28796	2.77491	2.79239	2.66598
ENSGALG00000015824	FSH	169.67	147.451	319.609	92.1149	116.893	69.4145	375.321	351.404	205.298	-0.434184
ENSGALG00000009100	FSHR	0.493261	0.673273	0.545537	0.655723	0.532012	0.756591	0.566099	0.608675	0.608125
ENSGALG00000027192	NTS	19.7659	24.6596	21.8314	27.7475	25.723	26.9095	22.1476	19.7395	20.2849	0.754283
ENSGALG00000005524	NTSR1	6.80313	7.03562	8.92813	9.38457	9.08642	9.56027	6.15381	5.25439	7.42373
ENSGALG00000015521	CRH	10.4297	9.7856	8.82261	9.53053	11.7175	11.23	3.48767	3.70586	6.73185	0.397483
ENSGALG00000000371	CRHR1	7.09772	7.36016	6.84163	7.21696	6.6453	6.87893	6.59146	5.21393	8.19214
ENSGALG00000015521	CRH	10.4297	9.7856	8.82261	9.53053	11.7175	11.23	3.48767	3.70586	6.73185	0.397483
ENSGALG00000000371	CRHR1	7.09772	7.36016	6.84163	7.21696	6.6453	6.87893	6.59146	5.21393	8.19214
